# Supplementary material for: Selective excitation of vibrations in a single molecule
Source: Nat Commun. 2024 Aug 14;15:6983. doi: 10.1038/s41467-024-51419-1 (PMC11324655; doi:10.1038/s41467-024-51419-1)
Supplement: Supplementary file 3 — Source Data [file 41467_2024_51419_MOESM3_ESM.xlsx]

## Sheet: Fig.1b
H2Pc TEPL	1927.27	-0.00619	H2Pc STML	1909.99	0.0241	HPc- TEPL	1927.27	-0.02157	HPc- STML	2033.01	-0.10219
	1927.06	-0.00815		1909.79	0.0241		1927.06	-0.01728		2032.77	0.0146
	1926.85	-0.0099		1909.58	0.12048		1926.85	-0.02742		2032.54	-0.18978
	1926.64	-0.01081		1909.37	0.06024		1926.64	-0.01092		2032.3	-0.0438
	1926.43	-0.01958		1909.17	0.26506		1926.43	-0.02055		2032.07	-0.06569
	1926.22	-0.02022		1908.96	0.04819		1926.22	-0.02261		2031.83	-0.0292
	1926.01	-0.01342		1908.75	0		1926.01	-0.02243		2031.6	-0.13139
	1925.8	-0.01124		1908.55	0.14458		1925.8	-0.0327		2031.36	0.0146
	1925.59	-0.01639		1908.34	0.07229		1925.59	-0.01551		2031.13	-0.05109
	1925.38	-0.01285		1908.13	0.0241		1925.38	-0.01837		2030.89	-0.05839
	1925.17	-0.00801		1907.93	0		1925.17	-0.01917		2030.66	0.0146
	1924.96	-0.01219		1907.72	0.04819		1924.96	-0.011		2030.42	-0.05109
	1924.75	-0.0015		1907.52	0.16867		1924.75	-0.01628		2030.19	-0.06569
	1924.54	-0.00875		1907.31	0.09639		1924.54	-0.00978		2029.95	-0.0073
	1924.33	-0.01171		1907.1	0		1924.33	-0.02289		2029.72	0.05109
	1924.12	-0.00924		1906.9	0.25301		1924.12	-0.01478		2029.48	-0.0365
	1923.91	-0.00733		1906.69	0.12048		1923.91	-0.01493		2029.25	0.0146
	1923.7	-0.01454		1906.49	0.06024		1923.7	-0.02209		2029.02	0
	1923.49	-0.01815		1906.28	-0.03614		1923.49	-0.02041		2028.78	0.0146
	1923.28	-0.00966		1906.07	0.07229		1923.28	-0.01439		2028.55	-0.05109
	1923.07	-0.00953		1905.87	0.09639		1923.07	-0.01841		2028.31	-0.06569
	1922.86	-0.01423		1905.66	0.09639		1922.86	-0.01001		2028.08	0.0292
	1922.65	-0.01102		1905.46	0.12048		1922.65	-0.02392		2027.84	-0.0292
	1922.44	-0.01249		1905.25	0.01205		1922.44	-0.01885		2027.61	-0.05839
	1922.23	-0.01334		1905.05	-0.15663		1922.23	-0.01808		2027.38	-0.0146
	1922.02	-0.01474		1904.84	0.18072		1922.02	-0.01925		2027.14	-0.10949
	1921.81	-0.02217		1904.64	-0.01205		1921.81	-0.02569		2026.91	0.13139
	1921.6	-0.0116		1904.43	-0.0241		1921.6	-0.00584		2026.67	-0.0365
	1921.39	-0.00608		1904.22	-0.01205		1921.39	-0.01507		2026.44	-0.06569
	1921.18	-0.00536		1904.02	0.18072		1921.18	-0.01604		2026.21	-0.14599
	1920.97	-0.01385		1903.81	0.07229		1920.97	-0.01572		2025.97	0.0438
	1920.76	0.000859782		1903.61	0.10843		1920.76	-0.01782		2025.74	-0.10219
	1920.55	-0.01588		1903.4	0.13253		1920.55	5.2738e-05		2025.51	-0.10949
	1920.35	-0.00896		1903.2	0.16867		1920.35	-0.00906		2025.27	0.0365
	1920.14	-0.00365		1902.99	0.10843		1920.14	-0.01123		2025.04	-0.07299
	1919.93	-0.01124		1902.79	0.04819		1919.93	-0.00107		2024.81	-0.0365
	1919.72	-0.00433		1902.58	-0.03614		1919.72	-0.00281		2024.57	0.0438
	1919.51	-0.00567		1902.38	0.13253		1919.51	-0.01125		2024.34	-0.0438
	1919.3	-0.00906		1902.17	-0.07229		1919.3	0.00132		2024.11	-0.06569
	1919.09	-0.01268		1901.97	0.03614		1919.09	-0.0318		2023.87	-0.10949
	1918.88	-0.01118		1901.76	-0.03614		1918.88	-0.01572		2023.64	0.08029
	1918.67	-0.00705		1901.56	0.01205		1918.67	-0.00711		2023.41	-0.05109
	1918.47	-0.00635		1901.35	-0.08434		1918.47	-0.01232		2023.17	-0.11679
	1918.26	-0.01215		1901.15	0.03614		1918.26	-0.00987		2022.94	-0.05109
	1918.05	-0.00178		1900.95	-0.01205		1918.05	-0.0146		2022.71	-0.05839
	1917.84	-0.00533		1900.74	-0.13253		1917.84	-0.01705		2022.48	-0.08029
	1917.63	-0.00721		1900.54	0.09639		1917.63	3.0333e-05		2022.24	-0.0292
	1917.42	-0.01598		1900.33	0.16867		1917.42	-0.01382		2022.01	0.06569
	1917.22	-0.00897		1900.13	0.03614		1917.22	-0.0133		2021.78	0.0292
	1917.01	-0.00736		1899.92	0.03614		1917.01	-0.04028		2021.54	-0.0219
	1916.8	-0.01382		1899.72	0.19277		1916.8	-0.02727		2021.31	0.0219
	1916.59	-0.01547		1899.51	0.04819		1916.59	-0.013		2021.08	-0.10219
	1916.38	-0.01171		1899.31	0.10843		1916.38	-0.00919		2020.85	-0.0292
	1916.17	-0.00805		1899.11	-0.03614		1916.17	-0.03399		2020.62	-0.0219
	1915.97	-0.0201		1898.9	-0.07229		1915.97	-0.01821		2020.38	0.08029
	1915.76	0.01232		1898.7	0.04819		1915.76	0.00448		2020.15	-0.07299
	1915.55	-0.01175		1898.49	-0.08434		1915.55	-0.01241		2019.92	-0.12409
	1915.34	0.000902596		1898.29	0.01205		1915.34	-0.02092		2019.69	-0.0146
	1915.13	-0.01288		1898.09	0.12048		1915.13	-0.02895		2019.45	-0.0219
	1914.93	0.00206		1897.88	0.0241		1914.93	-0.01488		2019.22	-0.07299
	1914.72	-0.00152		1897.68	0.12048		1914.72	-0.02474		2018.99	0.05839
	1914.51	0.00134		1897.47	0.01205		1914.51	0.01141		2018.76	-0.08029
	1914.3	-0.01449		1897.27	0.06024		1914.3	-0.00935		2018.53	0.0073
	1914.1	0.01138		1897.07	-0.01205		1914.1	-0.01176		2018.29	-0.0438
	1913.89	0.00336		1896.86	0.04819		1913.89	-0.01387		2018.06	-0.05109
	1913.68	0.00403		1896.66	-0.0241		1913.68	0.0146		2017.83	0.0146
	1913.47	0.01898		1896.46	0		1913.47	-0.00188		2017.6	-0.08759
	1913.27	-0.01185		1896.25	-0.07229		1913.27	-0.01784		2017.37	-0.0219
	1913.06	-0.02738		1896.05	0.0241		1913.06	0.01248		2017.14	-0.0438
	1912.85	0.00798		1895.84	0.0241		1912.85	-0.000251626		2016.9	0.0292
	1912.64	0.01093		1895.64	-0.01205		1912.64	0.02443		2016.67	-0.07299
	1912.44	-0.01067		1895.44	0.04819		1912.44	0.01987		2016.44	-0.10219
	1912.23	0.02154		1895.23	0.07229		1912.23	0.01166		2016.21	-0.0365
	1912.02	0.02395		1895.03	0.13253		1912.02	0.03127		2015.98	-0.10949
	1911.81	0.0059		1894.83	0		1911.81	0.04813		2015.75	-0.10219
	1911.61	-0.00302		1894.63	0.06024		1911.61	0.05093		2015.52	0.0146
	1911.4	0.04924		1894.42	-0.07229		1911.4	0.03427		2015.29	-0.08029
	1911.19	0.03354		1894.22	0.10843		1911.19	0.01898		2015.06	0.0073
	1910.99	0.02217		1894.02	0.07229		1910.99	0.0274		2014.82	-0.11679
	1910.78	0.00252		1893.81	-0.04819		1910.78	0.03647		2014.59	0.0073
	1910.57	0.02648		1893.61	0.07229		1910.57	0.03526		2014.36	-0.10219
	1910.37	0.01045		1893.41	0.08434		1910.37	0.03737		2014.13	0.05109
	1910.16	0.04675		1893.2	0.01205		1910.16	0.04405		2013.9	0.0146
	1909.95	-0.01553		1893	0.03614		1909.95	0.05544		2013.67	0.08759
	1909.75	-0.00848		1892.8	0		1909.75	0.02648		2013.44	-0.07299
	1909.54	0.02198		1892.6	-0.04819		1909.54	0.02499		2013.21	-0.08029
	1909.33	0.03714		1892.39	0.01205		1909.33	0.03415		2012.98	-0.08029
	1909.13	-0.00765		1892.19	0.01205		1909.13	0.0647		2012.75	0.0073
	1908.92	0.02402		1891.99	0.06024		1908.92	0.04193		2012.52	-0.10949
	1908.71	0.00332		1891.79	0.0241		1908.71	0.05037		2012.29	-0.05839
	1908.51	0.01386		1891.58	0.16867		1908.51	0.02378		2012.06	-0.07299
	1908.3	-0.00774		1891.38	0.01205		1908.3	0.04452		2011.83	0.0073
	1908.09	0.02017		1891.18	0.04819		1908.09	0.02003		2011.6	-0.0438
	1907.89	0.00614		1890.98	-0.01205		1907.89	0.06537		2011.37	0
	1907.68	0.01703		1890.77	0.09639		1907.68	0.05514		2011.14	-0.10219
	1907.48	0.02233		1890.57	0.09639		1907.48	-0.01979		2010.91	-0.0073
	1907.27	0.0208		1890.37	-0.06024		1907.27	-0.03169		2010.68	0.0438
	1907.06	0.00455		1890.17	0.04819		1907.06	-0.0352		2010.45	-0.0146
	1906.86	-0.01509		1889.96	0.12048		1906.86	-0.03245		2010.22	-0.0365
	1906.65	0.03434		1889.76	-0.0241		1906.65	0.01603		2009.99	0.0146
	1906.45	0.03406		1889.56	0.03614		1906.45	-0.00339		2009.76	-0.0292
	1906.24	0.01555		1889.36	-0.01205		1906.24	0.01275		2009.53	-0.07299
	1906.03	-0.01487		1889.16	0.09639		1906.03	0.05648		2009.3	-0.08029
	1905.83	0.03567		1888.95	0.04819		1905.83	0.01285		2009.07	-0.0438
	1905.62	0.02587		1888.75	0.15663		1905.62	0.02587		2008.84	0.18978
	1905.42	0.01577		1888.55	0.01205		1905.42	-0.05123		2008.61	0.0365
	1905.21	0.01388		1888.35	-0.0241		1905.21	0.01748		2008.38	-0.0292
	1905.01	-0.03225		1888.15	0.13253		1905.01	0.01534		2008.15	0.0146
	1904.8	-0.02832		1887.94	-0.08434		1904.8	0.0226		2007.92	0.0438
	1904.6	-4.762e-05		1887.74	0.08434		1904.6	0.05456		2007.69	-0.10219
	1904.39	-0.02308		1887.54	0.09639		1904.39	0.00767		2007.46	-0.05839
	1904.18	-0.01777		1887.34	0.07229		1904.18	-0.01664		2007.23	-0.0219
	1903.98	0.01483		1887.14	0.07229		1903.98	0.04218		2007	-0.07299
	1903.77	0.0034		1886.94	0.09639		1903.77	-0.01486		2006.77	-0.05839
	1903.57	-0.00456		1886.74	-0.0241		1903.57	-0.00739		2006.55	-0.0438
	1903.36	0.000197252		1886.53	0.06024		1903.36	0.02331		2006.32	-0.0146
	1903.16	0.00389		1886.33	0.07229		1903.16	0.03862		2006.09	-0.06569
	1902.95	0.02624		1886.13	0.06024		1902.95	0.08233		2005.86	-0.06569
	1902.75	-0.0073		1885.93	0.04819		1902.75	0.01887		2005.63	-0.10949
	1902.54	-0.00265		1885.73	0.03614		1902.54	0.06416		2005.4	-0.0438
	1902.34	0.03257		1885.53	0.01205		1902.34	0.00375		2005.17	-0.12409
	1902.13	-0.03715		1885.33	-0.01205		1902.13	0.00971		2004.94	-0.09489
	1901.93	0.03059		1885.13	-0.0241		1901.93	0.07232		2004.71	-0.08759
	1901.72	-0.0103		1884.92	0.09639		1901.72	0.00464		2004.49	-0.10219
	1901.52	0.01192		1884.72	-0.0241		1901.52	0.01861		2004.26	-0.10949
	1901.31	-0.00543		1884.52	0.04819		1901.31	0.00599		2004.03	0.0073
	1901.11	0.02316		1884.32	0.01205		1901.11	0.00789		2003.8	-0.05109
	1900.9	0.02761		1884.12	0.10843		1900.9	0.04758		2003.57	-0.05109
	1900.7	-0.02993		1883.92	-0.03614		1900.7	0.02955		2003.34	-0.08029
	1900.49	-0.00368		1883.72	0.15663		1900.49	-0.00918		2003.12	-0.0219
	1900.29	0.01883		1883.52	0.07229		1900.29	0.02003		2002.89	-0.0146
	1900.09	-0.00336		1883.32	-0.0241		1900.09	0.02929		2002.66	0.0438
	1899.88	-0.02493		1883.12	0.16867		1899.88	0.02901		2002.43	-0.0438
	1899.68	0.00756		1882.92	0.10843		1899.68	0.0381		2002.2	-0.0438
	1899.47	-0.01914		1882.72	-0.12048		1899.47	0.03709		2001.98	-0.13139
	1899.27	0.04758		1882.52	0.13253		1899.27	-0.01263		2001.75	-0.0292
	1899.06	0.01962		1882.32	0.06024		1899.06	0.04025		2001.52	0.0219
	1898.86	0.05184		1882.11	-0.07229		1898.86	0.04892		2001.29	-0.05839
	1898.66	0.02387		1881.91	0.13253		1898.66	0.01216		2001.06	0.0219
	1898.45	0.008		1881.71	-0.01205		1898.45	0.03352		2000.84	0.0365
	1898.25	-0.00931		1881.51	0.07229		1898.25	0.03257		2000.61	-0.05109
	1898.04	-0.0016		1881.31	0.09639		1898.04	-0.01221		2000.38	0.10219
	1897.84	-0.01934		1881.11	-0.03614		1897.84	0.02728		2000.15	0.0365
	1897.64	-0.01072		1880.91	0.04819		1897.64	-0.01711		1999.93	0.0146
	1897.43	-0.01103		1880.71	-0.07229		1897.43	0.00137		1999.7	-0.0438
	1897.23	0.04789		1880.51	-0.0241		1897.23	-0.04272		1999.47	0
	1897.02	5.46101e-06		1880.31	0		1897.02	-0.06029		1999.24	-0.07299
	1896.82	0.04725		1880.11	0.03614		1896.82	0.08701		1999.02	-0.05839
	1896.62	0.02043		1879.91	0.07229		1896.62	-0.02595		1998.79	0.0365
	1896.41	-0.021		1879.71	0.0241		1896.41	0.00672		1998.56	-0.06569
	1896.21	-0.01922		1879.51	0.10843		1896.21	0.00111		1998.34	0.0292
	1896.01	0.000673015		1879.31	0.03614		1896.01	-0.00652		1998.11	0.0073
	1895.8	-0.00981		1879.11	0.09639		1895.8	-0.01252		1997.88	0.05839
	1895.6	-0.01036		1878.91	0.12048		1895.6	0.04883		1997.66	-0.05839
	1895.4	-0.00477		1878.71	0.14458		1895.4	0.045		1997.43	-0.08029
	1895.19	-0.01525		1878.52	-0.03614		1895.19	0.00736		1997.2	-0.05109
	1894.99	0.00289		1878.32	-0.04819		1894.99	-0.0199		1996.97	-0.0365
	1894.79	0.03572		1878.12	0.12048		1894.79	0.03191		1996.75	-0.0292
	1894.58	0.01178		1877.92	0.01205		1894.58	0.02261		1996.52	0.0146
	1894.38	0.02054		1877.72	0.06024		1894.38	0.01534		1996.29	-0.06569
	1894.18	0.05129		1877.52	0.08434		1894.18	0.01326		1996.07	-0.0073
	1893.97	-0.02652		1877.32	-0.08434		1893.97	0.03915		1995.84	-0.0292
	1893.77	0.00866		1877.12	0.10843		1893.77	0.02717		1995.62	0.0146
	1893.57	0.01228		1876.92	0.0241		1893.57	0.02867		1995.39	0.05109
	1893.36	-0.02337		1876.72	0.04819		1893.36	0.02302		1995.16	-0.0292
	1893.16	0.02836		1876.52	0.0241		1893.16	-0.02188		1994.94	0.07299
	1892.96	0.00842		1876.32	0.03614		1892.96	0.00782		1994.71	-0.0219
	1892.75	-0.00928		1876.12	-0.06024		1892.75	-0.0159		1994.48	0.0073
	1892.55	0.02164		1875.92	0.06024		1892.55	-0.04408		1994.26	-0.0073
	1892.35	-0.00387		1875.73	-0.08434		1892.35	0.08121		1994.03	-0.0146
	1892.15	0.03851		1875.53	0.0241		1892.15	0.05636		1993.81	0.0365
	1891.94	0.01992		1875.33	0.01205		1891.94	0.04388		1993.58	0.0146
	1891.74	-0.01557		1875.13	0.10843		1891.74	-0.01211		1993.35	-0.05839
	1891.54	0.02546		1874.93	-0.01205		1891.54	0.01784		1993.13	-0.0365
	1891.34	-0.00701		1874.73	-0.09639		1891.34	0.06255		1992.9	-0.0219
	1891.13	0.0082		1874.53	0.07229		1891.13	0.03173		1992.68	-0.05109
	1890.93	-0.00864		1874.33	0.01205		1890.93	0.00621		1992.45	-0.05839
	1890.73	0.0224		1874.13	-0.07229		1890.73	0.05941		1992.23	0
	1890.53	-0.01789		1873.94	0.01205		1890.53	0.04222		1992	-0.05109
	1890.32	0.00492		1873.74	-0.0241		1890.32	0.00124		1991.77	-0.08759
	1890.12	0.02045		1873.54	0		1890.12	-0.05649		1991.55	0.0438
	1889.92	0.03169		1873.34	0.04819		1889.92	0.02555		1991.32	-0.0438
	1889.72	0.02739		1873.14	0.07229		1889.72	0.04829		1991.1	0.0146
	1889.52	0.02688		1872.94	0		1889.52	0.03378		1990.87	-0.0365
	1889.31	0.00251		1872.75	0.04819		1889.31	-0.01838		1990.65	-0.09489
	1889.11	0.04372		1872.55	-0.0241		1889.11	-0.02611		1990.42	-0.08029
	1888.91	-0.01485		1872.35	0.03614		1888.91	-0.00255		1990.2	0.0073
	1888.71	0.00535		1872.15	0.0241		1888.71	0.03145		1989.97	-0.0146
	1888.51	0.01991		1871.95	-0.06024		1888.51	0.07551		1989.75	0.0146
	1888.3	-0.01967		1871.75	-0.03614		1888.3	0.01622		1989.52	-0.0365
	1888.1	0.01039		1871.56	0.10843		1888.1	0.00671		1989.3	-0.07299
	1887.9	-0.01622		1871.36	0.04819		1887.9	0.02588		1989.07	0.0073
	1887.7	-0.03172		1871.16	0.15663		1887.7	0.032		1988.85	-0.0073
	1887.5	-0.05148		1870.96	0.07229		1887.5	-0.015		1988.62	-0.06569
	1887.3	-0.02485		1870.76	0.0241		1887.3	0.06919		1988.4	-0.13869
	1887.09	0.00581		1870.57	-0.08434		1887.09	-0.02688		1988.17	-0.0438
	1886.89	-0.02987		1870.37	0.14458		1886.89	0.00222		1987.95	-0.07299
	1886.69	0.0027		1870.17	0		1886.69	0.03147		1987.72	-0.0146
	1886.49	0.02294		1869.97	0.03614		1886.49	-0.01672		1987.5	0.0073
	1886.29	-0.01714		1869.78	0.01205		1886.29	0.04445		1987.27	-0.08759
	1886.09	-0.00101		1869.58	0.06024		1886.09	-0.04398		1987.05	-0.05109
	1885.88	-0.0081		1869.38	0		1885.88	-0.02986		1986.83	-0.0292
	1885.68	-0.01274		1869.18	0.06024		1885.68	0.0282		1986.6	0.0146
	1885.48	0.00717		1868.99	0.10843		1885.48	0.07333		1986.38	-0.10949
	1885.28	-0.02747		1868.79	0.03614		1885.28	0.05769		1986.15	-0.09489
	1885.08	-0.00812		1868.59	-0.06024		1885.08	0.00808		1985.93	-0.0219
	1884.88	-0.02906		1868.39	-0.01205		1884.88	0.04778		1985.7	-0.0219
	1884.68	-0.02496		1868.2	-0.08434		1884.68	0.0184		1985.48	-0.13869
	1884.48	0.01475		1868	0.03614		1884.48	0.11692		1985.26	-0.0219
	1884.28	-0.00677		1867.8	0		1884.28	0.08507		1985.03	-0.0438
	1884.08	0.01833		1867.6	0.06024		1884.08	0.10569		1984.81	-0.08029
	1883.87	-0.0035		1867.41	0.03614		1883.87	0.09867		1984.58	-0.08029
	1883.67	-0.04357		1867.21	0		1883.67	0.02384		1984.36	-0.10219
	1883.47	-0.000110094		1867.01	-0.08434		1883.47	0.11878		1984.14	-0.08759
	1883.27	0.0466		1866.82	-0.06024		1883.27	0.00163		1983.91	-0.0292
	1883.07	0.01184		1866.62	0.07229		1883.07	0.13025		1983.69	-0.06569
	1882.87	-0.01334		1866.42	-0.01205		1882.87	0.06522		1983.47	-0.0292
	1882.67	0.01854		1866.23	0.0241		1882.67	0.02168		1983.24	-0.0219
	1882.47	0.03379		1866.03	0.08434		1882.47	-0.0365		1983.02	-0.0219
	1882.27	0.000949779		1865.83	0.07229		1882.27	0.01184		1982.8	-0.0219
	1882.07	0.00165		1865.63	0.08434		1882.07	0.06356		1982.57	0.12409
	1881.87	-0.02758		1865.44	-0.03614		1881.87	0.00794		1982.35	0.07299
	1881.67	0.00628		1865.24	0.03614		1881.67	-0.00399		1982.13	-0.0219
	1881.47	0.00364		1865.04	-0.13253		1881.47	0.06881		1981.9	-0.05839
	1881.27	-0.02481		1864.85	0.0241		1881.27	0.00494		1981.68	0
	1881.07	-0.01547		1864.65	0		1881.07	0.00913		1981.46	-0.05109
	1880.87	0.00199		1864.45	0.0241		1880.87	0.101		1981.23	-0.08759
	1880.67	-0.0201		1864.26	0		1880.67	0.03557		1981.01	-0.06569
	1880.47	0.00895		1864.06	-0.04819		1880.47	0.07509		1980.79	-0.05839
	1880.27	0.00116		1863.87	-0.0241		1880.27	0.03538		1980.56	-0.09489
	1880.07	0.00546		1863.67	-0.01205		1880.07	-0.01056		1980.34	0.0292
	1879.87	0.00215		1863.47	0.01205		1879.87	0.03905		1980.12	-0.0365
	1879.67	-0.00579		1863.28	0.01205		1879.67	0.00438		1979.9	-0.0438
	1879.47	0.01019		1863.08	0.01205		1879.47	0.00534		1979.67	-0.08759
	1879.27	-0.01256		1862.88	0.04819		1879.27	-0.0042		1979.45	0
	1879.07	0.0275		1862.69	0.01205		1879.07	0.03581		1979.23	-0.07299
	1878.87	-0.0432		1862.49	-0.0241		1878.87	0.03602		1979.01	0.0365
	1878.67	0.00134		1862.3	0.04819		1878.67	-0.02761		1978.78	-0.07299
	1878.47	-0.02688		1862.1	0.18072		1878.47	0.0312		1978.56	-0.0438
	1878.27	0.00204		1861.9	-0.03614		1878.27	0.06734		1978.34	-0.07299
	1878.07	0.01044		1861.71	-0.06024		1878.07	0.07216		1978.12	-0.0292
	1877.87	0.06287		1861.51	0.08434		1877.87	0.01677		1977.89	-0.07299
	1877.67	0.05755		1861.32	0.04819		1877.67	-0.01799		1977.67	-0.11679
	1877.47	0.07609		1861.12	-0.04819		1877.47	-0.00878		1977.45	-0.13869
	1877.27	0.07014		1860.93	-0.04819		1877.27	0.03667		1977.23	-0.06569
	1877.07	0.06588		1860.73	0.04819		1877.07	0.07318		1977	-0.07299
	1876.87	0.03854		1860.53	0.09639		1876.87	0.2346		1976.78	-0.06569
	1876.67	0.09885		1860.34	0.08434		1876.67	0.17687		1976.56	-0.0146
	1876.47	0.05013		1860.14	0.13253		1876.47	0.12951		1976.34	-0.05839
	1876.27	0.03184		1859.95	0.07229		1876.27	0.11226		1976.12	0.0146
	1876.08	0.06097		1859.75	0.15663		1876.08	0.08019		1975.9	-0.0073
	1875.88	0.02913		1859.56	0.01205		1875.88	0.06158		1975.67	-0.06569
	1875.68	0.06459		1859.36	0.20482		1875.68	0.10067		1975.45	-0.0073
	1875.48	0.04811		1859.17	0.09639		1875.48	0.08521		1975.23	0.05839
	1875.28	0.02154		1858.97	-0.0241		1875.28	0.14029		1975.01	-0.0073
	1875.08	0.04013		1858.78	-0.01205		1875.08	0.08105		1974.79	-0.0292
	1874.88	0.01289		1858.58	0.01205		1874.88	0.03807		1974.57	-0.08759
	1874.68	-0.00514		1858.38	0.06024		1874.68	0.09819		1974.34	-0.07299
	1874.48	0.00617		1858.19	0.04819		1874.48	0.04012		1974.12	0.0146
	1874.29	-0.00563		1857.99	-0.08434		1874.29	0.05735		1973.9	-0.0438
	1874.09	-0.01652		1857.8	0.13253		1874.09	0.04121		1973.68	-0.0438
	1873.89	0.0109		1857.6	-0.03614		1873.89	0.02333		1973.46	-0.13139
	1873.69	0.0345		1857.41	-0.06024		1873.69	0.05214		1973.24	0.0219
	1873.49	0.00582		1857.21	0.12048		1873.49	0.06487		1973.02	-0.0146
	1873.29	-0.0236		1857.02	-0.03614		1873.29	0.04165		1972.8	-0.05109
	1873.09	-0.02204		1856.82	0		1873.09	0.0652		1972.57	-0.0292
	1872.9	0.00639		1856.63	0.09639		1872.9	0.04362		1972.35	-0.0146
	1872.7	0.01969		1856.44	0.06024		1872.7	0.08781		1972.13	-0.05109
	1872.5	0.03154		1856.24	-0.06024		1872.5	0.13499		1971.91	-0.10219
	1872.3	0.0053		1856.05	0.04819		1872.3	0.17687		1971.69	0.0365
	1872.1	0.03191		1855.85	0.0241		1872.1	0.11975		1971.47	-0.07299
	1871.9	0.04255		1855.66	-0.0241		1871.9	0.07854		1971.25	-0.08759
	1871.71	0.01422		1855.46	0.10843		1871.71	0.21204		1971.03	-0.0219
	1871.51	0.04807		1855.27	-0.01205		1871.51	0.09148		1970.81	-0.08029
	1871.31	-0.0086		1855.07	0.15663		1871.31	0.16232		1970.59	-0.0292
	1871.11	0.00212		1854.88	0.0241		1871.11	0.12546		1970.37	-0.08759
	1870.91	0.00916		1854.68	0.12048		1870.91	0.09966		1970.15	-0.05839
	1870.72	0.05183		1854.49	-0.06024		1870.72	0.08476		1969.93	-0.05109
	1870.52	0.00898		1854.3	-0.01205		1870.52	0.08673		1969.71	-0.06569
	1870.32	0.00455		1854.1	-0.07229		1870.32	0.13457		1969.49	-0.11679
	1870.12	0.00304		1853.91	0		1870.12	0.0552		1969.26	0
	1869.92	0.02087		1853.71	0.13253		1869.92	0.12552		1969.04	0.0292
	1869.73	0.00156		1853.52	-0.04819		1869.73	0.08556		1968.82	-0.07299
	1869.53	-0.02633		1853.33	0.14458		1869.53	0.08795		1968.6	-0.07299
	1869.33	0.0111		1853.13	-0.03614		1869.33	0.08374		1968.38	-0.0365
	1869.13	0.00309		1852.94	0.06024		1869.13	0.0321		1968.16	0
	1868.94	-0.00669		1852.74	0.0241		1868.94	0.04408		1967.94	0.0073
	1868.74	0.02085		1852.55	-0.04819		1868.74	0.06328		1967.72	-0.0146
	1868.54	-0.03159		1852.36	0.04819		1868.54	0.07122		1967.5	-0.07299
	1868.34	-0.00488		1852.16	0.14458		1868.34	0.11757		1967.28	-0.0292
	1868.15	0.00342		1851.97	0.04819		1868.15	0.04527		1967.07	-0.05109
	1867.95	0.00631		1851.77	0.03614		1867.95	0.05509		1966.85	-0.11679
	1867.75	-0.00433		1851.58	0.20482		1867.75	0.0615		1966.63	0.05109
	1867.55	0.02702		1851.39	-0.04819		1867.55	0.12679		1966.41	-0.08759
	1867.36	0.00196		1851.19	0.09639		1867.36	0.09674		1966.19	0
	1867.16	0.03565		1851	-0.01205		1867.16	0.03602		1965.97	-0.08759
	1866.96	-0.00546		1850.81	0.03614		1866.96	0.08186		1965.75	-0.0219
	1866.77	0.02497		1850.61	0.0241		1866.77	0.06661		1965.53	0.0219
	1866.57	0.03185		1850.42	0.27711		1866.57	0.08591		1965.31	-0.05839
	1866.37	-0.02209		1850.23	0.09639		1866.37	0.13892		1965.09	0.0073
	1866.18	0.02515		1850.03	0.03614		1866.18	0.07429		1964.87	0.0146
	1865.98	-0.01294		1849.84	0.16867		1865.98	0.17128		1964.65	0.0219
	1865.78	0.00793		1849.65	0.03614		1865.78	0.14939		1964.43	-0.05109
	1865.58	-0.000894732		1849.45	0.04819		1865.58	0.13019		1964.21	-0.11679
	1865.39	-0.00371		1849.26	0.0241		1865.39	0.08462		1963.99	-0.09489
	1865.19	0.01637		1849.07	0.01205		1865.19	0.09628		1963.78	-0.08029
	1864.99	0.00215		1848.87	-0.0241		1864.99	0.08228		1963.56	-0.0438
	1864.8	-0.01738		1848.68	0		1864.8	0.14213		1963.34	-0.0073
	1864.6	0.01365		1848.49	0.07229		1864.6	0.13521		1963.12	0.0146
	1864.4	0.04473		1848.29	0		1864.4	0.26335		1962.9	-0.0073
	1864.21	-0.00462		1848.1	0.08434		1864.21	0.1802		1962.68	-0.07299
	1864.01	-0.00224		1847.91	0.06024		1864.01	0.2662		1962.46	0.0073
	1863.82	0.01572		1847.72	0.03614		1863.82	0.21334		1962.24	-0.17518
	1863.62	0.03444		1847.52	0		1863.62	0.22812		1962.02	0.0292
	1863.42	0.02339		1847.33	-0.01205		1863.42	0.25286		1961.81	0
	1863.23	0.0765		1847.14	-0.08434		1863.23	0.50749		1961.59	-0.05839
	1863.03	-0.01156		1846.95	0.07229		1863.03	0.81983		1961.37	-0.10219
	1862.83	0.02043		1846.75	-0.04819		1862.83	1		1961.15	-0.05109
	1862.64	0.00885		1846.56	0.08434		1862.64	0.99227		1960.93	-0.05109
	1862.44	0.01632		1846.37	-0.06024		1862.44	0.88912		1960.71	-0.0438
	1862.25	0.00703		1846.18	0.07229		1862.25	0.77957		1960.5	0.0073
	1862.05	0.02339		1845.98	0.18072		1862.05	0.69255		1960.28	-0.0292
	1861.85	0.00419		1845.79	0.10843		1861.85	0.73607		1960.06	-0.05109
	1861.66	-0.00975		1845.6	0.10843		1861.66	0.64026		1959.84	-0.0219
	1861.46	0.02542		1845.41	0.07229		1861.46	0.58927		1959.62	-0.05109
	1861.27	0.01357		1845.21	0.04819		1861.27	0.50836		1959.41	-0.0219
	1861.07	0.05135		1845.02	0.04819		1861.07	0.5163		1959.19	0.0146
	1860.87	-0.000805609		1844.83	0.07229		1860.87	0.48145		1958.97	-0.08759
	1860.68	-0.02032		1844.64	0.01205		1860.68	0.35049		1958.75	-0.05109
	1860.48	-0.01695		1844.44	0.03614		1860.48	0.33894		1958.53	-0.08029
	1860.29	-0.01243		1844.25	0.10843		1860.29	0.34502		1958.32	-0.0219
	1860.09	0.01392		1844.06	0.08434		1860.09	0.31489		1958.1	-0.09489
	1859.9	-0.03307		1843.87	0.07229		1859.9	0.21966		1957.88	-0.10219
	1859.7	0.02501		1843.68	0.13253		1859.7	0.26175		1957.66	-0.0365
	1859.51	0.01385		1843.48	-0.04819		1859.51	0.21883		1957.45	-0.05109
	1859.31	-0.0231		1843.29	0.07229		1859.31	0.2723		1957.23	-0.0073
	1859.11	-0.00505		1843.1	-0.03614		1859.11	0.25333		1957.01	-0.0146
	1858.92	-0.01544		1842.91	-0.06024		1858.92	0.26962		1956.79	-0.0073
	1858.72	-0.03261		1842.72	0.04819		1858.72	0.29209		1956.58	-0.10949
	1858.53	0.01072		1842.53	0		1858.53	0.27505		1956.36	0.0073
	1858.33	-0.02211		1842.33	0.09639		1858.33	0.20427		1956.14	0.0365
	1858.14	-0.05385		1842.14	0.14458		1858.14	0.23537		1955.93	-0.10219
	1857.94	-0.0209		1841.95	-0.04819		1857.94	0.32111		1955.71	-0.05109
	1857.75	0.00862		1841.76	0.01205		1857.75	0.18739		1955.49	-0.11679
	1857.55	0.01164		1841.57	-0.10843		1857.55	0.29548		1955.27	-0.09489
	1857.36	0.03848		1841.38	-0.01205		1857.36	0.29672		1955.06	-0.0073
	1857.16	-0.04415		1841.19	0.01205		1857.16	0.28441		1954.84	-0.0219
	1856.97	-0.024		1840.99	-0.01205		1856.97	0.31411		1954.62	-0.10949
	1856.77	0.000548941		1840.8	-0.01205		1856.77	0.27271		1954.41	-0.13139
	1856.58	-0.01555		1840.61	0.10843		1856.58	0.29792		1954.19	-0.13139
	1856.38	0.01849		1840.42	-0.06024		1856.38	0.31683		1953.97	-0.0438
	1856.19	0.000664714		1840.23	-0.01205		1856.19	0.26867		1953.76	-0.05839
	1855.99	-0.01769		1840.04	0.03614		1855.99	0.32828		1953.54	0.0146
	1855.8	0.01963		1839.85	0.01205		1855.8	0.26169		1953.32	-0.0219
	1855.61	-0.00532		1839.66	0.0241		1855.61	0.27293		1953.11	-0.0438
	1855.41	-0.02349		1839.46	-0.09639		1855.41	0.35604		1952.89	-0.09489
	1855.22	0.01904		1839.27	0.08434		1855.22	0.34406		1952.67	-0.05109
	1855.02	-0.0278		1839.08	-0.06024		1855.02	0.29967		1952.46	-0.07299
	1854.83	0.00985		1838.89	0.08434		1854.83	0.25047		1952.24	-0.0292
	1854.63	-0.01259		1838.7	0.03614		1854.63	0.37006		1952.02	-0.0073
	1854.44	-0.02024		1838.51	0.07229		1854.44	0.34113		1951.81	-0.0365
	1854.24	0.00423		1838.32	-0.01205		1854.24	0.3228		1951.59	0.05839
	1854.05	0.01006		1838.13	0.0241		1854.05	0.38999		1951.38	-0.0146
	1853.86	-0.007		1837.94	-0.03614		1853.86	0.30403		1951.16	-0.0219
	1853.66	-0.00821		1837.75	0.15663		1853.66	0.27787		1950.94	-0.11679
	1853.47	0.01419		1837.56	0.06024		1853.47	0.35961		1950.73	-0.0438
	1853.27	-0.00651		1837.37	-0.03614		1853.27	0.35436		1950.51	-0.0073
	1853.08	-0.01559		1837.18	-0.06024		1853.08	0.30313		1950.3	-0.0146
	1852.89	-0.02155		1836.99	-0.0241		1852.89	0.2642		1950.08	-0.0073
	1852.69	-0.00765		1836.79	0.0241		1852.69	0.25238		1949.87	0
	1852.5	0.00549		1836.6	-0.08434		1852.5	0.22356		1949.65	-0.0438
	1852.3	-0.00243		1836.41	0.08434		1852.3	0.28276		1949.43	-0.10949
	1852.11	-0.0095		1836.22	0.01205		1852.11	0.25896		1949.22	-0.05839
	1851.92	0.04055		1836.03	0.04819		1851.92	0.23356		1949	0.08029
	1851.72	0.03649		1835.84	-0.01205		1851.72	0.16915		1948.79	0.05839
	1851.53	0.02457		1835.65	0.06024		1851.53	0.2716		1948.57	-0.0219
	1851.34	0.01087		1835.46	0.12048		1851.34	0.27318		1948.36	-0.0146
	1851.14	0.0056		1835.27	-0.01205		1851.14	0.21741		1948.14	-0.10219
	1850.95	-0.02551		1835.08	0.01205		1850.95	0.18836		1947.93	0.0146
	1850.75	-0.01093		1834.89	0.08434		1850.75	0.23878		1947.71	-0.0292
	1850.56	-0.01042		1834.7	0.12048		1850.56	0.22798		1947.5	-0.0365
	1850.37	-0.0105		1834.51	0.08434		1850.37	0.192		1947.28	-0.07299
	1850.17	0.02878		1834.32	-0.04819		1850.17	0.26243		1947.06	-0.0292
	1849.98	0.02448		1834.13	0.16867		1849.98	0.21663		1946.85	0.05109
	1849.79	-0.00125		1833.94	-0.0241		1849.79	0.28462		1946.63	-0.0073
	1849.59	0.0213		1833.75	-0.0241		1849.59	0.24113		1946.42	-0.08759
	1849.4	0.01217		1833.56	0.04819		1849.4	0.10968		1946.2	-0.0146
	1849.21	0.0117		1833.37	0.03614		1849.21	0.21017		1945.99	-0.08029
	1849.01	0.03212		1833.18	0.08434		1849.01	0.26031		1945.78	0.0073
	1848.82	-0.02442		1832.99	0.0241		1848.82	0.16161		1945.56	-0.0365
	1848.63	0.04147		1832.81	0.04819		1848.63	0.14327		1945.35	-0.06569
	1848.44	0.000235042		1832.62	-0.01205		1848.44	0.23636		1945.13	0
	1848.24	-0.00859		1832.43	0.18072		1848.24	0.17498		1944.92	0.0146
	1848.05	0.02734		1832.24	0.10843		1848.05	0.20426		1944.7	-0.0438
	1847.86	0.02441		1832.05	-0.0241		1847.86	0.10475		1944.49	0.0292
	1847.66	0.03325		1831.86	0.08434		1847.66	0.20726		1944.27	0.0219
	1847.47	0.00543		1831.67	-0.03614		1847.47	0.16127		1944.06	-0.05839
	1847.28	-0.01286		1831.48	0.0241		1847.28	0.12819		1943.84	0
	1847.09	0.01404		1831.29	0.07229		1847.09	0.18539		1943.63	0.0365
	1846.89	-0.01953		1831.1	0.08434		1846.89	0.17038		1943.42	-0.0365
	1846.7	0.00379		1830.91	0.21687		1846.7	0.16711		1943.2	-0.0219
	1846.51	0.0295		1830.72	0.0241		1846.51	0.1887		1942.99	-0.08029
	1846.31	0.01968		1830.53	0.0241		1846.31	0.12997		1942.77	-0.05109
	1846.12	-0.00714		1830.34	0.08434		1846.12	0.13404		1942.56	-0.13139
	1845.93	-0.04249		1830.16	0.03614		1845.93	0.13836		1942.34	-0.05109
	1845.74	0.00765		1829.97	0.15663		1845.74	0.08673		1942.13	-0.09489
	1845.54	-0.052		1829.78	-0.13253		1845.54	0.12652		1941.92	-0.0219
	1845.35	-0.00276		1829.59	0.03614		1845.35	0.10511		1941.7	-0.09489
	1845.16	-0.02878		1829.4	0.07229		1845.16	0.06826		1941.49	0.10949
	1844.97	-0.02037		1829.21	0.09639		1844.97	0.09525		1941.28	-0.0438
	1844.78	-0.00819		1829.02	0.16867		1844.78	0.11657		1941.06	-0.0073
	1844.58	-0.02407		1828.83	0.01205		1844.58	0.09679		1940.85	-0.09489
	1844.39	0.03927		1828.65	0.0241		1844.39	0.12293		1940.63	-0.0146
	1844.2	-0.0011		1828.46	0.0241		1844.2	0.1151		1940.42	0
	1844.01	0.00422		1828.27	0.13253		1844.01	0.1119		1940.21	-0.11679
	1843.82	-0.02162		1828.08	0.0241		1843.82	0.11857		1939.99	0.11679
	1843.62	-0.01332		1827.89	0.10843		1843.62	0.12323		1939.78	-0.0438
	1843.43	0.02385		1827.7	0.09639		1843.43	0.13233		1939.57	-0.07299
	1843.24	-0.01224		1827.51	0.0241		1843.24	0.15342		1939.35	-0.10219
	1843.05	-0.00832		1827.33	0.01205		1843.05	0.06892		1939.14	-0.06569
	1842.86	-0.00378		1827.14	0.03614		1842.86	0.10982		1938.93	-0.09489
	1842.66	-0.01815		1826.95	0.10843		1842.66	0.07133		1938.71	-0.0292
	1842.47	-0.01014		1826.76	-0.01205		1842.47	0.08292		1938.5	0.0292
	1842.28	-0.00695		1826.57	0.07229		1842.28	0.06897		1938.29	0.0073
	1842.09	0.01585		1826.38	-0.16867		1842.09	0.106		1938.07	-0.13139
	1841.9	0.00955		1826.2	0.08434		1841.9	0.12875		1937.86	-0.10949
	1841.71	0.02605		1826.01	0.12048		1841.71	0.03353		1937.65	-0.05109
	1841.51	-0.03315		1825.82	-0.04819		1841.51	0.07929		1937.44	-0.0146
	1841.32	-0.03016		1825.63	-0.08434		1841.32	0.06925		1937.22	0
	1841.13	-0.02683		1825.44	0.07229		1841.13	0.08189		1937.01	0.0219
	1840.94	0.00581		1825.26	0.18072		1840.94	0.09754		1936.8	0
	1840.75	-0.00291		1825.07	0.13253		1840.75	0.04266		1936.58	-0.05109
	1840.56	-0.01887		1824.88	0.04819		1840.56	0.04805		1936.37	0.0438
	1840.37	-0.00821		1824.69	-0.0241		1840.37	0.05749		1936.16	-0.0073
	1840.18	-0.00858		1824.5	0.18072		1840.18	0.08749		1935.95	-0.10949
	1839.98	0.05096		1824.32	0.03614		1839.98	0.0876		1935.73	-0.10219
	1839.79	-0.01939		1824.13	0.25301		1839.79	0.10417		1935.52	-0.06569
	1839.6	-0.01		1823.94	0.12048		1839.6	0.06732		1935.31	0
	1839.41	0.000306909		1823.75	0.08434		1839.41	0.09729		1935.1	-0.10219
	1839.22	0.04022		1823.57	0.03614		1839.22	0.04429		1934.88	-0.0365
	1839.03	0.04097		1823.38	0.09639		1839.03	0.11928		1934.67	-0.0365
	1838.84	-0.04183		1823.19	0.18072		1838.84	0.04451		1934.46	-0.05109
	1838.65	-0.0024		1823	0.04819		1838.65	0.07931		1934.25	-0.05109
	1838.46	0.03533		1822.82	0.12048		1838.46	0.05977		1934.04	0.0146
	1838.27	0.03091		1822.63	0.03614		1838.27	0.10129		1933.82	0.0073
	1838.07	0.01566		1822.44	0.10843		1838.07	0.08251		1933.61	-0.08029
	1837.88	0.00788		1822.25	0.16867		1837.88	0.1219		1933.4	-0.09489
	1837.69	-0.0158		1822.07	0.09639		1837.69	0.08031		1933.19	0.0146
	1837.5	-0.00691		1821.88	0.19277		1837.5	0.00683		1932.98	-0.08029
	1837.31	0.01979		1821.69	0.03614		1837.31	0.09957		1932.76	0.0219
	1837.12	0.01136		1821.51	0.16867		1837.12	0.07256		1932.55	-0.07299
	1836.93	-0.01081		1821.32	0.07229		1836.93	0.11877		1932.34	-0.05109
	1836.74	0.04176		1821.13	0.09639		1836.74	0.07941		1932.13	-0.09489
	1836.55	0.02438		1820.94	0.13253		1836.55	-0.02077		1931.92	-0.06569
	1836.36	-0.00357		1820.76	0.03614		1836.36	0.04373		1931.71	-0.0292
	1836.17	0.01066		1820.57	0.0241		1836.17	0.06829		1931.49	-0.07299
	1835.98	0.05031		1820.38	0.06024		1835.98	0.07286		1931.28	-0.05839
	1835.79	0.01449		1820.2	0.07229		1835.79	0.03005		1931.07	-0.0365
	1835.6	-0.01161		1820.01	0.12048		1835.6	0.02471		1930.86	-0.0292
	1835.41	0.00702		1819.82	0.08434		1835.41	0.08048		1930.65	-0.08759
	1835.22	0.0161		1819.64	0.08434		1835.22	0.04419		1930.44	-0.08029
	1835.03	0.0011		1819.45	0		1835.03	0.10697		1930.23	0.05109
	1834.84	-0.000716485		1819.26	0.07229		1834.84	0.06299		1930.02	0.0292
	1834.65	0.07986		1819.08	0.12048		1834.65	0.12582		1929.8	-0.06569
	1834.46	0.00392		1818.89	0.20482		1834.46	0.04816		1929.59	-0.08759
	1834.27	0.01273		1818.7	0.19277		1834.27	0.10002		1929.38	-0.07299
	1834.08	-0.00614		1818.52	0.04819		1834.08	0.05548		1929.17	-0.07299
	1833.89	0.02976		1818.33	0.03614		1833.89	0.0415		1928.96	-0.13869
	1833.7	0.01169		1818.14	0.18072		1833.7	0.09417		1928.75	-0.09489
	1833.51	-0.02076		1817.96	0.06024		1833.51	0.07882		1928.54	-0.0146
	1833.32	0.00622		1817.77	0.14458		1833.32	0.07393		1928.33	-0.0073
	1833.13	-0.01902		1817.59	0.31325		1833.13	0.06996		1928.12	-0.0365
	1832.94	0.01069		1817.4	0.08434		1832.94	0.08838		1927.91	0
	1832.75	0.00566		1817.21	0.25301		1832.75	0.05618		1927.7	0.05109
	1832.56	-0.04342		1817.03	0.24096		1832.56	0.05043		1927.48	-0.0438
	1832.37	0.0014		1816.84	0.13253		1832.37	-0.01908		1927.27	-0.05109
	1832.18	-0.00531		1816.66	0.28916		1832.18	0.04203		1927.06	-0.08029
	1831.99	-0.000217567		1816.47	0.49398		1831.99	0.04691		1926.85	0
	1831.8	0.00658		1816.28	0.42169		1831.8	0.11563		1926.64	-0.0292
	1831.61	0.00361		1816.1	0.48193		1831.61	0.13941		1926.43	0
	1831.42	0.01369		1815.91	0.38554		1831.42	0.13422		1926.22	-0.11679
	1831.24	0.05127		1815.73	0.3494		1831.24	0.07859		1926.01	0
	1831.05	0.01752		1815.54	0.6747		1831.05	0.10337		1925.8	-0.0219
	1830.86	0.00457		1815.35	0.60241		1830.86	0.10718		1925.59	-0.07299
	1830.67	0.00255		1815.17	0.61446		1830.67	0.08291		1925.38	-0.08759
	1830.48	0.03492		1814.98	0.81928		1830.48	0.08337		1925.17	-0.0073
	1830.29	0.00952		1814.8	0.46988		1830.29	0.11499		1924.96	-0.10949
	1830.1	0.01359		1814.61	0.61446		1830.1	0.06342		1924.75	-0.0219
	1829.91	0.00656		1814.43	0.71084		1829.91	0.08186		1924.54	-0.07299
	1829.72	0.02397		1814.24	0.78313		1829.72	0.04501		1924.33	-0.10949
	1829.53	-0.000755367		1814.05	0.96386		1829.53	0.10405		1924.12	-0.0292
	1829.35	0.04997		1813.87	0.63855		1829.35	0.02277		1923.91	0.08029
	1829.16	-0.00696		1813.68	0.77108		1829.16	0.03627		1923.7	0.0146
	1828.97	-0.00849		1813.5	1		1828.97	0.07498		1923.49	-0.05839
	1828.78	-0.03651		1813.31	0.68675		1828.78	0.08664		1923.28	-0.0292
	1828.59	0.00183		1813.13	0.84337		1828.59	0.08282		1923.07	-0.12409
	1828.4	-8.03861e-05		1812.94	0.56627		1828.4	0.03236		1922.86	-0.0438
	1828.21	0.02774		1812.76	0.73494		1828.21	0.00561		1922.65	0.0146
	1828.02	0.01598		1812.57	0.54217		1828.02	0.02291		1922.44	0.0073
	1827.84	-0.02848		1812.39	0.66265		1827.84	0.09932		1922.24	-0.05839
	1827.65	0.02944		1812.2	0.3494		1827.65	0.06524		1922.03	-0.13139
	1827.46	0.02071		1812.02	0.25301		1827.46	-0.02657		1921.82	0.05839
	1827.27	0.0146		1811.83	0.77108		1827.27	-0.02145		1921.61	-0.13869
	1827.08	0.04644		1811.65	0.57831		1827.08	0.02774		1921.4	-0.07299
	1826.89	0.02998		1811.46	0.53012		1826.89	-0.02143		1921.19	0.0292
	1826.71	0.0363		1811.28	0.57831		1826.71	0.05181		1920.98	-0.08029
	1826.52	0.05517		1811.09	0.54217		1826.52	0.02465		1920.77	0.0365
	1826.33	0.0316		1810.91	0.49398		1826.33	0.02647		1920.56	0.0073
	1826.14	0.02819		1810.72	0.6747		1826.14	-0.01054		1920.35	0
	1825.95	0.03191		1810.54	0.36145		1825.95	0.0723		1920.14	-0.18248
	1825.76	0.04119		1810.35	0.56627		1825.76	0.05636		1919.94	-0.0292
	1825.58	0.01748		1810.17	0.42169		1825.58	0.01473		1919.73	-0.06569
	1825.39	0.04001		1809.98	0.44578		1825.39	0.01549		1919.52	-0.15328
	1825.2	-0.01829		1809.8	0.56627		1825.2	0.01418		1919.31	-0.0073
	1825.01	0.01486		1809.61	0.55422		1825.01	0.05698		1919.1	-0.0219
	1824.82	0.05992		1809.43	0.63855		1824.82	0.01316		1918.89	-0.0219
	1824.64	0.06874		1809.25	0.42169		1824.64	0.04501		1918.68	-0.13139
	1824.45	0.05172		1809.06	0.62651		1824.45	0.04135		1918.47	-0.0073
	1824.26	0.06635		1808.88	0.3012		1824.26	0.03174		1918.27	-0.07299
	1824.07	0.0736		1808.69	0.28916		1824.07	0.05163		1918.06	-0.0292
	1823.89	0.05206		1808.51	0.45783		1823.89	0.00709		1917.85	0.0146
	1823.7	0.03863		1808.32	0.36145		1823.7	-0.03625		1917.64	-0.06569
	1823.51	0.06265		1808.14	0.22892		1823.51	-0.06478		1917.43	-0.0365
	1823.32	0.03034		1807.96	0.31325		1823.32	0.02132		1917.22	-0.06569
	1823.14	0.07171		1807.77	0.46988		1823.14	0.02755		1917.02	-0.05839
	1822.95	0.05598		1807.59	0.3012		1822.95	0.00484		1916.81	-0.0438
	1822.76	0.05147		1807.4	0.27711		1822.76	-0.02652		1916.6	-0.0438
	1822.57	0.04501		1807.22	0.40964		1822.57	0.02549		1916.39	-0.0438
	1822.39	0.03574		1807.04	0.33735		1822.39	0.00559		1916.18	-0.0438
	1822.2	0.02565		1806.85	0.45783		1822.2	-0.02827		1915.98	-0.10949
	1822.01	-0.00429		1806.67	0.46988		1822.01	0.0078		1915.77	0.0146
	1821.82	0.0714		1806.48	0.28916		1821.82	0.06291		1915.56	-0.0292
	1821.64	0.08735		1806.3	0.45783		1821.64	0.01111		1915.35	-0.06569
	1821.45	0.03945		1806.12	0.42169		1821.45	0.06311		1915.14	-0.08029
	1821.26	0.04095		1805.93	0.18072		1821.26	0.02436		1914.94	-0.0219
	1821.08	0.06689		1805.75	0.22892		1821.08	0.06212		1914.73	0.0438
	1820.89	0.11676		1805.56	0.16867		1820.89	0.06068		1914.52	-0.05839
	1820.7	0.13172		1805.38	0.20482		1820.7	0.01785		1914.31	0.0073
	1820.52	0.19625		1805.2	0.38554		1820.52	0.02267		1914.11	-0.08029
	1820.33	0.27706		1805.01	0.33735		1820.33	0.04475		1913.9	-0.0073
	1820.14	0.36544		1804.83	0.25301		1820.14	0.01446		1913.69	-0.09489
	1819.95	0.42495		1804.65	0.28916		1819.95	0.07462		1913.48	-0.11679
	1819.77	0.36646		1804.46	0.16867		1819.77	0.07195		1913.28	-0.19708
	1819.58	0.36092		1804.28	0.14458		1819.58	0.01786		1913.07	-0.0219
	1819.39	0.31265		1804.1	0.28916		1819.39	0.05029		1912.86	-0.07299
	1819.21	0.28208		1803.91	0.25301		1819.21	-0.00216		1912.65	-0.06569
	1819.02	0.27146		1803.73	0.31325		1819.02	0.02431		1912.45	-0.10949
	1818.83	0.26176		1803.55	0.26506		1818.83	-0.03001		1912.24	-0.0438
	1818.65	0.30431		1803.36	0.15663		1818.65	0.00128		1912.03	0.0292
	1818.46	0.23966		1803.18	0.3253		1818.46	0.0258		1911.83	-0.09489
	1818.28	0.26264		1803	0.27711		1818.28	0.04415		1911.62	-0.05839
	1818.09	0.25925		1802.81	0.40964		1818.09	0.13263		1911.41	0.05839
	1817.9	0.37877		1802.63	0.20482		1817.9	0.04287		1911.21	-0.13869
	1817.72	0.31935		1802.45	0.22892		1817.72	0.07459		1911	-0.07299
	1817.53	0.36736		1802.27	0.39759		1817.53	0.00695		1910.79	0.05839
	1817.34	0.32345		1802.08	0.22892		1817.34	0.02517		1910.59	-0.05839
	1817.16	0.26112		1801.9	0.27711		1817.16	0.00061183		1910.38	-0.05109
	1816.97	0.30113		1801.72	0.31325		1816.97	-0.02166		1910.17	0.0073
	1816.79	0.25563		1801.53	0.15663		1816.79	0.09951		1909.97	0.0073
	1816.6	0.22481		1801.35	0.36145		1816.6	-0.01555		1909.76	-0.0219
	1816.41	0.27843		1801.17	0.27711		1816.41	-0.00792		1909.55	-0.0365
	1816.23	0.23213		1800.99	0.27711		1816.23	-0.01981		1909.35	-0.0073
	1816.04	0.1859		1800.8	0.19277		1816.04	-0.01791		1909.14	0
	1815.86	0.20919		1800.62	0.20482		1815.86	0.0663		1908.93	-0.10949
	1815.67	0.19054		1800.44	0.28916		1815.67	-0.03061		1908.73	0.0073
	1815.48	0.19029		1800.26	0.13253		1815.48	0.000626307		1908.52	-0.0219
	1815.3	0.24501		1800.07	0.22892		1815.3	0.00789		1908.31	-0.10219
	1815.11	0.23061		1799.89	0.18072		1815.11	-0.00219		1908.11	0
	1814.93	0.43463		1799.71	0.22892		1814.93	-0.02398		1907.9	0.0073
	1814.74	0.74857		1799.53	0.3494		1814.74	0.04859		1907.7	-0.08759
	1814.56	0.95561		1799.34	0.25301		1814.56	-0.01801		1907.49	-0.08759
	1814.37	1		1799.16	0.25301		1814.37	-0.02072		1907.28	0.07299
	1814.18	0.986		1798.98	0.12048		1814.18	0.00674		1907.08	-0.10219
	1814	0.84606		1798.8	0.13253		1814	-0.06435		1906.87	-0.0219
	1813.81	0.78541		1798.61	0.3012		1813.81	0.02342		1906.67	0.07299
	1813.63	0.61871		1798.43	0.09639		1813.63	-0.01083		1906.46	-0.06569
	1813.44	0.62481		1798.25	0.15663		1813.44	-0.05603		1906.25	0.0073
	1813.26	0.63476		1798.07	0.13253		1813.26	-0.00237		1906.05	0.0073
	1813.07	0.54731		1797.89	0.25301		1813.07	0.02834		1905.84	0
	1812.89	0.57728		1797.7	0.37349		1812.89	0.04189		1905.64	0.0219
	1812.7	0.48835		1797.52	0.21687		1812.7	0.04813		1905.43	-0.07299
	1812.52	0.49087		1797.34	0.12048		1812.52	-0.03963		1905.23	-0.15328
	1812.33	0.4437		1797.16	0.06024		1812.33	0.03145		1905.02	0.12409
	1812.15	0.34948		1796.98	0.26506		1812.15	-0.02127		1904.82	0.05109
	1811.96	0.40309		1796.79	0.13253		1811.96	0.03485		1904.61	-0.12409
	1811.78	0.30069		1796.61	0.25301		1811.78	-0.01391		1904.4	-0.05109
	1811.59	0.32096		1796.43	0.22892		1811.59	0.00541		1904.2	-0.05109
	1811.41	0.3194		1796.25	0.16867		1811.41	-0.00337		1903.99	-0.0292
	1811.22	0.31404		1796.07	0.03614		1811.22	0.01769		1903.79	-0.0365
	1811.04	0.25266		1795.89	0.10843		1811.04	0.01573		1903.58	-0.05839
	1810.85	0.33019		1795.7	0.04819		1810.85	0.01682		1903.38	0
	1810.67	0.413		1795.52	0.16867		1810.67	0.01886		1903.17	-0.0073
	1810.48	0.37248		1795.34	0.04819		1810.48	-0.0493		1902.97	-0.05109
	1810.3	0.4054		1795.16	0.07229		1810.3	-0.0195		1902.76	0.06569
	1810.11	0.42142		1794.98	0.3012		1810.11	0.00472		1902.56	0.0146
	1809.93	0.38316		1794.8	0.24096		1809.93	-0.02717		1902.35	-0.06569
	1809.74	0.39076		1794.62	0.18072		1809.74	-0.01413		1902.15	0.0073
	1809.56	0.32894		1794.44	0.12048		1809.56	-0.03049		1901.94	-0.10219
	1809.37	0.42005		1794.25	0.20482		1809.37	-0.02485		1901.74	-0.0073
	1809.19	0.60309		1794.07	0.22892		1809.19	-0.01121		1901.53	-0.0365
	1809	0.80142		1793.89	0.04819		1809	-0.02408		1901.33	-0.09489
	1808.82	0.81768		1793.71	0.22892		1808.82	-0.00158		1901.13	0.0073
	1808.64	0.80449		1793.53	0.19277		1808.64	-0.03188		1900.92	-0.0438
	1808.45	0.71148		1793.35	0.3253		1808.45	0.01642		1900.72	-0.0292
	1808.27	0.60169		1793.17	-0.0241		1808.27	0.00133		1900.51	-0.0365
	1808.08	0.59213		1792.99	0		1808.08	-0.02536		1900.31	-0.0365
	1807.9	0.63179		1792.81	0		1807.9	-0.04291		1900.1	-0.05839
	1807.71	0.55799		1792.62	0.25301		1807.71	0.0083		1899.9	-0.06569
	1807.53	0.56109		1792.44	0.12048		1807.53	-0.05325		1899.69	-0.0146
	1807.35	0.53293		1792.26	0.15663		1807.35	-0.01226		1899.49	-0.0146
	1807.16	0.45427		1792.08	0.13253		1807.16	-0.06891		1899.29	-0.07299
	1806.98	0.42961		1791.9	0.25301		1806.98	-0.000281269		1899.08	-0.0219
	1806.79	0.41741		1791.72	0.21687		1806.79	-0.01425		1898.88	-0.0292
	1806.61	0.34653		1791.54	0.01205		1806.61	-0.00589		1898.67	0.0073
	1806.43	0.32328		1791.36	0.28916		1806.43	-0.0352		1898.47	-0.06569
	1806.24	0.33444		1791.18	0.20482		1806.24	0.06886		1898.27	-0.09489
	1806.06	0.34952		1791	0.15663		1806.06	-0.00856		1898.06	-0.10949
	1805.88	0.27909		1790.82	0.09639		1805.88	0.01315		1897.86	-0.0219
	1805.69	0.29464		1790.64	0.07229		1805.69	-0.01925		1897.65	-0.09489
	1805.51	0.30721		1790.46	0.15663		1805.51	-0.01838		1897.45	-0.17518
	1805.32	0.22561		1790.28	0.13253		1805.32	-0.01429		1897.25	-0.08759
	1805.14	0.24905		1790.1	0		1805.14	0.03008		1897.04	0.05109
	1804.96	0.25052		1789.92	0.13253		1804.96	-0.05195		1896.84	-0.05109
	1804.77	0.24389		1789.74	0.09639		1804.77	-0.03395		1896.64	0
	1804.59	0.211		1789.56	0.09639		1804.59	0.01433		1896.43	0.0365
	1804.41	0.23451		1789.37	0.15663		1804.41	0.02084		1896.23	-0.08759
	1804.22	0.28223		1789.19	0.08434		1804.22	0.02866		1896.03	0.08759
	1804.04	0.24228		1789.01	-0.0241		1804.04	-0.01224		1895.82	0.0073
	1803.86	0.22951		1788.83	0.15663		1803.86	0.000305398		1895.62	0.0438
	1803.67	0.24481		1788.65	0.03614		1803.67	-0.02933		1895.42	-0.07299
	1803.49	0.18771		1788.47	0.08434		1803.49	0.0324		1895.21	-0.08029
	1803.31	0.24069		1788.29	0.0241		1803.31	0.02954		1895.01	-0.10219
	1803.12	0.21708		1788.11	0.12048		1803.12	0.03236		1894.81	-0.0438
	1802.94	0.16868		1787.93	0.08434		1802.94	0.0224		1894.6	-0.0146
	1802.76	0.21949		1787.75	-0.07229		1802.76	0.00452		1894.4	-0.0292
	1802.57	0.20132		1787.57	0.15663		1802.57	0.04755		1894.2	-0.05109
	1802.39	0.1978		1787.4	0.03614		1802.39	-0.01389		1893.99	-0.13869
	1802.21	0.18646		1787.22	0.21687		1802.21	0.00195		1893.79	0.0438
	1802.03	0.16557		1787.04	0.06024		1802.03	0.08815		1893.59	0.0365
	1801.84	0.15875		1786.86	-0.06024		1801.84	0.01412		1893.38	0.0146
	1801.66	0.23445		1786.68	0.07229		1801.66	0.0218		1893.18	-0.09489
	1801.48	0.18119		1786.5	0.08434		1801.48	-3.06777e-05		1892.98	-0.08029
	1801.29	0.21711		1786.32	-0.03614		1801.29	-0.00978		1892.78	-0.08029
	1801.11	0.16468		1786.14	0.0241		1801.11	0.02874		1892.57	-0.10219
	1800.93	0.17401		1785.96	0.10843		1800.93	-0.0198		1892.37	-0.0292
	1800.75	0.18149		1785.78	0.16867		1800.75	0.07215		1892.17	0
	1800.56	0.23677		1785.6	0.09639		1800.56	0.02125		1891.97	0.05839
	1800.38	0.13554		1785.42	0.22892		1800.38	0.05024		1891.76	-0.10949
	1800.2	0.16911		1785.24	0.08434		1800.2	-0.05283		1891.56	-0.0438
	1800.02	0.1079		1785.06	0.14458		1800.02	-0.01867		1891.36	0.0365
	1799.83	0.14639		1784.88	0.16867		1799.83	-0.00329		1891.16	-0.06569
	1799.65	0.14486		1784.7	0.04819		1799.65	-0.00253		1890.95	-0.0365
	1799.47	0.12322		1784.52	0.04819		1799.47	0.04029		1890.75	-0.0146
	1799.29	0.13121		1784.34	0.04819		1799.29	0.00651		1890.55	-0.07299
	1799.1	0.12867		1784.17	0.20482		1799.1	-0.01121		1890.35	0.10219
	1798.92	0.14343		1783.99	0.14458		1798.92	-0.05751		1890.15	-0.05839
	1798.74	0.1789		1783.81	0.07229		1798.74	0.01428		1889.94	-0.0365
	1798.56	0.17044		1783.63	0.04819		1798.56	0.12113		1889.74	-0.0146
	1798.38	0.17946		1783.45	0.12048		1798.38	-0.04493		1889.54	0.0292
	1798.19	0.12393		1783.27	0.19277		1798.19	-0.00182		1889.34	0.0146
	1798.01	0.15987		1783.09	0.13253		1798.01	-0.0031		1889.14	-0.16788
	1797.83	0.09229		1782.91	-0.03614		1797.83	0.01258		1888.93	-0.12409
	1797.65	0.16481		1782.73	0.24096		1797.65	-0.01111		1888.73	-0.0438
	1797.47	0.10042		1782.56	0.20482		1797.47	0.06968		1888.53	0.0073
	1797.28	0.10715		1782.38	0.08434		1797.28	-0.01459		1888.33	-0.0365
	1797.1	0.13688		1782.2	0.01205		1797.1	0.0028		1888.13	0.0146
	1796.92	0.14681		1782.02	0.16867		1796.92	0.02796		1887.93	-0.0219
	1796.74	0.10293		1781.84	0.15663		1796.74	0.04307		1887.72	-0.06569
	1796.56	0.11565		1781.66	0.03614		1796.56	0.03362		1887.52	-0.10219
	1796.37	0.09072		1781.48	-0.0241		1796.37	0.05332		1887.32	-0.0073
	1796.19	0.12963		1781.31	0.09639		1796.19	0.0251		1887.12	-0.13869
	1796.01	0.17192		1781.13	0.12048		1796.01	-0.01466		1886.92	0.0073
	1795.83	0.15378		1780.95	0.13253		1795.83	0.03369		1886.72	0.05839
	1795.65	0.10741		1780.77	0.07229		1795.65	0.06701		1886.52	-0.05839
	1795.47	0.13872		1780.59	0.21687		1795.47	-0.00379		1886.31	0
	1795.29	0.11687		1780.41	0.13253		1795.29	0.04609		1886.11	0.0073
	1795.1	0.15797		1780.24	0.10843		1795.1	0.03608		1885.91	0.05109
	1794.92	0.1639		1780.06	0.06024		1794.92	0.01275		1885.71	0.0219
	1794.74	0.23453		1779.88	0		1794.74	0.01877		1885.51	-0.0438
	1794.56	0.19735		1779.7	0.22892		1794.56	-0.03675		1885.31	0
	1794.38	0.17626		1779.52	0.07229		1794.38	0.03542		1885.11	-0.13869
	1794.2	0.14548		1779.35	0.03614		1794.2	-0.05428		1884.91	-0.0438
	1794.02	0.08301		1779.17	-0.07229		1794.02	-0.03159		1884.71	0.0438
	1793.83	0.11687		1778.99	0.13253		1793.83	-0.01085		1884.51	-0.05839
	1793.65	0.1356		1778.81	-0.01205		1793.65	0.00922		1884.3	0.05109
	1793.47	0.10432		1778.63	0.07229		1793.47	0.02629		1884.1	0.0292
	1793.29	0.08722		1778.46	0.06024		1793.29	-0.01652		1883.9	0
	1793.11	0.1075		1778.28	0.01205		1793.11	0.03131		1883.7	-0.06569
	1792.93	0.06756		1778.1	0.08434		1792.93	-0.00852		1883.5	0
	1792.75	0.08164		1777.92	-0.03614		1792.75	0.05165		1883.3	-0.11679
	1792.57	0.08057		1777.74	0		1792.57	-0.02596		1883.1	-0.0219
	1792.39	0.06027		1777.57	-0.01205		1792.39	-0.02635		1882.9	0
	1792.21	0.04381		1777.39	-0.01205		1792.21	0.01832		1882.7	0.0146
	1792.03	0.06076		1777.21	0.08434		1792.03	0.01554		1882.5	-0.0292
	1791.84	0.10002		1777.03	0.08434		1791.84	0.04165		1882.3	-0.0146
	1791.66	0.07063		1776.86	0.07229		1791.66	0.05221		1882.1	0
	1791.48	0.05281		1776.68	-0.01205		1791.48	-0.00544		1881.9	-0.13869
	1791.3	0.05474		1776.5	-0.07229		1791.3	0.03346		1881.7	-0.10949
	1791.12	0.03277		1776.32	0.04819		1791.12	-0.00121		1881.5	-0.05839
	1790.94	0.08048		1776.15	-0.07229		1790.94	0.03611		1881.3	0
	1790.76	0.07045		1775.97	0.03614		1790.76	0.04454		1881.1	-0.0073
	1790.58	0.08243		1775.79	0.06024		1790.58	0.0782		1880.9	0.08029
	1790.4	0.06852		1775.61	0.09639		1790.4	0.04572		1880.7	-0.06569
	1790.22	0.01539		1775.44	0.01205		1790.22	0.02831		1880.5	0
	1790.04	0.07408		1775.26	-0.0241		1790.04	0.00703		1880.3	0.0292
	1789.86	0.06341		1775.08	0.07229		1789.86	0.09459		1880.1	0.0438
	1789.68	0.07441		1774.91	0.24096		1789.68	0.02654		1879.9	0.0365
	1789.5	0.06683		1774.73	0.01205		1789.5	0.01036		1879.7	-0.05109
	1789.32	0.01762		1774.55	0.08434		1789.32	0.0719		1879.5	0.06569
	1789.14	0.07914		1774.37	-0.0241		1789.14	0.00553		1879.3	0.0146
	1788.96	0.02857		1774.2	0.01205		1788.96	0.03856		1879.1	0.13139
	1788.78	0.02072		1774.02	0.08434		1788.78	-0.00652		1878.9	-0.0365
	1788.6	0.03688		1773.84	0.12048		1788.6	-0.01582		1878.7	0.0219
	1788.42	0.02606		1773.67	0.01205		1788.42	0.00085277		1878.5	0
	1788.24	0.03084		1773.49	0.07229		1788.24	0.0453		1878.3	-0.0073
	1788.06	0.05884		1773.31	-0.01205		1788.06	-0.04021		1878.1	0.05109
	1787.88	0.02372		1773.14	0.08434		1787.88	-0.04501		1877.9	-0.0073
	1787.7	0.02028		1772.96	0.06024		1787.7	0.00544		1877.7	0.0073
	1787.52	0.04546		1772.78	0.01205		1787.52	-0.00965		1877.5	0.06569
	1787.34	0.06871		1772.61	0.13253		1787.34	0.01965		1877.31	0.10219
	1787.16	0.03785		1772.43	0.15663		1787.16	-0.01429		1877.11	0.0073
	1786.98	0.0818		1772.25	0.15663		1786.98	-0.00397		1876.91	0.08029
	1786.8	0.0505		1772.08	0		1786.8	-0.01963		1876.71	-0.0365
	1786.62	0.03975		1771.9	-0.06024		1786.62	-0.00918		1876.51	0.0073
	1786.44	0.03745		1771.72	-0.0241		1786.44	0.00933		1876.31	0.08759
	1786.26	0.01985		1771.55	0.04819		1786.26	-0.01105		1876.11	0.13869
	1786.08	0.05202		1771.37	-0.01205		1786.08	0.04814		1875.91	-0.0073
	1785.9	0.03711		1771.2	0.09639		1785.9	-0.01229		1875.71	0.05839
	1785.72	0.02338		1771.02	0.01205		1785.72	-0.01918		1875.51	0.05839
	1785.54	0.03732		1770.84	0.09639		1785.54	-0.0362		1875.32	0.07299
	1785.36	0.02828		1770.67	0.04819		1785.36	0.04231		1875.12	0.0292
	1785.18	0.03309		1770.49	0		1785.18	0.0478		1874.92	-0.0365
	1785	0.07315		1770.31	0.03614		1785	0.01823		1874.72	-0.0292
	1784.83	0.0412		1770.14	0		1784.83	0.00472		1874.52	0.0073
	1784.65	0.00943		1769.96	0.06024		1784.65	-0.01696		1874.32	0.0219
	1784.47	0.04397		1769.79	-0.06024		1784.47	-0.0468		1874.12	0.10219
	1784.29	0.02479		1769.61	0.03614		1784.29	0.05578		1873.93	0.09489
	1784.11	0.06117		1769.43	0.10843		1784.11	0.01197		1873.73	-0.0365
	1783.93	0.01273		1769.26	0.08434		1783.93	0.01988		1873.53	0.16788
	1783.75	0.0447		1769.08	0.15663		1783.75	0.01656		1873.33	0.13869
	1783.57	0.03322		1768.91	0.14458		1783.57	-0.02264		1873.13	0.05109
	1783.39	0.0486		1768.73	0		1783.39	0.08177		1872.93	0.08029
	1783.21	0.06155		1768.55	0.20482		1783.21	0.04105		1872.74	-0.0365
	1783.04	0.01153		1768.38	0.08434		1783.04	-0.0031		1872.54	0.15328
	1782.86	0.02005		1768.2	-0.03614		1782.86	0.05253		1872.34	0.06569
	1782.68	0.07665		1768.03	0.10843		1782.68	0.01321		1872.14	0.06569
	1782.5	0.05666		1767.85	0.07229		1782.5	-0.01518		1871.94	0.05109
	1782.32	0.0539		1767.68	-0.07229		1782.32	0.02054		1871.75	0.05109
	1782.14	0.04858		1767.5	0.01205		1782.14	0.02691		1871.55	0.0438
	1781.96	0.06024		1767.33	-0.07229		1781.96	0.01788		1871.35	0.0438
	1781.78	0.05491		1767.15	0.10843		1781.78	0.01896		1871.15	-0.0146
	1781.61	0.07837		1766.97	0.01205		1781.61	0.02856		1870.95	0
	1781.43	0.03296		1766.8	0.16867		1781.43	0.02967		1870.76	0.0365
	1781.25	0.05383		1766.62	-0.01205		1781.25	0.03624		1870.56	0.0438
	1781.07	0.07212		1766.45	0.03614		1781.07	0.03242		1870.36	0.0365
	1780.89	0.02562		1766.27	0.06024		1780.89	0.02125		1870.16	0.10219
	1780.71	0.05763		1766.1	0.09639		1780.71	-0.10433		1869.97	0.07299
	1780.54	0.03546		1765.92	0.01205		1780.54	-0.01279		1869.77	0.0219
	1780.36	0.0354		1765.75	0.03614		1780.36	-0.02025		1869.57	0.16058
	1780.18	0.02011		1765.57	0.0241		1780.18	0.04947		1869.37	0.10219
	1780	-0.0193		1765.4	0.10843		1780	0.00414		1869.18	0.0073
	1779.82	0.07043		1765.22	0.10843		1779.82	-0.000827263		1868.98	0.0292
	1779.64	0.02346		1765.05	0.08434		1779.64	-0.01063		1868.78	-0.0365
	1779.47	0.02943		1764.87	0.08434		1779.47	0.01987		1868.58	0.10949
	1779.29	0.03077		1764.7	0.01205		1779.29	0.04835		1868.39	0.18978
	1779.11	0.02385		1764.52	0.09639		1779.11	0.03005		1868.19	0.10949
	1778.93	0.01916		1764.35	0.10843		1778.93	-0.0132		1867.99	0.22628
	1778.75	0.0443		1764.17	0.10843		1778.75	0.06443		1867.8	0.12409
	1778.58	0.01081		1764	0.03614		1778.58	-0.00423		1867.6	0.18978
	1778.4	0.029		1763.82	0.03614		1778.4	0.0192		1867.4	0.30657
	1778.22	0.00815		1763.65	0.04819		1778.22	-0.02319		1867.2	-0.05109
	1778.04	0.00302		1763.47	0.13253		1778.04	0.00456		1867.01	0.12409
	1777.87	0.02712		1763.3	0.06024		1777.87	0.02362		1866.81	0.08029
	1777.69	0.03313		1763.12	0		1777.69	-0.027		1866.61	0.0292
	1777.51	-0.01271		1762.95	0.03614		1777.51	0.03985		1866.42	0.16058
	1777.33	0.02465		1762.78	0.08434		1777.33	0.08087		1866.22	0.17518
	1777.15	0.03928		1762.6	0		1777.15	0.00379		1866.02	0.17518
	1776.98	-0.00959		1762.43	0.03614		1776.98	0.04161		1865.83	0.37226
	1776.8	-0.00856		1762.25	0.10843		1776.8	0.01477		1865.63	0.21168
	1776.62	0.00605		1762.08	0.13253		1776.62	0.02199		1865.43	0.29927
	1776.44	0.00728		1761.9	-0.01205		1776.44	-0.00452		1865.24	0.21898
	1776.27	-0.01358		1761.73	0.09639		1776.27	-0.01425		1865.04	0.33577
	1776.09	0.02029		1761.55	-0.10843		1776.09	-0.02934		1864.84	0.40146
	1775.91	0.0087		1761.38	0.06024		1775.91	0.04305		1864.65	0.25547
	1775.74	0.02822		1761.21	0.07229		1775.74	0.07913		1864.45	0.35766
	1775.56	0.00653		1761.03	-0.01205		1775.56	0.06599		1864.25	0.54745
	1775.38	0.0348		1760.86	0.03614		1775.38	0.06105		1864.06	0.59124
	1775.2	0.05524		1760.68	0.0241		1775.2	0.07642		1863.86	0.50365
	1775.03	-0.00517		1760.51	0.14458		1775.03	0.06756		1863.67	0.39416
	1774.85	0.01894		1760.34	0.01205		1774.85	0.06448		1863.47	0.53285
	1774.67	0.04082		1760.16	0.14458		1774.67	0.03574		1863.27	0.53285
	1774.5	0.06368		1759.99	0.0241		1774.5	-0.000933083		1863.08	0.45255
	1774.32	0.01864		1759.81	0.04819		1774.32	0.10619		1862.88	0.45985
	1774.14	0.01243		1759.64	0.06024		1774.14	0.03523		1862.69	0.64234
	1773.96	0.0579		1759.47	-0.04819		1773.96	0.00681		1862.49	0.52555
	1773.79	0.01241		1759.29	0.04819		1773.79	0.04786		1862.29	0.57664
	1773.61	-0.01246		1759.12	0.01205		1773.61	0.04867		1862.1	0.54015
	1773.43	0.04743		1758.94	0.03614		1773.43	0.00716		1861.9	0.70803
	1773.26	0.05396		1758.77	0.10843		1773.26	0.03962		1861.71	0.69343
	1773.08	0.02142		1758.6	0.15663		1773.08	0.07156		1861.51	0.52555
	1772.9	0.01467		1758.42	0.06024		1772.9	-0.01711		1861.32	0.73723
	1772.73	0.03463		1758.25	-0.01205		1772.73	0.02598		1861.12	0.79562
	1772.55	0.00802		1758.08	0.06024		1772.55	0.000860009		1860.92	0.76642
	1772.37	0.04728		1757.9	0.09639		1772.37	0.02485		1860.73	0.67153
	1772.2	0.02766		1757.73	0		1772.2	-0.00189		1860.53	0.60584
	1772.02	0.02335		1757.56	-0.03614		1772.02	0.01134		1860.34	0.62774
	1771.84	0.05847		1757.38	0.01205		1771.84	0.04673		1860.14	0.70073
	1771.67	-0.00851		1757.21	0.03614		1771.67	-0.00413		1859.95	0.77372
	1771.49	-0.01735		1757.04	-0.09639		1771.49	-0.00649		1859.75	1
	1771.32	0.06165		1756.86	-0.08434		1771.32	0.05174		1859.56	0.75912
	1771.14	-0.00793		1756.69	0.14458		1771.14	-0.00744		1859.36	0.64964
	1770.96	0.04503		1756.52	0.03614		1770.96	-0.05461		1859.17	0.59124
	1770.79	0.04301		1756.34	0.09639		1770.79	0.03287		1858.97	0.59124
	1770.61	0.0523		1756.17	-0.10843		1770.61	0.00535		1858.78	0.68613
	1770.43	0.02076		1756	-0.03614		1770.43	0.04311		1858.58	0.63504
	1770.26	0.05789		1755.82	0.0241		1770.26	0.03527		1858.39	0.47445
	1770.08	0.11609		1755.65	0.01205		1770.08	0.03537		1858.19	0.64234
	1769.91	0.08577		1755.48	0.04819		1769.91	-0.00509		1858	0.43066
	1769.73	0.07587		1755.3	0.08434		1769.73	0.05942		1857.8	0.32117
	1769.55	0.06928		1755.13	-0.03614		1769.55	0.02794		1857.61	0.38686
	1769.38	0.07663		1754.96	-0.01205		1769.38	0.02371		1857.41	0.53285
	1769.2	0.06095		1754.79	-0.07229		1769.2	-0.02212		1857.22	0.55474
	1769.03	0.00462		1754.61	0.03614		1769.03	0.05033		1857.02	0.48175
	1768.85	0.06704		1754.44	0.03614		1768.85	0.04549		1856.83	0.46715
	1768.67	0.05978		1754.27	0.03614		1768.67	0.0277		1856.63	0.51825
	1768.5	0.02685		1754.1	0.18072		1768.5	-0.00844		1856.44	0.43796
	1768.32	0.03308		1753.92	-0.09639		1768.32	-0.00178		1856.24	0.43066
	1768.15	0.01211		1753.75	0.10843		1768.15	0.02419		1856.05	0.39416
	1767.97	0.02699		1753.58	0.03614		1767.97	-0.00401		1855.86	0.45255
	1767.8	0.01894		1753.4	-0.04819		1767.8	0.04655		1855.66	0.49635
	1767.62	0.02698		1753.23	-0.06024		1767.62	0.05398		1855.47	0.41606
	1767.44	0.00429		1753.06	0.03614		1767.44	-0.000804858		1855.27	0.44526
	1767.27	-0.00261		1752.89	0.01205		1767.27	0.07266		1855.08	0.39416
	1767.09	0.00139		1752.71	0.0241		1767.09	0.03996		1854.88	0.34307
	1766.92	0.01832		1752.54	0.06024		1766.92	0.01922		1854.69	0.37956
	1766.74	0.01513		1752.37	0.08434		1766.74	0.06901		1854.5	0.37956
	1766.57	0.00285		1752.2	-0.03614		1766.57	0.00325		1854.3	0.39416
	1766.39	0.02669		1752.03	0.03614		1766.39	-0.01396		1854.11	0.27007
	1766.22	0.00508		1751.85	0.14458		1766.22	0.00993		1853.91	0.24088
	1766.04	0.01205		1751.68	-0.0241		1766.04	0.00405		1853.72	0.42336
	1765.87	0.02628		1751.51	0.08434		1765.87	-0.06417		1853.53	0.43066
	1765.69	0.02644		1751.34	0.09639		1765.69	0.0352		1853.33	0.48175
	1765.52	0.00802		1751.16	0.03614		1765.52	0.081		1853.14	0.35766
	1765.34	0.01091		1750.99	0.01205		1765.34	0.01913		1852.94	0.34307
	1765.17	0.01233		1750.82	0.01205		1765.17	0.07619		1852.75	0.29197
	1764.99	0.01644		1750.65	0.14458		1764.99	0.00993		1852.56	0.40146
	1764.82	0.02639		1750.48	0.16867		1764.82	0.05516		1852.36	0.24818
	1764.64	0.00138		1750.3	-0.04819		1764.64	0.02412		1852.17	0.50365
	1764.47	-0.00334		1750.13	0.04819		1764.47	0.0462		1851.98	0.39416
	1764.29	0.00279		1749.96	0		1764.29	-0.01267		1851.78	0.54745
	1764.12	-0.02091		1749.79	0.10843		1764.12	0.04799		1851.59	0.44526
	1763.94	0.02133		1749.62	0.08434		1763.94	0.04189		1851.4	0.46715
	1763.77	0.01982		1749.45	-0.12048		1763.77	0.00682		1851.2	0.33577
	1763.59	-0.01612		1749.27	0.13253		1763.59	-0.05411		1851.01	0.32117
	1763.42	0.01754		1749.1	0.03614		1763.42	0.03698		1850.82	0.31387
	1763.24	0.01771		1748.93	-0.0241		1763.24	0.02775		1850.62	0.48175
	1763.07	0.03765		1748.76	0.19277		1763.07	0.04446		1850.43	0.26277
	1762.89	0.01246		1748.59	-0.07229		1762.89	0.04583		1850.24	0.37956
	1762.72	-0.02172		1748.42	-0.04819		1762.72	0.02669		1850.04	0.35766
	1762.54	0.01329		1748.24	0		1762.54	0.04925		1849.85	0.37226
	1762.37	0.0166		1748.07	-0.06024		1762.37	-0.03833		1849.66	0.32847
	1762.2	-0.00137		1747.9	0.10843		1762.2	0.04297		1849.46	0.29197
	1762.02	0.00584		1747.73	0.01205		1762.02	0.01323		1849.27	0.36496
	1761.85	0.02397		1747.56	0.07229		1761.85	0.04922		1849.08	0.40146
	1761.67	0.0032		1747.39	-0.0241		1761.67	0.06496		1848.89	0.24818
	1761.5	0.03348		1747.22	0.03614		1761.5	0.03155		1848.69	0.29927
	1761.32	0.01458		1747.05	0.0241		1761.32	0.05233		1848.5	0.43796
	1761.15	0.01465		1746.87	0.04819		1761.15	0.05244		1848.31	0.24088
	1760.98	-0.000702723		1746.7	-0.04819		1760.98	0.06618		1848.11	0.23358
	1760.8	0.0274		1746.53	0.08434		1760.8	0.03671		1847.92	0.24818
	1760.63	0.009		1746.36	0		1760.63	0.06145		1847.73	0.37956
	1760.45	0.03918		1746.19	0.07229		1760.45	-0.01324		1847.54	0.35766
	1760.28	0.01444		1746.02	0.12048		1760.28	0.01416		1847.34	0.24818
	1760.11	-0.0357		1745.85	0.13253		1760.11	-0.00697		1847.15	0.17518
	1759.93	-0.01453		1745.68	0.03614		1759.93	-0.02102		1846.96	0.22628
	1759.76	-0.01898		1745.51	0.07229		1759.76	-0.00379		1846.77	0.29197
	1759.58	-0.03886		1745.33	0.10843		1759.58	-0.08472		1846.57	0.08759
	1759.41	-0.01137		1745.16	0.08434		1759.41	-0.02762		1846.38	0.21898
	1759.24	0.00478		1744.99	-0.0241		1759.24	-3.0333e-05		1846.19	0.27737
	1759.06	0.03978		1744.82	0.13253		1759.06	0.05097		1846	0.24818
	1758.89	0.01986		1744.65	-0.08434		1758.89	0.06172		1845.81	0.34307
	1758.72	0.01137		1744.48	0.10843		1758.72	-0.016		1845.61	0.10219
	1758.54	0.01767		1744.31	0.03614		1758.54	0.08462		1845.42	0.19708
	1758.37	0.0156		1744.14	-0.0241		1758.37	0.0898		1845.23	0.16788
	1758.19	0.00488		1743.97	-0.01205		1758.19	-0.01148		1845.04	0.19708
	1758.02	0.02658		1743.8	0.10843		1758.02	0.02908		1844.84	0.24818
	1757.85	0.02932		1743.63	-0.01205		1757.85	0.03025		1844.65	0.30657
	1757.67	0.02421		1743.46	0.0241		1757.67	0.02957		1844.46	0.29197
	1757.5	0.00987		1743.29	0.04819		1757.5	0.07863		1844.27	0.29927
	1757.33	0.000735926		1743.12	0.15663		1757.33	0.01256		1844.08	0.18248
	1757.15	-0.00113		1742.95	0.08434		1757.15	-0.01148		1843.89	0.10949
	1756.98	-0.01278		1742.78	0		1756.98	0.0081		1843.69	0.30657
	1756.81	-0.00523		1742.61	0.07229		1756.81	-0.02953		1843.5	0.19708
	1756.63	-0.03085		1742.44	0.03614		1756.63	0.02177		1843.31	0.12409
	1756.46	0.00259		1742.27	0.01205		1756.46	0.02498		1843.12	0.18248
	1756.29	0.00521		1742.1	0.01205		1756.29	0.03016		1842.93	0.14599
	1756.11	-0.01101		1741.93	-0.07229		1756.11	0.01722		1842.74	0.07299
	1755.94	-0.03237		1741.76	-0.03614		1755.94	-0.00488		1842.54	0.22628
	1755.77	-0.02482		1741.58	0		1755.77	-0.02671		1842.35	0.09489
	1755.6	-0.000649642		1741.41	0.08434		1755.6	0.00932		1842.16	0.19708
	1755.42	0.01076		1741.24	0.15663		1755.42	-0.01697		1841.97	0.27737
	1755.25	-0.00568		1741.07	0.06024		1755.25	-0.03658		1841.78	0.16058
	1755.08	0.01784		1740.9	0.03614		1755.08	0.02478		1841.59	0.13139
	1754.9	0.02314		1740.74	0.01205		1754.9	-0.00164		1841.4	0.28467
	1754.73	-0.01732		1740.57	0.06024		1754.73	0.05471		1841.21	0.17518
	1754.56	0.03956		1740.4	0.01205		1754.56	0.05485		1841.01	0.08029
	1754.39	-0.01112		1740.23	-0.06024		1754.39	0.03286		1840.82	0.22628
	1754.21	0.01778		1740.06	0.07229		1754.21	0.00465		1840.63	0.21168
	1754.04	0.000980798		1739.89	0.03614		1754.04	0.0973		1840.44	0.16058
	1753.87	0.01392		1739.72	0.09639		1753.87	0.00806		1840.25	0.21898
	1753.69	0.02623		1739.55	-0.07229		1753.69	-0.02313		1840.06	0.09489
	1753.52	0.01852		1739.38	-0.01205		1753.52	0.0364		1839.87	0.13869
	1753.35	-0.01516		1739.21	-0.12048		1753.35	-0.02306		1839.68	0.0438
	1753.18	0.05361		1739.04	0.04819		1753.18	0.02113		1839.49	0.07299
	1753	0.01087		1738.87	-0.12048		1753	-0.00413		1839.3	0.18978
	1752.83	0.01605		1738.7	-0.01205		1752.83	0.00193		1839.11	0.0365
	1752.66	0.01818		1738.53	0.0241		1752.66	0.0422		1838.91	0.16058
	1752.49	-0.0019		1738.36	0.01205		1752.49	0.02738		1838.72	0.14599
	1752.31	-0.00827		1738.19	0.03614		1752.31	-0.01325		1838.53	0.29927
	1752.14	0.04566		1738.02	0.13253		1752.14	0.0128		1838.34	0.08759
	1751.97	-0.02996		1737.85	0.21687		1751.97	0.02844		1838.15	0.13869
	1751.8	-0.00753		1737.68	0.01205		1751.8	0.04591		1837.96	0.21168
	1751.63	0.03097		1737.51	-0.04819		1751.63	0.02125		1837.77	0.06569
	1751.45	-0.00138		1737.34	0.08434		1751.45	-0.05721		1837.58	0.16058
	1751.28	-0.02012		1737.18	0.13253		1751.28	0.01761		1837.39	0.08759
	1751.11	-0.02114		1737.01	-0.06024		1751.11	0.04658		1837.2	0.0365
	1750.94	0.03615		1736.84	0.0241		1750.94	0.000964106		1837.01	0.05109
	1750.77	0.04355		1736.67	-0.01205		1750.77	0.01369		1836.82	0.05839
	1750.59	-0.02252		1736.5	-0.04819		1750.59	-0.03151		1836.63	-0.07299
	1750.42	-0.02302		1736.33	0.06024		1750.42	-0.02387		1836.44	0.05839
	1750.25	-0.02782		1736.16	0.07229		1750.25	-0.00402		1836.25	0.0438
	1750.08	-0.02468		1735.99	0		1750.08	0.05365		1836.06	0.10949
	1749.91	0.01642		1735.82	-0.0241		1749.91	-0.000648367		1835.87	0.13139
	1749.73	-0.00831		1735.65	0		1749.73	-0.02069		1835.68	0.05109
	1749.56	-0.00957		1735.49	0.0241		1749.56	0.00157		1835.49	0.12409
	1749.39	-0.01931		1735.32	0.08434		1749.39	0.01257		1835.3	0.0146
	1749.22	0.04745		1735.15	0.06024		1749.22	-0.03393		1835.11	0.16058
	1749.05	-0.02148		1734.98	-0.0241		1749.05	0.01441		1834.92	0.0219
	1748.88	0.02433		1734.81	0.06024		1748.88	0.01078		1834.73	-0.05839
	1748.7	-0.01925		1734.64	0.07229		1748.7	0.03691		1834.54	0.15328
	1748.53	-0.00847		1734.47	0.04819		1748.53	-0.01672		1834.35	0.21898
	1748.36	-0.03541		1734.31	0		1748.36	0.01774		1834.16	0.11679
	1748.19	-0.01017		1734.14	0.03614		1748.19	-0.00887		1833.97	0.0438
	1748.02	-0.03693		1733.97	0.13253		1748.02	-0.03317		1833.78	0.21168
	1747.85	-0.00999		1733.8	0		1747.85	-0.00752		1833.59	0.08759
	1747.68	-0.00171		1733.63	0.03614		1747.68	-0.05562		1833.4	0.13139
	1747.5	-0.00966		1733.46	0.04819		1747.5	-0.0418		1833.21	0.19708
	1747.33	0.0116		1733.29	0.0241		1747.33	-0.01879		1833.03	0.14599
	1747.16	-0.01768		1733.13	-0.01205		1747.16	-0.05025		1832.84	0.13139
	1746.99	-0.0166		1732.96	0.10843		1746.99	0.03581		1832.65	0.10949
	1746.82	0.00897		1732.79	-0.01205		1746.82	0.04137		1832.46	0.15328
	1746.65	0.01807		1732.62	0.04819		1746.65	-0.05604		1832.27	0.08759
	1746.48	0.00733		1732.45	0.12048		1746.48	0.00609		1832.08	0.14599
	1746.31	0.000763886		1732.29	0.04819		1746.31	0.06849		1831.89	0.0292
	1746.14	-0.00411		1732.12	-0.04819		1746.14	0.00281		1831.7	0.08029
	1745.96	0.01079		1731.95	0.12048		1745.96	0.03686		1831.51	0.08029
	1745.79	0.01969		1731.78	-0.01205		1745.79	0.02034		1831.32	0
	1745.62	0.05003		1731.61	-0.08434		1745.62	-0.06782		1831.13	0.22628
	1745.45	0.01615		1731.44	-0.01205		1745.45	0.06008		1830.94	0.05839
	1745.28	-0.00521		1731.28	0.07229		1745.28	0.06118		1830.76	0.09489
	1745.11	-0.02638		1731.11	0.13253		1745.11	-0.000699037		1830.57	0.0146
	1744.94	-0.01761		1730.94	0.06024		1744.94	-0.01849		1830.38	0.10949
	1744.77	-0.00504		1730.77	-0.06024		1744.77	0.00661		1830.19	0.13139
	1744.6	-0.00356		1730.61	0.06024		1744.6	0.02476		1830	0.11679
	1744.43	0.0384		1730.44	-0.01205		1744.43	0.03193		1829.81	0.07299
	1744.26	0.03219		1730.27	0.18072		1744.26	-0.02215		1829.62	0.24088
	1744.09	0.03617		1730.1	-0.08434		1744.09	-0.01061		1829.44	0
	1743.92	-0.02733		1729.93	0.12048		1743.92	0.04525		1829.25	0.12409
	1743.74	-0.00771		1729.77	0.09639		1743.74	0.06249		1829.06	0.08759
	1743.57	-0.0089		1729.6	-0.08434		1743.57	0.00368		1828.87	0.05109
	1743.4	-0.02735		1729.43	0		1743.4	0.00831		1828.68	0.0365
	1743.23	0.01661		1729.26	0.10843		1743.23	0.03973		1828.49	0.21168
	1743.06	0.05863		1729.1	0.08434		1743.06	-0.01313		1828.3	-0.10949
	1742.89	-0.01824		1728.93	0.10843		1742.89	0.05748		1828.12	0.0365
	1742.72	-0.01467		1728.76	0.03614		1742.72	0.02832		1827.93	0.06569
	1742.55	-0.02135		1728.59	-0.01205		1742.55	-0.0223		1827.74	0.0219
	1742.38	-0.04122		1728.43	0.08434		1742.38	-0.0062		1827.55	0.10219
	1742.21	0.02709		1728.26	-0.03614		1742.21	-0.0281		1827.36	0.05109
	1742.04	-0.01655		1728.09	0.16867		1742.04	-0.00944		1827.18	0.13869
	1741.87	0.0152		1727.93	0.15663		1741.87	-0.00362		1826.99	0.05109
	1741.7	-0.01505		1727.76	0		1741.7	-0.01868		1826.8	0.13139
	1741.53	-0.02301		1727.59	0.01205		1741.53	0.02149		1826.61	0.05839
	1741.36	-0.01156		1727.42	0.03614		1741.36	-0.00473		1826.42	0.10219
	1741.19	-0.02288		1727.26	0.01205		1741.19	-0.05213		1826.24	0.0365
	1741.02	-0.0128		1727.09	0.14458		1741.02	0.026		1826.05	0
	1740.85	0.00188		1726.92	0.19277		1740.85	-0.03519		1825.86	0.0438
	1740.68	0.00129		1726.76	0.06024		1740.68	-0.05299		1825.67	-0.0146
	1740.51	0.02874		1726.59	0.10843		1740.51	0.02091		1825.48	0.06569
	1740.34	0.000457414		1726.42	0.07229		1740.34	-0.02478		1825.3	0.14599
	1740.17	-0.03032		1726.26	0.03614		1740.17	-0.02273		1825.11	0.0365
	1740	-0.01342		1726.09	0		1740	0.00394		1824.92	0.0073
	1739.83	0.00562		1725.92	0.13253		1739.83	0.07194		1824.73	0.14599
	1739.66	0.06109		1725.76	-0.03614		1739.66	0.02028		1824.55	0.10219
	1739.49	0.04744		1725.59	0.14458		1739.49	0.01667		1824.36	0.10219
	1739.32	0.02036		1725.42	-0.04819		1739.32	-0.0229		1824.17	0.08029
	1739.15	-0.000289652		1725.25	0.13253		1739.15	-0.00909		1823.98	0.13869
	1738.98	-0.000820026		1725.09	0.21687		1738.98	0.01011		1823.8	0.15328
	1738.81	-0.00252		1724.92	0.04819		1738.81	-0.09275		1823.61	0.0438
	1738.65	0.0013		1724.76	-0.08434		1738.65	0.000805892		1823.42	0.11679
	1738.48	-0.0095		1724.59	0.01205		1738.48	0.0059		1823.24	0.10949
	1738.31	-0.02958		1724.42	-0.0241		1738.31	-0.03106		1823.05	0.05839
	1738.14	-0.000984948		1724.26	0.13253		1738.14	-0.026		1822.86	0.0365
	1737.97	0.04092		1724.09	0.07229		1737.97	0.01798		1822.67	0.09489
	1737.8	-0.03067		1723.92	0.03614		1737.8	0.02943		1822.49	0.13139
	1737.63	0.00252		1723.76	0.07229		1737.63	0.01222		1822.3	0.05109
	1737.46	0.00337		1723.59	0.06024		1737.46	-0.01596		1822.11	-0.05839
	1737.29	-0.01192		1723.42	-0.12048		1737.29	0.02738		1821.93	0.09489
	1737.12	0.00572		1723.26	-0.04819		1737.12	-0.00805		1821.74	0.0073
	1736.95	-0.02741		1723.09	0.08434		1736.95	-0.00233		1821.55	0.05839
	1736.78	0.0122		1722.93	0.18072		1736.78	-0.00836		1821.37	-0.0146
	1736.61	-0.00889		1722.76	0.12048		1736.61	-0.03005		1821.18	0.0073
	1736.45	-0.00507		1722.59	-0.0241		1736.45	0.04452		1820.99	0.08759
	1736.28	-0.04473		1722.43	-0.01205		1736.28	-0.07711		1820.81	0.08759
	1736.11	-0.0179		1722.26	0.15663		1736.11	0.00108		1820.62	0.06569
	1735.94	0.012		1722.09	0.10843		1735.94	-0.04348		1820.43	0.08029
	1735.77	-0.03282		1721.93	0.13253		1735.77	0.01761		1820.25	0.10219
	1735.6	0.00269		1721.76	0		1735.6	0.05782		1820.06	0.11679
	1735.43	0.02377		1721.6	0.03614		1735.43	-0.00909		1819.87	0.0219
	1735.26	0.02247		1721.43	0.12048		1735.26	0.00468		1819.69	0.0438
	1735.1	0.02679		1721.27	0		1735.1	-0.05599		1819.5	0.0146
	1734.93	0.0076		1721.1	-0.03614		1734.93	0.02339		1819.31	-0.0073
	1734.76	0.02806		1720.93	0.20482		1734.76	-0.0097		1819.13	-0.0365
	1734.59	0.03177		1720.77	0.04819		1734.59	-0.00805		1818.94	0.05109
	1734.42	-0.00904		1720.6	0.20482		1734.42	-0.07878		1818.75	0.09489
	1734.25	0.00139		1720.44	0.03614		1734.25	0.01465		1818.57	0.0073
	1734.08	-0.00020446		1720.27	0.08434		1734.08	-0.00368		1818.38	0.09489
	1733.92	-0.02694		1720.11	0.03614		1733.92	0.02793		1818.2	0.18978
	1733.75	-0.00962		1719.94	0.10843		1733.75	-0.04807		1818.01	0.18248
	1733.58	-0.02651		1719.77	-0.10843		1733.58	-0.01778		1817.82	0
	1733.41	-0.00718		1719.61	-0.01205		1733.41	0.02115		1817.64	-0.0292
	1733.24	-0.01601		1719.44	0.08434		1733.24	0.01883		1817.45	0.0438
	1733.07	0.02875		1719.28	-0.01205		1733.07	0.00615		1817.27	0.10219
	1732.91	-0.00728		1719.11	0.03614		1732.91	-0.04015		1817.08	-0.0438
	1732.74	-0.03245		1718.95	-0.03614		1732.74	-0.00395		1816.89	0.05109
	1732.57	0.00504		1718.78	0.03614		1732.57	-0.00174		1816.71	-0.0073
	1732.4	0.00802		1718.62	0.19277		1732.4	-0.03816		1816.52	0.06569
	1732.23	0.01105		1718.45	0.06024		1732.23	-0.00175		1816.34	0.10949
	1732.06	-0.03072		1718.29	0.0241		1732.06	-0.02021		1816.15	0.17518
	1731.9	0.00266		1718.12	-0.0241		1731.9	-0.03712		1815.97	0.11679
	1731.73	-0.01079		1717.96	0.12048		1731.73	0.0218		1815.78	0.13139
	1731.56	0.00435		1717.79	0.01205		1731.56	0.03197		1815.6	0.0146
	1731.39	0.00787		1717.63	0.09639		1731.39	-0.01836		1815.41	0.0073
	1731.22	0.02143		1717.46	0.08434		1731.22	-0.00539		1815.22	-0.05109
	1731.06	0.02823		1717.3	0.03614		1731.06	0.01061		1815.04	0.0438
	1730.89	0.03709		1717.13	0.09639		1730.89	0.10577		1814.85	-0.0292
	1730.72	-0.01294		1716.97	0.16867		1730.72	-0.07123		1814.67	-0.0292
	1730.55	0.00141		1716.8	0.0241		1730.55	-0.00851		1814.48	0.0292
	1730.39	-0.00386		1716.64	0.0241		1730.39	-0.0105		1814.3	-0.0365
	1730.22	-0.03042		1716.47	0.03614		1730.22	0.08466		1814.11	0.0073
	1730.05	0.06522		1716.31	0.07229		1730.05	-0.00379		1813.93	0.08029
	1729.88	0.02688		1716.14	-0.03614		1729.88	-0.00629		1813.74	-0.0219
	1729.72	0.02339		1715.98	0.18072		1729.72	-0.02866		1813.56	-0.05109
	1729.55	0.00945		1715.81	0.09639		1729.55	-0.02008		1813.37	0.0146
	1729.38	0.01446		1715.65	0.08434		1729.38	-0.00268		1813.19	-0.0073
	1729.21	-0.02136		1715.48	0.03614		1729.21	-0.01493		1813	0.05839
	1729.05	0.02582		1715.32	0.0241		1729.05	-0.00796		1812.82	-0.0292
	1728.88	0.03444		1715.15	0.09639		1728.88	0.03622		1812.63	-0.0146
	1728.71	0.02686		1714.99	0.15663		1728.71	0.05484		1812.45	0.0073
	1728.54	0.01781		1714.82	-0.07229		1728.54	0.03213		1812.26	0.0438
	1728.38	0.00589		1714.66	-0.04819		1728.38	0.0228		1812.08	-0.08759
	1728.21	0.00706		1714.5	0.06024		1728.21	0.04469		1811.89	0.08759
	1728.04	0.05796		1714.33	0.16867		1728.04	-0.00786		1811.71	-0.0146
	1727.87	0.05524		1714.17	0.08434		1727.87	0.06693		1811.52	0
	1727.71	0.02765		1714	0.16867		1727.71	0.01286		1811.34	0.0219
	1727.54	-0.000908057		1713.84	0.04819		1727.54	0.00364		1811.15	-0.0365
	1727.37	0.00916		1713.67	0.07229		1727.37	-0.05006		1810.97	-0.05109
	1727.21	0.00114		1713.51	0.04819		1727.21	-0.00578		1810.79	-0.0292
	1727.04	-0.00332		1713.35	0.01205		1727.04	-0.00122		1810.6	0.0438
	1726.87	0.04295		1713.18	0.07229		1726.87	-0.02205		1810.42	0.0292
	1726.7	0.01234		1713.02	0.07229		1726.7	0.03087		1810.23	-0.0073
	1726.54	-0.00917		1712.85	0.18072		1726.54	0.04333		1810.05	0.05839
	1726.37	0.05158		1712.69	-0.06024		1726.37	-0.01265		1809.86	-0.0365
	1726.2	0.03068		1712.52	0.14458		1726.2	0.02396		1809.68	0.05839
	1726.04	0.00446		1712.36	0.13253		1726.04	0.01317		1809.5	-0.0365
	1725.87	0.03268		1712.2	0.15663		1725.87	0.01446		1809.31	0.0365
	1725.7	0.01043		1712.03	0.13253		1725.7	0.02049		1809.13	-0.0219
	1725.54	0.0241		1711.87	0.06024		1725.54	-0.03176		1808.94	0
	1725.37	0.03655		1711.71	0.07229		1725.37	0.05748		1808.76	-0.05109
	1725.2	-0.01028		1711.54	0.21687		1725.2	0.02892		1808.57	-0.0146
	1725.04	-0.02033		1711.38	0.13253		1725.04	-0.05337		1808.39	0.0146
	1724.87	0.02083		1711.21	0.04819		1724.87	-0.01162		1808.21	0.0365
	1724.7	0.00824		1711.05	0.06024		1724.7	0.0012		1808.02	-0.0146
	1724.54	0.05476		1710.89	-0.04819		1724.54	-0.01712		1807.84	0.0219
	1724.37	0.02548		1710.72	0.08434		1724.37	0.01998		1807.66	0.0146
	1724.2	0.03404		1710.56	-0.03614		1724.2	-0.0245		1807.47	-0.0365
	1724.04	0.03213		1710.4	0.08434		1724.04	0.00411		1807.29	-0.0073
	1723.87	0.000279604		1710.23	0.01205		1723.87	0.02133		1807.1	0.0219
	1723.71	0.01585		1710.07	0.06024		1723.71	-0.0627		1806.92	0
	1723.54	-0.00367		1709.9	0.12048		1723.54	-0.02497		1806.74	-0.0146
	1723.37	0.00111		1709.74	-0.01205		1723.37	0.04162		1806.55	-0.0073
	1723.21	0.02598		1709.58	0.06024		1723.21	0.01655		1806.37	-0.0146
	1723.04	0.05115		1709.41	0.14458		1723.04	-0.03442		1806.19	0.06569
	1722.87	0.01988		1709.25	-0.0241		1722.87	0.00482		1806	0.0146
	1722.71	0.01763		1709.09	0.12048		1722.71	-0.06622		1805.82	-0.0146
	1722.54	0.01323		1708.92	0.04819		1722.54	0.00803		1805.64	-0.05839
	1722.38	0.04698		1708.76	0.0241		1722.38	0.05496		1805.45	0.12409
	1722.21	-0.01353		1708.6	-0.06024		1722.21	-0.00784		1805.27	0
	1722.04	0.04026		1708.44	-0.06024		1722.04	-0.00415		1805.09	-0.05839
	1721.88	0.00923		1708.27	-0.04819		1721.88	-0.04468		1804.9	-0.0146
	1721.71	0.01893		1708.11	0.16867		1721.71	-0.01355		1804.72	-0.0219
	1721.55	0.00417		1707.95	0.15663		1721.55	0.00111		1804.54	-0.05839
	1721.38	-0.01011		1707.78	-0.03614		1721.38	0.05027		1804.35	0.08759
	1721.21	0.04966		1707.62	0.10843		1721.21	0.0265		1804.17	-0.0073
	1721.05	0.0055		1707.46	-0.08434		1721.05	0.00953		1803.99	0.0073
	1720.88	0.03158		1707.29	0.13253		1720.88	-0.05053		1803.81	-0.0365
	1720.72	0.03343		1707.13	0.0241		1720.72	-0.00544		1803.62	0.0438
	1720.55	0.01371		1706.97	0.08434		1720.55	0.01511		1803.44	0.0292
	1720.39	-0.0059		1706.81	0.06024		1720.39	0.02002		1803.26	-0.0365
	1720.22	0.01164		1706.64	0.06024		1720.22	-0.00714		1803.07	0.0292
	1720.05	0.02092		1706.48	0.0241		1720.05	-0.00198		1802.89	0.0365
	1719.89	-0.01219		1706.32	0.07229		1719.89	0.0122		1802.71	0.06569
	1719.72	-0.01695		1706.15	-0.0241		1719.72	-0.00165		1802.53	0.0219
	1719.56	-0.01609		1705.99	0.10843		1719.56	0.0693		1802.34	0.0073
	1719.39	0.00171		1705.83	-0.12048		1719.39	-0.0228		1802.16	0
	1719.23	-0.02263		1705.67	0.0241		1719.23	0.02208		1801.98	0.05839
	1719.06	0.0022		1705.5	-0.08434		1719.06	0.05705		1801.8	0.12409
	1718.9	-0.00543		1705.34	-0.01205		1718.9	0.06293		1801.61	0.0292
	1718.73	0.01807		1705.18	0.03614		1718.73	-0.02124		1801.43	0
	1718.57	0.04043		1705.02	0.01205		1718.57	-0.00177		1801.25	-0.06569
	1718.4	0.0358		1704.85	0.10843		1718.4	0.00674		1801.07	0.0438
	1718.24	0.01936		1704.69	-0.01205		1718.24	0.07674		1800.88	-0.07299
	1718.07	0.03161		1704.53	0.03614		1718.07	-0.01675		1800.7	0.08029
	1717.91	0.01092		1704.37	0.13253		1717.91	0.02231		1800.52	-0.05109
	1717.74	0.01413		1704.2	0		1717.74	0.0569		1800.34	0
	1717.58	0.03832		1704.04	0.15663		1717.58	-0.01143		1800.15	-0.05109
	1717.41	0.03744		1703.88	0.12048		1717.41	0.01248		1799.97	0.07299
	1717.25	0.01387		1703.72	0.04819		1717.25	0.01536		1799.79	-0.05839
	1717.08	0.00543		1703.56	0.04819		1717.08	0.01891		1799.61	-0.0146
	1716.92	0.0272		1703.39	0.13253		1716.92	0.03324		1799.43	0.0365
	1716.75	0.01798		1703.23	0.12048		1716.75	-0.00767		1799.24	-0.0146
	1716.59	0.00206		1703.07	0.03614		1716.59	0.01254		1799.06	0.0365
	1716.42	-0.02332		1702.91	0.03614		1716.42	0.03787		1798.88	-0.06569
	1716.26	0.01251		1702.74	0.08434		1716.26	0.05328		1798.7	-0.0146
	1716.09	0.009		1702.58	0.04819		1716.09	0.00136		1798.52	-0.07299
	1715.93	0.02206		1702.42	-0.06024		1715.93	0.05253		1798.33	0.0292
	1715.76	-0.02206		1702.26	0.08434		1715.76	0.00295		1798.15	-0.0292
	1715.6	0.00217		1702.1	0.07229		1715.6	0.01376		1797.97	-0.0365
	1715.43	0.01584		1701.94	0.04819		1715.43	-0.00262		1797.79	0.0292
	1715.27	0.02962		1701.77	-0.08434		1715.27	0.0381		1797.61	0.10219
	1715.1	0.01545		1701.61	0.04819		1715.1	0.02313		1797.43	0.08029
	1714.94	0.01691		1701.45	-0.0241		1714.94	0.00435		1797.25	-0.0438
	1714.77	0.00886		1701.29	0.04819		1714.77	-0.02207		1797.06	-0.0219
	1714.61	-0.01971		1701.13	0.09639		1714.61	0.01299		1796.88	-0.0365
	1714.45	-0.0065		1700.96	0.04819		1714.45	-0.00729		1796.7	-0.0292
	1714.28	0.000792939		1700.8	0.03614		1714.28	-0.02636		1796.52	0.08759
	1714.12	-0.00172		1700.64	0.0241		1714.12	-0.03033		1796.34	0.05109
	1713.95	0.02627		1700.48	0		1713.95	0.00541		1796.16	0.08759
	1713.79	-0.02685		1700.32	0		1713.79	0.00382		1795.98	0.0219
	1713.62	0.03738		1700.16	0.14458		1713.62	-0.0108		1795.79	0.10219
	1713.46	0.04282		1700	0.0241		1713.46	-0.00538		1795.61	-0.07299
	1713.3	-0.03364		1699.83	0.06024		1713.3	-0.00477		1795.43	-0.0365
	1713.13	-0.00601		1699.67	0.09639		1713.13	-0.00231		1795.25	-0.08029
	1712.97	-0.01243		1699.51	0.0241		1712.97	-0.03774		1795.07	-0.09489
	1712.8	0.00364		1699.35	0		1712.8	0.01819		1794.89	0
	1712.64	-0.00175		1699.19	0.04819		1712.64	0.02973		1794.71	0.0073
	1712.48	0.00175		1699.03	-0.01205		1712.48	0.04685		1794.53	0.0365
	1712.31	-0.000733742		1698.87	-0.07229		1712.31	-0.02561		1794.35	-0.0073
	1712.15	0.00945		1698.71	0.15663		1712.15	-0.01692		1794.17	0.0073
	1711.98	-0.02242		1698.54	-0.07229		1711.98	-0.01238		1793.98	0.0438
	1711.82	0.01533		1698.38	0.08434		1711.82	0.00606		1793.8	0.10219
	1711.66	0.00168		1698.22	-0.07229		1711.66	0.02143		1793.62	0.0073
	1711.49	0.04739		1698.06	0.06024		1711.49	0.04189		1793.44	0.07299
	1711.33	0.01585		1697.9	-0.01205		1711.33	0.01848		1793.26	0.0292
	1711.16	0.02563		1697.74	-0.0241		1711.16	-0.01142		1793.08	0.0219
	1711	-0.01572		1697.58	0.0241		1711	-0.00813		1792.9	0.09489
	1710.84	0.0058		1697.42	0.08434		1710.84	-0.01845		1792.72	-0.0146
	1710.67	-0.01053		1697.26	0.09639		1710.67	0.00744		1792.54	-0.06569
	1710.51	-0.00525		1697.1	-0.07229		1710.51	-0.03273		1792.36	0
	1710.35	-0.00615		1696.93	-0.08434		1710.35	0.04703		1792.18	0.06569
	1710.18	0.01376		1696.77	-0.03614		1710.18	-0.01539		1792	0.0438
	1710.02	0.00256		1696.61	0		1710.02	-0.0299		1791.82	0.0146
	1709.86	0.022		1696.45	0		1709.86	-0.00661		1791.64	0.0073
	1709.69	-0.00315		1696.29	-0.0241		1709.69	0.03806		1791.46	0.0438
	1709.53	0.01187		1696.13	-0.03614		1709.53	0.02907		1791.28	0.07299
	1709.37	0.00501		1695.97	0.09639		1709.37	-0.02077		1791.1	0.05839
	1709.2	-0.00573		1695.81	-0.01205		1709.2	0.00869		1790.92	0.08759
	1709.04	-0.02324		1695.65	0.01205		1709.04	-0.06324		1790.74	-0.08029
	1708.88	0.02295		1695.49	0.01205		1708.88	-0.0652		1790.56	-0.0146
	1708.71	-0.0306		1695.33	-0.01205		1708.71	-0.06852		1790.38	0.0146
	1708.55	-0.03481		1695.17	0.07229		1708.55	0.05453		1790.2	-0.08029
	1708.39	-0.01866		1695.01	0.06024		1708.39	-0.02648		1790.02	0.0219
	1708.22	-0.01719		1694.85	-0.0241		1708.22	-0.01045		1789.84	0.05839
	1708.06	-0.02381		1694.69	0.06024		1708.06	-0.04093		1789.66	-0.0146
	1707.9	-0.02407		1694.53	0		1707.9	-0.05189		1789.48	0.0146
	1707.73	-0.02862		1694.37	0.18072		1707.73	0.0411		1789.3	0.0073
	1707.57	-0.02645		1694.21	-0.0241		1707.57	-0.0082		1789.12	-0.06569
	1707.41	0.00406		1694.05	-0.06024		1707.41	0.01992		1788.94	0.05109
	1707.25	0.00409		1693.89	0		1707.25	0.00309		1788.76	-0.0292
	1707.08	-0.00161		1693.73	0		1707.08	-0.01855		1788.58	0.08759
	1706.92	-0.01104		1693.57	-0.03614		1706.92	-0.05242		1788.4	-0.0146
	1706.76	-0.000583673		1693.41	0.20482		1706.76	0.04317		1788.22	0.05839
	1706.59	-0.000565106		1693.25	-0.04819		1706.59	-3.55034e-05		1788.04	0.0438
	1706.43	0.00434		1693.09	0.08434		1706.43	0.03722		1787.86	-0.0292
	1706.27	-0.00583		1692.93	-0.01205		1706.27	8.72073e-05		1787.68	0.0219
	1706.11	-0.0275		1692.77	-0.04819		1706.11	-0.03305		1787.5	-0.0365
	1705.94	0.00861		1692.61	0.01205		1705.94	-0.01718		1787.32	0.07299
	1705.78	0.0467		1692.45	-0.09639		1705.78	-0.01086		1787.14	-0.05839
	1705.62	-0.00965		1692.29	0.10843		1705.62	0.03624		1786.96	0.13139
	1705.46	0.03269		1692.13	0.03614		1705.46	0.00076901		1786.78	-0.05109
	1705.29	-0.01108		1691.97	-0.03614		1705.29	-0.0198		1786.6	-0.0292
	1705.13	0.00804		1691.81	0.13253		1705.13	-0.01492		1786.43	0.0146
	1704.97	0.01523		1691.65	0.10843		1704.97	-0.06579		1786.25	-0.0365
	1704.81	0.00685		1691.49	-0.06024		1704.81	0.04857		1786.07	-0.08029
	1704.64	0.00662		1691.33	-0.01205		1704.64	0.03661		1785.89	0.0438
	1704.48	-0.00022827		1691.17	-0.0241		1704.48	0.02791		1785.71	-0.0219
	1704.32	0.02108		1691.01	0.25301		1704.32	-0.01332		1785.53	-0.0146
	1704.16	0.02771		1690.85	-0.01205		1704.16	-0.02817		1785.35	-0.0438
	1703.99	0.01526		1690.69	0.01205		1703.99	0.00912		1785.17	0.0365
	1703.83	0.007		1690.53	0.14458		1703.83	0.02034		1784.99	0.07299
	1703.67	-0.01204		1690.37	0.08434		1703.67	0.03563		1784.81	-0.0438
	1703.51	-0.0212		1690.21	0.10843		1703.51	0.01169		1784.64	-0.0365
	1703.35	-0.01045		1690.05	0.12048		1703.35	0.01917		1784.46	-0.0438
	1703.18	0.02015		1689.89	-0.0241		1703.18	0.01473		1784.28	0.0219
	1703.02	0.02655		1689.73	-0.09639		1703.02	0.0048		1784.1	-0.05839
	1702.86	-0.00311		1689.57	0.03614		1702.86	0.05289		1783.92	-0.07299
	1702.7	-0.00584		1689.41	0.09639		1702.7	8.03134e-05		1783.74	-0.08029
	1702.54	-0.00304		1689.25	0.07229		1702.54	-0.01132		1783.56	0.08759
	1702.37	0.03239		1689.1	-0.0241		1702.37	-0.01658		1783.38	-0.10219
	1702.21	-0.00653		1688.94	0.10843		1702.21	-0.01893		1783.21	0.0219
	1702.05	0.00363		1688.78	-0.03614		1702.05	0.034		1783.03	0.0146
	1701.89	0.03157		1688.62	0.01205		1701.89	-0.00205		1782.85	-0.0219
	1701.73	0.02292		1688.46	0.06024		1701.73	0.02016		1782.67	-0.0292
	1701.56	0.04501		1688.3	0.0241		1701.56	0.00651		1782.49	0.0219
	1701.4	0.00799		1688.14	0.13253		1701.4	0.00609		1782.31	0.05109
	1701.24	0.01295		1687.98	0.15663		1701.24	0.02446		1782.14	0.0219
	1701.08	0.01832		1687.82	0.0241		1701.08	-0.01452		1781.96	0.05109
	1700.92	0.02814		1687.66	0.03614		1700.92	-0.03804		1781.78	-0.0365
	1700.76	-0.01255		1687.51	-0.04819		1700.76	-0.01473		1781.6	0.0146
	1700.6	-0.000478166		1687.35	0.04819		1700.6	0.01592		1781.42	-0.0073
	1700.43	0.01269		1687.19	0.10843		1700.43	0.0019		1781.25	0.05109
	1700.27	0.000624303		1687.03	0.09639		1700.27	0.02188		1781.07	0.0146
	1700.11	-0.00739		1686.87	0		1700.11	0.01345		1780.89	-0.0219
	1699.95	-0.00925		1686.71	0.10843		1699.95	0.05268		1780.71	0.0365
	1699.79	-0.00374		1686.55	-0.07229		1699.79	0.00128		1780.53	0.05839
	1699.63	0.01232		1686.39	-0.01205		1699.63	-0.00184		1780.36	0.0292
	1699.47	-0.02355		1686.24	-0.07229		1699.47	0.00482		1780.18	0.06569
	1699.3	-0.02041		1686.08	0.01205		1699.3	-0.0461		1780	0.13869
	1699.14	0.00489		1685.92	0.08434		1699.14	-0.01674		1779.82	-0.0146
	1698.98	-0.0059		1685.76	0.04819		1698.98	0.0042		1779.64	-0.0292
	1698.82	-0.00866		1685.6	-0.08434		1698.82	-0.000149941		1779.47	0.10949
	1698.66	-0.03387		1685.44	-0.08434		1698.66	0.02228		1779.29	0.0073
	1698.5	0.02388		1685.28	0.24096		1698.5	0.02695		1779.11	-0.0365
	1698.34	0.00335		1685.13	0.01205		1698.34	0.05254		1778.93	0.07299
	1698.18	0.02229		1684.97	0.08434		1698.18	0.04447		1778.76	0.0073
	1698.02	0.01745		1684.81	-0.01205		1698.02	-0.02117		1778.58	-0.0073
	1697.85	0.00955		1684.65	0.14458		1697.85	0.00433		1778.4	0.05109
	1697.69	-0.04899		1684.49	0.10843		1697.69	0.0195		1778.22	-0.0146
	1697.53	0.01039		1684.33	0.03614		1697.53	0.02886		1778.05	0.0073
	1697.37	0.02796		1684.18	-0.09639		1697.37	0.03865		1777.87	0.05839
	1697.21	5.39548e-05		1684.02	0		1697.21	0.01254		1777.69	0.0146
	1697.05	-0.01791		1683.86	-0.0241		1697.05	-0.04639		1777.51	0
	1696.89	-0.02259		1683.7	-0.09639		1696.89	-0.00738		1777.34	0.05109
	1696.73	0.00489		1683.54	-0.0241		1696.73	-0.02728		1777.16	0.09489
	1696.57	-0.01683		1683.39	0.06024		1696.57	-0.03413		1776.98	0.0365
	1696.41	-0.000928809		1683.23	0.08434		1696.41	-0.03119		1776.81	0.0073
	1696.25	-0.031		1683.07	-0.06024		1696.25	-0.03119		1776.63	-0.05839
	1696.09	0.00279		1682.91	0.16867		1696.09	-0.06434		1776.45	0.09489
	1695.93	-0.01353		1682.75	0.06024		1695.93	0.0027		1776.28	0.05109
	1695.76	0.00932		1682.6	-0.01205		1695.76	-0.02873		1776.1	-0.0292
	1695.6	0.01537		1682.44	0.0241		1695.6	-0.00336		1775.92	0.05109
	1695.44	-0.00963		1682.28	0		1695.44	-0.01751		1775.74	-0.0438
	1695.28	-0.04664		1682.12	-0.09639		1695.28	-0.01686		1775.57	0.12409
	1695.12	-0.03528		1681.97	0.09639		1695.12	-0.0137		1775.39	-0.0073
	1694.96	0.02649		1681.81	0.03614		1694.96	-0.03325		1775.21	0.0146
	1694.8	-0.01196		1681.65	-0.0241		1694.8	-0.037		1775.04	0.0438
	1694.64	-0.00484		1681.49	-0.07229		1694.64	-0.04052		1774.86	0.0438
	1694.48	-0.0035		1681.33	0.04819		1694.48	0.00166		1774.68	-0.0146
	1694.32	-0.02981		1681.18	0.08434		1694.32	0.00548		1774.51	0.13869
	1694.16	-0.02685		1681.02	-0.0241		1694.16	-0.03413		1774.33	0.06569
	1694	-0.0189		1680.86	0.0241		1694	-0.00999		1774.15	0.08759
	1693.84	-0.01956		1680.7	0.01205		1693.84	0.02377		1773.98	0.0292
	1693.68	0.01426		1680.55	-0.01205		1693.68	0.02335		1773.8	-0.0365
	1693.52	-0.0044		1680.39	0.0241		1693.52	-0.00608		1773.62	-0.0073
	1693.36	-0.00723		1680.23	0.07229		1693.36	-0.03481		1773.45	0.0219
	1693.2	0.000853665		1680.07	0.16867		1693.2	-0.0115		1773.27	-0.0292
	1693.04	-0.01758		1679.92	0.10843		1693.04	0.0406		1773.1	0.0365
	1692.88	-0.01672		1679.76	-0.01205		1692.88	-0.02869		1772.92	0.0219
	1692.72	-0.00529		1679.6	0.01205		1692.72	0.03785		1772.74	0.0146
	1692.56	-0.01296		1679.45	0.08434		1692.56	0.02679		1772.57	0.05839
	1692.4	-0.00329		1679.29	-0.01205		1692.4	-0.00329		1772.39	0.05109
	1692.24	-0.00799		1679.13	0.03614		1692.24	0.02937		1772.21	0.0292
	1692.08	-0.0091		1678.97	0.0241		1692.08	0.01496		1772.04	0.0438
	1691.92	-0.01074		1678.82	0.03614		1691.92	-0.02558		1771.86	0.0292
	1691.76	-0.01955		1678.66	0.08434		1691.76	0.00481		1771.69	0.0219
	1691.6	-0.0101		1678.5	0.09639		1691.6	0.00179		1771.51	0.0073
	1691.44	-0.01821		1678.35	0.08434		1691.44	0.06386		1771.33	-0.0438
	1691.28	-0.01978		1678.19	0.06024		1691.28	-0.02719		1771.16	-0.0365
	1691.12	0.00844		1678.03	0.08434		1691.12	0.01522		1770.98	0.05109
	1690.96	-0.01086		1677.87	0.03614		1690.96	-0.03948		1770.81	-0.0073
	1690.8	0.00353		1677.72	0.04819		1690.8	0.04333		1770.63	0.07299
	1690.64	-0.0196		1677.56	0.04819		1690.64	-0.02163		1770.46	0.0365
	1690.49	-0.00179		1677.4	0.07229		1690.49	0.017		1770.28	0.08029
	1690.33	0.00954		1677.25	-0.06024		1690.33	-0.03259		1770.1	0.0438
	1690.17	-0.01069		1677.09	0.0241		1690.17	0.02617		1769.93	-0.0146
	1690.01	-0.041		1676.93	0.3012		1690.01	-0.03747		1769.75	0.0438
	1689.85	-0.02252		1676.78	0.06024		1689.85	0.00433		1769.58	-0.08029
	1689.69	0.000310841		1676.62	0.10843		1689.69	-0.03556		1769.4	0.0292
	1689.53	-0.00622		1676.46	0.08434		1689.53	-0.02056		1769.23	0.0365
	1689.37	-0.02904		1676.31	0		1689.37	-0.02177		1769.05	0.10949
	1689.21	-0.00996		1676.15	0.0241		1689.21	0.01677		1768.88	-0.0146
	1689.05	-0.00743		1675.99	0.10843		1689.05	0.02498		1768.7	0.08029
	1688.89	-0.0213		1675.84	0.15663		1688.89	-0.02327		1768.52	-0.0365
	1688.73	-0.00228		1675.68	-0.07229		1688.73	-0.02382		1768.35	0.07299
	1688.57	0.03044		1675.53	-0.09639		1688.57	0.00777		1768.17	-0.0365
	1688.42	0.00202		1675.37	0.03614		1688.42	0.04201		1768	-0.07299
	1688.26	0.03099		1675.21	0.04819		1688.26	0.00653		1767.82	0.05109
	1688.1	0.00284		1675.06	-0.08434		1688.1	0.01904		1767.65	-0.0073
	1687.94	0.03265		1674.9	0.03614		1687.94	-0.00562		1767.47	0.0292
	1687.78	-0.00609		1674.74	0.03614		1687.78	0.0408		1767.3	0.0438
	1687.62	0.000840996		1674.59	0.0241		1687.62	0.02116		1767.12	0.05839
	1687.46	-0.00241		1674.43	-0.06024		1687.46	0.03501		1766.95	0.0292
	1687.3	-0.00867		1674.27	-0.07229		1687.3	0.0304		1766.77	0.0073
	1687.14	-0.05106		1674.12	0.08434		1687.14	0.00464		1766.6	0.17518
	1686.99	-0.01407		1673.96	-0.03614		1686.99	-0.00447		1766.42	0.09489
	1686.83	-0.01543		1673.81	0.03614		1686.83	0.01447		1766.25	0
	1686.67	-0.02222		1673.65	0.03614		1686.67	0.000595629		1766.07	0.0073
	1686.51	-0.00875		1673.49	0.01205		1686.51	-0.02139		1765.9	-0.0073
	1686.35	-0.04211		1673.34	0.01205		1686.35	-0.01393		1765.72	0.08759
	1686.19	-0.02874		1673.18	0.04819		1686.19	-0.0097		1765.55	0.0219
	1686.03	0.00247		1673.03	0.04819		1686.03	-0.00157		1765.38	0.06569
	1685.88	-0.00434		1672.87	0.10843		1685.88	0.02564		1765.2	0.0219
	1685.72	-0.00675		1672.71	-0.0241		1685.72	0.0018		1765.03	0.0073
	1685.56	-0.00321		1672.56	-0.01205		1685.56	-0.02634		1764.85	0.06569
	1685.4	0.01424		1672.4	-0.0241		1685.4	0.00223		1764.68	0.0438
	1685.24	-0.03117		1672.25	0.16867		1685.24	-0.01353		1764.5	0
	1685.08	-0.01436		1672.09	0.04819		1685.08	0.01194		1764.33	0.08029
	1684.92	0.00975		1671.94	0.14458		1684.92	0.02257		1764.15	0.16058
	1684.77	-0.00561		1671.78	0.13253		1684.77	-0.05755		1763.98	-0.0146
	1684.61	-0.03505		1671.62	-0.04819		1684.61	-0.04601		1763.81	0.0219
	1684.45	-0.01043		1671.47	0.09639		1684.45	-0.000838982		1763.63	-0.0073
	1684.29	0.00293		1671.31	0.0241		1684.29	0.02868		1763.46	0
	1684.13	0.02793		1671.16	0.15663		1684.13	-0.01412		1763.28	0.0219
	1683.98	0.00904		1671	0.08434		1683.98	0.00142		1763.11	0.13139
	1683.82	-0.0309		1670.85	0.13253		1683.82	0.01536		1762.93	0
	1683.66	-0.00319		1670.69	0.06024		1683.66	0.0011		1762.76	-0.09489
	1683.5	0.00253		1670.54	0.13253		1683.5	-0.04681		1762.59	0.06569
	1683.34	0.01783		1670.38	-0.09639		1683.34	-0.03111		1762.41	0.06569
	1683.19	-0.01769		1670.23	-0.03614		1683.19	-0.026		1762.24	0.0073
	1683.03	0.02136		1670.07	0.07229		1683.03	-0.0498		1762.06	0.0438
	1682.87	-0.01687		1669.91	0.12048		1682.87	-0.00362		1761.89	0.0219
	1682.71	-0.01348		1669.76	0.10843		1682.71	0.00594		1761.72	-0.0219
	1682.55	-0.01217		1669.6	0.13253		1682.55	-0.00358		1761.54	0.0292
	1682.4	-0.03072		1669.45	0.09639		1682.4	-0.00439		1761.37	0
	1682.24	0.00388		1669.29	0.0241		1682.24	-0.02675		1761.19	-0.08029
	1682.08	-0.00605		1669.14	0.20482		1682.08	-0.00237		1761.02	-0.0365
	1681.92	-0.00324		1668.98	0.14458		1681.92	-0.01902		1760.85	-0.0073
	1681.77	-0.00979		1668.83	0.07229		1681.77	0.02337		1760.67	0.08759
	1681.61	-0.00858		1668.67	0.14458		1681.61	-0.02639		1760.5	0.0292
	1681.45	-0.02164		1668.52	0.20482		1681.45	-0.02696		1760.33	0.0438
	1681.29	-0.00331		1668.36	0.21687		1681.29	-0.02441		1760.15	-0.0219
	1681.14	0.0051		1668.21	0.25301		1681.14	-0.00269		1759.98	0.0292
	1680.98	-0.00949		1668.05	0.19277		1680.98	-0.03204		1759.81	-0.0219
	1680.82	-0.00888		1667.9	0.12048		1680.82	-0.00472		1759.63	0.07299
	1680.66	-0.00558		1667.74	0.12048		1680.66	-0.000560815		1759.46	-0.06569
	1680.51	-0.02266		1667.59	0.15663		1680.51	0.04839		1759.29	0.0073
	1680.35	0.01186		1667.43	0.04819		1680.35	0.00587		1759.11	0.0073
	1680.19	-0.01475		1667.28	0		1680.19	-0.0182		1758.94	0.08029
	1680.03	0.0025		1667.13	0.14458		1680.03	-0.04686		1758.77	0
	1679.88	0.00826		1666.97	-0.06024		1679.88	-0.02828		1758.59	0.08029
	1679.72	0.00121		1666.82	0.04819		1679.72	-0.00883		1758.42	0.0219
	1679.56	-0.00438		1666.66	-0.01205		1679.56	-0.01449		1758.25	-0.07299
	1679.4	0.01106		1666.51	0.22892		1679.4	0.00565		1758.07	0.0073
	1679.25	-0.01967		1666.35	0.26506		1679.25	0.00251		1757.9	-0.07299
	1679.09	-0.01199		1666.2	0.01205		1679.09	-0.02017		1757.73	-0.0438
	1678.93	-0.0026		1666.04	0.01205		1678.93	-0.02433		1757.55	-0.07299
	1678.78	-0.02252		1665.89	0.14458		1678.78	0.00645		1757.38	0.0146
	1678.62	-0.02039		1665.73	0.01205		1678.62	0.00875		1757.21	-0.0292
	1678.46	-0.00868		1665.58	0.10843		1678.46	-0.01812		1757.04	-0.0073
	1678.3	-0.00176		1665.43	0.15663		1678.3	0.00967		1756.86	-0.0365
	1678.15	0.00247		1665.27	-0.03614		1678.15	0.01109		1756.69	0.0073
	1677.99	-0.00521		1665.12	0.06024		1677.99	0.00844		1756.52	-0.0073
	1677.83	0.00983		1664.96	-0.01205		1677.83	0.01741		1756.34	0.07299
	1677.68	0.01539		1664.81	0.01205		1677.68	-0.01599		1756.17	-0.0292
	1677.52	-0.01058		1664.65	0.0241		1677.52	0.00946		1756	0.0438
	1677.36	-0.0065		1664.5	-0.0241		1677.36	-0.01045		1755.83	-0.06569
	1677.21	-0.00542		1664.35	0.01205		1677.21	-0.0351		1755.65	0.0073
	1677.05	-0.00462		1664.19	0.0241		1677.05	-0.03173		1755.48	0.0292
	1676.89	-0.01073		1664.04	-0.04819		1676.89	-0.000251626		1755.31	0
	1676.74	-0.00705		1663.88	0.09639		1676.74	0.00977		1755.14	-0.08029
	1676.58	-0.02032		1663.73	-0.09639		1676.58	-0.01117		1754.96	0
	1676.42	-0.02038		1663.58	-0.0241		1676.42	0.00561		1754.79	0.08029
	1676.27	-0.00445		1663.42	0.08434		1676.27	0.00228		1754.62	0.15328
	1676.11	0.0174		1663.27	0.0241		1676.11	0.01039		1754.45	0.0292
	1675.95	0.01166		1663.11	0.07229		1675.95	-0.00394		1754.28	0.0073
	1675.8	0.01814		1662.96	-0.04819		1675.8	0.05057		1754.1	-0.07299
	1675.64	0.00713		1662.81	0.01205		1675.64	0.03846		1753.93	0.07299
	1675.49	0.01468		1662.65	0.08434		1675.49	0.01558		1753.76	-0.0073
	1675.33	-0.0052		1662.5	0.06024		1675.33	0.038		1753.59	0.0219
	1675.17	-0.01353		1662.34	0.10843		1675.17	0.04171		1753.41	-0.0365
	1675.02	-0.00915		1662.19	0.09639		1675.02	0.00856		1753.24	0.0073
	1674.86	0.0103		1662.04	0.06024		1674.86	-0.02718		1753.07	-0.0073
	1674.7	-0.02801		1661.88	0.03614		1674.7	-0.02963		1752.9	-0.0219
	1674.55	-0.01523		1661.73	0.09639		1674.55	-0.0179		1752.73	0
	1674.39	-0.04716		1661.58	0.12048		1674.39	-0.00819		1752.55	-0.0073
	1674.24	-0.01235		1661.42	-0.04819		1674.24	-0.02075		1752.38	-0.12409
	1674.08	0.004		1661.27	0.08434		1674.08	-0.03607		1752.21	0
	1673.92	-0.03383		1661.12	-0.0241		1673.92	-0.01668		1752.04	0.15328
	1673.77	-0.0012		1660.96	0.0241		1673.77	0.0053		1751.87	-0.0146
	1673.61	-0.01282		1660.81	0.08434		1673.61	-0.03625		1751.7	-0.05109
	1673.46	-0.01012		1660.66	-0.06024		1673.46	-0.04991		1751.52	-0.10219
	1673.3	0.0033		1660.5	-0.04819		1673.3	-0.01819		1751.35	-0.0219
	1673.14	-0.02814		1660.35	0.03614		1673.14	-0.00559		1751.18	-0.10949
	1672.99	-0.0402		1660.2	0		1672.99	-0.0436		1751.01	-0.11679
	1672.83	-0.00622		1660.04	0.0241		1672.83	0.02901		1750.84	0.0146
	1672.68	0.01374		1659.89	-0.01205		1672.68	-0.00382		1750.67	-0.0219
	1672.52	0.01465		1659.74	0.06024		1672.52	-0.01294		1750.49	-0.12409
	1672.36	-0.00124		1659.58	0.07229		1672.36	0.00418		1750.32	0.07299
	1672.21	-0.01499		1659.43	0.13253		1672.21	-0.03334		1750.15	0.0365
	1672.05	-0.01924		1659.28	-0.01205		1672.05	0.02954		1749.98	0
	1671.9	-0.00493		1659.12	0.08434		1671.9	0.01839		1749.81	-0.07299
	1671.74	-0.02148		1658.97	0.08434		1671.74	0.01336		1749.64	0.05109
	1671.59	-0.01539		1658.82	0.0241		1671.59	-0.0171		1749.47	0.0365
	1671.43	-0.0142		1658.66	0.03614		1671.43	0.01008		1749.29	-0.05109
	1671.27	-0.0123		1658.51	-0.04819		1671.27	-0.0038		1749.12	0.0146
	1671.12	-0.0031		1658.36	-0.03614		1671.12	0.00967		1748.95	0.0292
	1670.96	-0.00804		1658.2	0.15663		1670.96	-0.0171		1748.78	-0.0073
	1670.81	0.03388		1658.05	0.16867		1670.81	0.01952		1748.61	0.0219
	1670.65	-0.00172		1657.9	0.0241		1670.65	-0.00186		1748.44	-0.10219
	1670.5	-0.02808		1657.75	0.08434		1670.5	-0.01604		1748.27	0.08759
	1670.34	0.01092		1657.59	0.0241		1670.34	0.00648		1748.1	0
	1670.19	-0.00307		1657.44	0.07229		1670.19	0.0055		1747.93	-0.0073
	1670.03	-0.02996		1657.29	0.10843		1670.03	-0.03166		1747.76	-0.0292
	1669.88	-0.03154		1657.14	0.08434		1669.88	-0.01306		1747.58	-0.11679
	1669.72	-0.00797		1656.98	0.10843		1669.72	0.01359		1747.41	0.0365
	1669.57	-0.01856		1656.83	0.06024		1669.57	0.03483		1747.24	0.05109
	1669.41	-0.00676		1656.68	0.01205		1669.41	-0.04566		1747.07	-0.0146
	1669.26	-0.00782		1656.52	0.03614		1669.26	0.02226		1746.9	-0.08029
	1669.1	0.00161		1656.37	0.06024		1669.1	0.02765		1746.73	0.0292
	1668.95	0.01408		1656.22	0.07229		1668.95	-0.01383		1746.56	0.10219
	1668.79	-0.01198		1656.07	0.07229		1668.79	0.00936		1746.39	-0.0438
	1668.64	-0.02038		1655.91	-0.03614		1668.64	-0.00706		1746.22	0.0146
	1668.48	-0.00565		1655.76	-0.01205		1668.48	-0.0397		1746.05	-0.06569
	1668.33	0.00979		1655.61	0.04819		1668.33	0.0258		1745.88	0.0146
	1668.17	-0.02427		1655.46	0.14458		1668.17	0.01738		1745.71	-0.0292
	1668.02	-0.01587		1655.31	-0.0241		1668.02	-0.0147		1745.54	0.05109
	1667.86	-0.01516		1655.15	0.07229		1667.86	0.02122		1745.37	-0.0365
	1667.71	-0.03699		1655	-0.01205		1667.71	-0.02799		1745.2	-0.0292
	1667.55	-0.00237		1654.85	0.04819		1667.55	-0.00183		1745.03	-0.05839
	1667.4	-0.01517		1654.7	0.16867		1667.4	-0.04205		1744.86	-0.0073
	1667.24	0.02063		1654.54	0.06024		1667.24	-0.00244		1744.69	-0.12409
	1667.09	-0.02838		1654.39	-0.03614		1667.09	-0.00386		1744.52	0.05839
	1666.93	-0.02828		1654.24	0.0241		1666.93	-0.0058		1744.35	0.0438
	1666.78	0.0197		1654.09	0.08434		1666.78	-0.05558		1744.18	0.05839
	1666.62	-0.01456		1653.94	0.03614		1666.62	-0.01474		1744.01	0
	1666.47	0.00183		1653.78	0		1666.47	0.00585		1743.84	-0.0292
	1666.31	-0.00152		1653.63	-0.0241		1666.31	-0.00998		1743.67	-0.0073
	1666.16	0.01335		1653.48	0.14458		1666.16	-0.00865		1743.5	-0.0146
	1666.01	0.00365		1653.33	0		1666.01	0.00451		1743.33	0.05839
	1665.85	-0.00384		1653.18	0.0241		1665.85	0.03064		1743.16	-0.05839
	1665.7	-0.01903		1653.02	0.04819		1665.7	0.00457		1742.99	0.0292
	1665.54	0.00644		1652.87	0.10843		1665.54	0.03633		1742.82	0.0073
	1665.39	0.01506		1652.72	-0.07229		1665.39	-0.00702		1742.65	-0.08029
	1665.23	0.00841		1652.57	-0.01205		1665.23	-0.01223		1742.48	-0.0438
	1665.08	0.00696		1652.42	0.03614		1665.08	-0.04193		1742.31	-0.0073
	1664.93	0.0088		1652.27	0.13253		1664.93	-0.02638		1742.14	0.0073
	1664.77	-6.61875e-05		1652.11	-0.03614		1664.77	-0.02455		1741.97	-0.07299
	1664.62	-0.02169		1651.96	-0.0241		1664.62	0.01619		1741.8	0.0292
	1664.46	-0.00331		1651.81	0.14458		1664.46	-0.02441		1741.63	0.0438
	1664.31	0.02179		1651.66	-0.07229		1664.31	-0.0238		1741.46	0.0146
	1664.15	0.00693		1651.51	0.09639		1664.15	-0.00297		1741.29	-0.12409
	1664	-0.02823		1651.36	-0.01205		1664	-0.00152		1741.12	0.0292
	1663.85	0.00897		1651.2	0.06024		1663.85	-0.00924		1740.95	-0.05839
	1663.69	-0.02704		1651.05	0.01205		1663.69	-0.00913		1740.78	0.06569
	1663.54	-0.01959		1650.9	0.04819		1663.54	-0.02479		1740.61	0.10219
	1663.38	-0.00583		1650.75	0.0241		1663.38	-0.05368		1740.44	0.0219
	1663.23	-0.00737		1650.6	0.13253		1663.23	0.01348		1740.27	-0.08029
	1663.08	0.0049		1650.45	0.03614		1663.08	-0.00301		1740.1	0.0365
	1662.92	-0.01256		1650.3	0.0241		1662.92	-0.05166		1739.93	-0.09489
	1662.77	0.02544		1650.14	0.0241		1662.77	-0.01594		1739.76	-0.0073
	1662.62	-0.01456		1649.99	-0.06024		1662.62	-0.00104		1739.6	-0.06569
	1662.46	-0.00674		1649.84	-0.10843		1662.46	0.01447		1739.43	-0.06569
	1662.31	-0.00832		1649.69	0		1662.31	-0.00278		1739.26	-0.07299
	1662.15	-0.02327		1649.54	0.09639		1662.15	-0.03376		1739.09	0.0146
	1662	-0.02238		1649.39	0		1662	-0.02814		1738.92	-0.0438
	1661.85	0.01307		1649.24	0.0241		1661.85	-0.02913		1738.75	-0.10219
	1661.69	-0.01682		1649.09	0.06024		1661.69	0.04284		1738.58	-0.05109
	1661.54	-0.00766		1648.94	0.0241		1661.54	-0.00491		1738.41	0.05109
	1661.39	-0.00966		1648.78	0.15663		1661.39	-0.00278		1738.24	0.0146
	1661.23	-0.00169		1648.63	0.04819		1661.23	0.03193		1738.07	0.0146
	1661.08	0.00618		1648.48	-0.04819		1661.08	0.01905		1737.91	-0.0073
	1660.93	-0.02273		1648.33	-0.09639		1660.93	0.02615		1737.74	-0.05839
	1660.77	-0.00115		1648.18	0.04819		1660.77	-0.00728		1737.57	-0.13139
	1660.62	-0.00314		1648.03	0.06024		1660.62	-0.01464		1737.4	0.07299
	1660.47	-0.000954803		1647.88	0.06024		1660.47	0.00673		1737.23	-0.10219
	1660.31	0.0072		1647.73	-0.0241		1660.31	0.00589		1737.06	0.0073
	1660.16	-0.01818		1647.58	0.04819		1660.16	-0.01835		1736.89	0.08029
	1660.01	0.0226		1647.43	0.04819		1660.01	0.01332		1736.73	0.11679
	1659.85	-0.02542		1647.28	0.0241		1659.85	-0.01289		1736.56	0
	1659.7	-0.00549		1647.13	0.0241		1659.7	-0.01308		1736.39	-0.0073
	1659.55	-0.00285		1646.97	0.0241		1659.55	0.01217		1736.22	-0.0438
	1659.39	-0.00731		1646.82	0.03614		1659.39	-0.01174		1736.05	0
	1659.24	-0.01991		1646.67	0.06024		1659.24	0.01372		1735.88	-0.06569
	1659.09	-0.01441		1646.52	0.12048		1659.09	0.0087		1735.71	0.0219
	1658.93	0.000692456		1646.37	0.07229		1658.93	0.00933		1735.55	-0.05109
	1658.78	0.03337		1646.22	-0.01205		1658.78	-0.01818		1735.38	0.0146
	1658.63	0.02414		1646.07	0.04819		1658.63	-0.018		1735.21	0.0219
	1658.48	-0.00831		1645.92	0.01205		1658.48	-0.01226		1735.04	0.08759
	1658.32	-0.0077		1645.77	0.08434		1658.32	0.00558		1734.87	0.08759
	1658.17	0.00184		1645.62	0.10843		1658.17	-0.03736		1734.71	-0.08029
	1658.02	-0.01169		1645.47	-0.03614		1658.02	0.02459		1734.54	0.13139
	1657.86	-0.0296		1645.32	0.0241		1657.86	-0.00683		1734.37	-0.0073
	1657.71	-0.02481		1645.17	0.12048		1657.71	-0.03724		1734.2	-0.05839
	1657.56	-0.00626		1645.02	0.01205		1657.56	-0.00586		1734.03	0.0365
	1657.41	0.01381		1644.87	0.09639		1657.41	-0.0248		1733.87	0.0146
	1657.25	0.00266		1644.72	0		1657.25	-0.01392		1733.7	-0.11679
	1657.1	0.000484501		1644.57	-0.01205		1657.1	-0.02474		1733.53	0.0219
	1656.95	0.00616		1644.42	0.14458		1656.95	-0.02633		1733.36	-0.0146
	1656.8	0.00434		1644.27	0		1656.8	-0.006		1733.19	0
	1656.64	0.00419		1644.12	0.09639		1656.64	-0.00834		1733.03	-0.0219
	1656.49	9.76429e-05		1643.97	0.0241		1656.49	0.01999		1732.86	-0.0365
	1656.34	-0.01456		1643.82	0.06024		1656.34	-0.01263		1732.69	-0.06569
	1656.19	-0.01087		1643.67	0.10843		1656.19	-0.01314		1732.52	0
	1656.03	0.00322		1643.52	-0.01205		1656.03	-0.02252		1732.36	-0.08759
	1655.88	-0.01939		1643.37	0.03614		1655.88	0.004		1732.19	-0.0438
	1655.73	0.00319		1643.22	0.14458		1655.73	0.01117		1732.02	0
	1655.58	-0.01246		1643.07	0.08434		1655.58	0.01493		1731.85	0
	1655.42	-0.01947		1642.92	0.01205		1655.42	0.01863		1731.69	-0.0219
	1655.27	-0.01782		1642.77	0		1655.27	-0.01778		1731.52	-0.05109
	1655.12	-0.00815		1642.62	0		1655.12	-0.00252		1731.35	0
	1654.97	-0.00712		1642.47	0.06024		1654.97	0.01914		1731.18	0.16788
	1654.82	0.00678		1642.32	0.0241		1654.82	0.00733		1731.02	-0.0146
	1654.66	-0.01565		1642.17	0.01205		1654.66	-0.03121		1730.85	0.0219
	1654.51	-0.00307		1642.02	0.01205		1654.51	0.01077		1730.68	0.0146
	1654.36	-0.00988		1641.87	-0.07229		1654.36	0.00213		1730.51	-0.0292
	1654.21	-0.01886		1641.72	0.01205		1654.21	-0.0036		1730.35	-0.0073
	1654.05	-0.01534		1641.57	0.14458		1654.05	-0.01387		1730.18	0
	1653.9	-0.00551		1641.42	0.10843		1653.9	-0.02682		1730.01	0.0438
	1653.75	-0.02401		1641.27	-0.06024		1653.75	-0.01383		1729.85	0.06569
	1653.6	-0.01594		1641.12	0.15663		1653.6	0.01682		1729.68	0.05839
	1653.45	-0.00944		1640.97	-0.06024		1653.45	-0.01403		1729.51	-0.06569
	1653.3	-0.00794		1640.82	0.01205		1653.3	0.01363		1729.34	0.06569
	1653.14	-0.00101		1640.67	0.12048		1653.14	-0.0039		1729.18	-0.08029
	1652.99	0.00629		1640.53	0		1652.99	-0.03456		1729.01	0.0146
	1652.84	0.00931		1640.38	0		1652.84	0.02187		1728.84	-0.10219
	1652.69	-0.00955		1640.23	0.04819		1652.69	-0.00261		1728.68	0.0438
	1652.54	-0.0139		1640.08	0.04819		1652.54	-0.00104		1728.51	-0.0438
	1652.38	0.00512		1639.93	0		1652.38	0.02474		1728.34	0.08029
	1652.23	-0.01687		1639.78	0.09639		1652.23	-0.03526		1728.18	0.0073
	1652.08	-0.00523		1639.63	0.01205		1652.08	-0.03798		1728.01	0.0146
	1651.93	0.00239		1639.48	0.08434		1651.93	-0.03861		1727.84	-0.0438
	1651.78	-0.00836		1639.33	0		1651.78	-0.00495		1727.68	0.0146
	1651.63	-0.02238		1639.18	0.08434		1651.63	0.00456		1727.51	0.05839
	1651.48	-0.01032		1639.03	0.12048		1651.48	-0.01648		1727.34	0.0292
	1651.32	-0.01153		1638.88	0.09639		1651.32	-0.03948		1727.18	0.05839
	1651.17	-0.01561		1638.74	0		1651.17	-0.04804		1727.01	-0.0219
	1651.02	0.00978		1638.59	-0.07229		1651.02	-0.000584944		1726.84	0.0146
	1650.87	0.000288341		1638.44	0.08434		1650.87	0.00764		1726.68	0.08029
	1650.72	0.00768		1638.29	0.06024		1650.72	-0.03236		1726.51	0.10219
	1650.57	-0.02197		1638.14	0.01205		1650.57	0.01048		1726.34	0
	1650.42	0.00412		1637.99	-0.10843		1650.42	-0.0285		1726.18	-0.07299
	1650.26	0.00612		1637.84	0.12048		1650.26	-0.00213		1726.01	0
	1650.11	-0.00691		1637.69	0.04819		1650.11	-0.05433		1725.85	-0.0365
	1649.96	-0.03769		1637.54	0.03614		1649.96	-0.01644		1725.68	-0.06569
	1649.81	-0.00619		1637.4	-0.03614		1649.81	-0.0068		1725.51	-0.0073
	1649.66	-0.00382		1637.25	-0.06024		1649.66	-0.01255		1725.35	-0.08029
	1649.51	-0.03038		1637.1	0.01205		1649.51	-0.01757		1725.18	-0.0146
	1649.36	0.0025		1636.95	0.13253		1649.36	-0.02262		1725.01	0.0146
	1649.21	-0.00234		1636.8	0.10843		1649.21	-0.03342		1724.85	-0.08029
	1649.06	-0.00896		1636.65	0.13253		1649.06	-0.03647		1724.68	-0.0146
	1648.9	-0.000375281		1636.5	-0.07229		1648.9	-0.02821		1724.52	-0.10219
	1648.75	0.00203		1636.36	0.03614		1648.75	-0.01703		1724.35	0
	1648.6	-0.02131		1636.21	0.07229		1648.6	-0.0275		1724.19	0
	1648.45	-0.0151		1636.06	0		1648.45	-0.0293		1724.02	0.05109
	1648.3	-0.02417		1635.91	-0.0241		1648.3	-0.04256		1723.85	-0.10219
	1648.15	0.00171		1635.76	0.08434		1648.15	-0.01858		1723.69	0.06569
	1648	-0.03226		1635.61	-0.0241		1648	-0.05532		1723.52	0.09489
	1647.85	-0.00749		1635.47	0.03614		1647.85	-0.00148		1723.36	-0.06569
	1647.7	-0.00788		1635.32	0		1647.7	-0.01052		1723.19	-0.06569
	1647.55	-0.000617313		1635.17	0.03614		1647.55	0.00305		1723.02	-0.0073
	1647.4	0.01011		1635.02	0.0241		1647.4	-0.03381		1722.86	0.17518
	1647.25	-0.00995		1634.87	0.0241		1647.25	-0.00852		1722.69	0.0292
	1647.09	-0.00832		1634.72	-0.04819		1647.09	-0.01439		1722.53	0.0219
	1646.94	0.01015		1634.58	0.13253		1646.94	-0.00738		1722.36	-0.0219
	1646.79	-0.01084		1634.43	-0.0241		1646.79	-0.03629		1722.2	-0.0073
	1646.64	-0.02875		1634.28	0.13253		1646.64	-0.02448		1722.03	-0.06569
	1646.49	-0.01013		1634.13	0.06024		1646.49	-0.0067		1721.87	0.0438
	1646.34	-0.00536		1633.98	0.0241		1646.34	-0.00338		1721.7	0.0073
	1646.19	-0.01444		1633.84	0.12048		1646.19	-0.01033		1721.54	0.07299
	1646.04	-0.00782		1633.69	0.12048		1646.04	-0.01571		1721.37	0.06569
	1645.89	-0.01895		1633.54	0.04819		1645.89	-0.02799		1721.2	0
	1645.74	0.01162		1633.39	-0.04819		1645.74	-0.00506		1721.04	-0.09489
	1645.59	-0.00184		1633.24	0.03614		1645.59	-0.03474		1720.87	0.0292
	1645.44	-0.01917		1633.1	0.13253		1645.44	-0.02413		1720.71	-0.0438
	1645.29	-0.01321		1632.95	-0.0241		1645.29	0.02114		1720.54	0.10219
	1645.14	-0.0039		1632.8	-0.04819		1645.14	-0.02322		1720.38	-0.0146
	1644.99	0.00157		1632.65	0.07229		1644.99	-0.06098		1720.21	0.0073
	1644.84	0.00399		1632.5	0.06024		1644.84	-0.01288		1720.05	-0.09489
	1644.69	0.00104		1632.36	0.07229		1644.69	-0.02702		1719.88	0.0219
	1644.54	-0.02242		1632.21	0.08434		1644.54	-0.03452		1719.72	0.0219
	1644.39	-0.01015		1632.06	0.03614		1644.39	-0.00883		1719.55	-0.0438
	1644.24	0.00572		1631.91	-0.0241		1644.24	-0.01542		1719.39	0.0219
	1644.09	-0.00238		1631.77	-0.0241		1644.09	-0.0029		1719.22	-0.13869
	1643.94	-0.02805		1631.62	0		1643.94	-0.02549		1719.06	0.08759
	1643.79	0.0023		1631.47	-0.03614		1643.79	-0.01449		1718.89	0.13139
	1643.64	-0.01119		1631.32	-0.07229		1643.64	-0.00415		1718.73	0.05109
	1643.49	0.01044		1631.18	0.07229		1643.49	-0.00482		1718.57	0.10949
	1643.34	-0.02687		1631.03	-0.07229		1643.34	0.01962		1718.4	-0.0073
	1643.19	-0.01109		1630.88	0		1643.19	-0.02613		1718.24	-0.0438
	1643.04	-0.01021		1630.73	0.0241		1643.04	-0.02896		1718.07	0.0219
	1642.89	0.02086		1630.59	0		1642.89	-0.02739		1717.91	0.0073
	1642.74	-0.00779		1630.44	0.0241		1642.74	-0.01038		1717.74	-0.05109
	1642.59	-0.00905		1630.29	0.03614		1642.59	-0.02819		1717.58	0.13869
	1642.44	-0.00421		1630.14	-0.0241		1642.44	-0.000518418		1717.41	0.12409
	1642.29	-0.01056		1630	0.08434		1642.29	-0.00422		1717.25	-0.12409
	1642.14	-0.01199		1629.85	-0.01205		1642.14	0.01252		1717.08	-0.05839
	1641.99	0.01152		1629.7	0.12048		1641.99	-0.00416		1716.92	-0.0073
	1641.84	-0.00758		1629.56	-0.03614		1641.84	-0.00795		1716.76	0.06569
	1641.69	-0.01741		1629.41	-0.04819		1641.69	-0.05297		1716.59	-0.0073
	1641.54	0.01208		1629.26	-0.06024		1641.54	-0.00434		1716.43	-0.0219
	1641.39	-0.00792		1629.11	-0.07229		1641.39	-0.01797		1716.26	0.0219
	1641.24	-0.01203		1628.97	0.04819		1641.24	-0.02551		1716.1	-0.0365
	1641.09	0.000984511		1628.82	0.06024		1641.09	-0.00708		1715.93	0.0292
	1640.95	0.00918		1628.67	-0.06024		1640.95	-0.02051		1715.77	-0.05839
	1640.8	-0.00539		1628.53	0.14458		1640.8	-0.02452		1715.61	-0.0438
	1640.65	-0.02		1628.38	0.01205		1640.65	-0.02437		1715.44	-0.0292
	1640.5	-0.01883		1628.23	0.03614		1640.5	-0.03308		1715.28	0.10219
	1640.35	-0.00491		1628.09	0.01205		1640.35	-0.03853		1715.11	0.0219
	1640.2	-0.018		1627.94	0.03614		1640.2	-0.03281		1714.95	0.0292
	1640.05	0.00579		1627.79	0.09639		1640.05	0.00894		1714.79	0.16058
	1639.9	-0.01378		1627.65	0.10843		1639.9	-0.03987		1714.62	0.08029
	1639.75	-0.000112278		1627.5	0.09639		1639.75	-0.01514		1714.46	0.0438
	1639.6	0.00548		1627.35	0.15663		1639.6	-0.00737		1714.29	0.18248
	1639.45	-0.00392		1627.21	0.01205		1639.45	0.01154		1714.13	-0.0146
	1639.3	-0.01242		1627.06	0.07229		1639.3	-0.01874		1713.97	-0.0365
	1639.16	-0.00578		1626.91	-0.01205		1639.16	-0.0167		1713.8	0.0365
	1639.01	-0.00151		1626.77	0		1639.01	-0.02261		1713.64	0.0146
	1638.86	-0.00445		1626.62	0.14458		1638.86	-0.03674		1713.48	0.06569
	1638.71	-0.01624		1626.47	-0.07229		1638.71	-0.02899		1713.31	0.07299
	1638.56	-0.00313		1626.33	0.01205		1638.56	-0.01568		1713.15	0.0219
	1638.41	-0.01786		1626.18	0.04819		1638.41	-0.03471		1712.99	-0.0219
	1638.26	0.00913		1626.03	0		1638.26	0.00789		1712.82	0.11679
	1638.11	-0.01454		1625.89	0.14458		1638.11	0.01693		1712.66	-0.0438
	1637.96	0.00872		1625.74	-0.03614		1637.96	-0.00964		1712.49	0.05839
	1637.82	-0.00881		1625.59	-0.01205		1637.82	-0.02254		1712.33	0.08029
	1637.67	-0.02049		1625.45	-0.01205		1637.67	0.00122		1712.17	0.0292
	1637.52	-0.00254		1625.3	0.04819		1637.52	-0.02425		1712	0.0073
	1637.37	-0.00586		1625.16	0.04819		1637.37	-0.02843		1711.84	0.0292
	1637.22	-0.00134		1625.01	0.0241		1637.22	-0.02657		1711.68	-0.0146
	1637.07	-0.000363267		1624.86	0.03614		1637.07	-0.00393		1711.51	-0.0438
	1636.92	-0.00896		1624.72	0.09639		1636.92	-0.01539		1711.35	-0.0146
	1636.77	-0.00396		1624.57	0.03614		1636.77	-0.04335		1711.19	0.13139
	1636.63	-0.0089		1624.42	0.0241		1636.63	-0.00581		1711.03	0.07299
	1636.48	0.0044		1624.28	-0.01205		1636.48	-0.00486		1710.86	0
	1636.33	0.00356		1624.13	-0.01205		1636.33	-0.00512		1710.7	0.0219
	1636.18	-0.00247		1623.99	0.10843		1636.18	0.000124779		1710.54	0.13869
	1636.03	-8.51918e-06		1623.84	0.08434		1636.03	-0.00443		1710.37	-0.0073
	1635.88	-0.01615		1623.69	-0.03614		1635.88	0.00806		1710.21	0.0365
	1635.74	-0.02064		1623.55	-0.01205		1635.74	-0.03487		1710.05	-0.0292
	1635.59	0.01092		1623.4	0.06024		1635.59	-0.03358		1709.88	-0.0219
	1635.44	-0.0077		1623.26	-0.01205		1635.44	-0.02712		1709.72	0.0292
	1635.29	-0.02134		1623.11	0.04819		1635.29	0.01042		1709.56	0.0073
	1635.14	0.00332		1622.96	0.07229		1635.14	0.00188		1709.4	-0.0146
	1634.99	-0.02444		1622.82	-0.0241		1634.99	0.00447		1709.23	0.0146
	1634.85	0.0061		1622.67	-0.01205		1634.85	0.00626		1709.07	-0.05109
	1634.7	-0.02044		1622.53	-0.01205		1634.7	-0.03457		1708.91	-0.0146
	1634.55	-0.00969		1622.38	0.0241		1634.55	-0.00916		1708.74	0
	1634.4	-0.01225		1622.24	-0.10843		1634.4	-0.02374		1708.58	-0.10219
	1634.25	-0.01257		1622.09	0.10843		1634.25	-0.02214		1708.42	-0.0219
	1634.11	-0.0264		1621.94	0.01205		1634.11	-0.01971		1708.26	-0.05109
	1633.96	0.01037		1621.8	-0.01205		1633.96	-0.04077		1708.09	0.0073
	1633.81	-0.00361		1621.65	0		1633.81	0.00675		1707.93	0.0365
	1633.66	-0.0026		1621.51	0.10843		1633.66	-8.44497e-05		1707.77	0.08029
	1633.51	-0.00889		1621.36	0.01205		1633.51	-0.02055		1707.61	0
	1633.37	0.00338		1621.22	-0.01205		1633.37	-0.03705		1707.44	0.0365
	1633.22	-0.01302		1621.07	0.06024		1633.22	-0.01653		1707.28	-0.05109
	1633.07	-0.01196		1620.93	-0.01205		1633.07	-0.00325		1707.12	0.0365
	1632.92	-0.02514		1620.78	0.03614		1632.92	-0.03038		1706.96	-0.06569
	1632.78	0.00958		1620.64	0.08434		1632.78	-0.02303		1706.8	-0.0073
	1632.63	-0.01063		1620.49	0.10843		1632.63	0.000955488		1706.63	0.13139
	1632.48	-0.02198		1620.34	-0.01205		1632.48	-0.01591		1706.47	-0.08759
	1632.33	-0.0106		1620.2	0.03614		1632.33	-0.01797		1706.31	-0.0219
	1632.18	-0.00391		1620.05	0.09639		1632.18	0.00839		1706.15	0.0292
	1632.04	-0.0043		1619.91	0.20482		1632.04	-0.02386		1705.98	-0.0365
	1631.89	-0.00118		1619.76	-0.04819		1631.89	-0.02841		1705.82	-0.0073
	1631.74	-0.00839		1619.62	0.06024		1631.74	-0.0282		1705.66	-0.10219
	1631.59	0.02105		1619.47	0.01205		1631.59	-0.02076		1705.5	-0.0365
	1631.45	-0.01213		1619.33	-0.0241		1631.45	-0.02882		1705.34	0.0146
	1631.3	-0.01739		1619.18	-0.01205		1631.3	-0.00866		1705.17	0.0146
	1631.15	-0.00625		1619.04	-0.07229		1631.15	-0.02377		1705.01	0.0219
	1631	-0.01127		1618.89	0.0241		1631	-0.03907		1704.85	-0.0219
	1630.86	-0.00888		1618.75	-0.03614		1630.86	-0.01316		1704.69	0.0073
	1630.71	0.00797		1618.6	-0.0241		1630.71	-0.00765		1704.53	0.0146
	1630.56	-0.01302		1618.46	-0.0241		1630.56	0.00879		1704.37	0.08029
	1630.42	-0.00566		1618.31	0.14458		1630.42	-0.01967		1704.2	-0.0365
	1630.27	-0.02838		1618.17	0		1630.27	-0.00387		1704.04	0.0073
	1630.12	0.00204		1618.02	0.07229		1630.12	-0.00225		1703.88	-0.0146
	1629.97	-0.01183		1617.88	0		1629.97	0.00644		1703.72	-0.0365
	1629.83	-0.00685		1617.73	0.07229		1629.83	-0.00891		1703.56	0.0146
	1629.68	0.000568601		1617.59	0.15663		1629.68	-0.03937		1703.4	0
	1629.53	-0.00191		1617.44	0.12048		1629.53	-0.02957		1703.23	0.0146
	1629.39	-0.01772		1617.3	-0.01205		1629.39	-0.05135		1703.07	0.0073
	1629.24	0.01679		1617.15	-0.01205		1629.24	-0.01483		1702.91	0.0365
	1629.09	-0.02303		1617.01	-0.01205		1629.09	0.00352		1702.75	-0.08029
	1628.94	-0.00379		1616.87	-0.01205		1628.94	-0.01778		1702.59	-0.0219
	1628.8	-0.01451		1616.72	-0.12048		1628.8	-0.04102		1702.43	-0.0146
	1628.65	-0.01087		1616.58	0.10843		1628.65	-0.01103		1702.27	-0.05839
	1628.5	-0.00291		1616.43	-0.0241		1628.5	-0.02377		1702.1	0.07299
	1628.36	0.009		1616.29	0.09639		1628.36	-0.01763		1701.94	-0.0365
	1628.21	-0.02042		1616.14	0.0241		1628.21	-0.0029		1701.78	-0.08029
	1628.06	-0.00173		1616	0		1628.06	-0.02824		1701.62	0.0438
	1627.92	-0.01308		1615.85	0.03614		1627.92	-0.024		1701.46	-0.0073
	1627.77	-0.01497		1615.71	-0.01205		1627.77	-0.0407		1701.3	-0.05109
	1627.62	-0.0029		1615.57	0.03614		1627.62	-0.00583		1701.14	0.08759
	1627.48	-0.00747		1615.42	0.03614		1627.48	-0.01936		1700.98	0.0292
	1627.33	-0.00618		1615.28	0.08434		1627.33	-0.01838		1700.82	-0.0438
	1627.18	-0.00859		1615.13	0		1627.18	-0.00532		1700.66	0.0073
	1627.04	-0.016		1614.99	0.22892		1627.04	-0.02967		1700.49	0.06569
	1626.89	0.00357		1614.84	0		1626.89	-0.003		1700.33	-0.0438
	1626.74	0.00421		1614.7	0.08434		1626.74	-0.01042		1700.17	-0.05109
	1626.6	-0.01076		1614.56	0		1626.6	-0.03088		1700.01	0.0365
	1626.45	-0.00218		1614.41	0.08434		1626.45	-0.02789		1699.85	0.0073
	1626.3	-0.0114		1614.27	0.12048		1626.3	-0.02451		1699.69	0.0438
	1626.16	-0.00285		1614.12	0		1626.16	-0.00891		1699.53	0.0292
	1626.01	0.00426		1613.98	-0.01205		1626.01	-0.02722		1699.37	0.07299
	1625.86	0.01636		1613.83	-0.04819		1625.86	-0.02815		1699.21	0.0146
	1625.72	-0.00498		1613.69	-0.04819		1625.72	-0.02071		1699.05	0.16058
	1625.57	0.00047205		1613.55	0.14458		1625.57	-0.03319		1698.89	0.0292
	1625.43	0.00566		1613.4	0.06024		1625.43	-0.00287		1698.73	0.05109
	1625.28	-0.00328		1613.26	0.09639		1625.28	-0.02435		1698.57	0.0365
	1625.13	-0.00788		1613.12	0.08434		1625.13	-0.00736		1698.41	0.05839
	1624.99	-0.00668		1612.97	-0.03614		1624.99	-0.016		1698.24	0
	1624.84	-0.00576		1612.83	-0.10843		1624.84	-0.00613		1698.08	0.0292
	1624.69	-0.01257		1612.68	0.07229		1624.69	-0.00422		1697.92	0.0146
	1624.55	0.01164		1612.54	0.08434		1624.55	-0.01874		1697.76	0.08029
	1624.4	-0.00534		1612.4	-0.01205		1624.4	-0.00757		1697.6	-0.05839
	1624.26	0.016		1612.25	0		1624.26	-0.00974		1697.44	-0.0365
	1624.11	0.00418		1612.11	-0.0241		1624.11	-0.01152		1697.28	0.0438
	1623.96	-0.0039		1611.97	-0.07229		1623.96	-0.01901		1697.12	0.0073
	1623.82	0.01631		1611.82	-0.07229		1623.82	-0.01664		1696.96	0.05839
	1623.67	0.02454		1611.68	0.06024		1623.67	-0.03213		1696.8	-0.0438
	1623.53	0.0028		1611.53	0.04819		1623.53	-0.00843		1696.64	-0.07299
	1623.38	0.00729		1611.39	-0.08434		1623.38	0.00182		1696.48	0.07299
	1623.24	0.00244		1611.25	0.09639		1623.24	-0.00689		1696.32	0.06569
	1623.09	-0.00337		1611.1	-0.0241		1623.09	-0.00446		1696.16	0.05109
	1622.94	0.01016		1610.96	0.0241		1622.94	-0.00421		1696	0.0438
	1622.8	0.00774		1610.82	0.07229		1622.8	-0.0154		1695.84	0.0219
	1622.65	0.00268		1610.67	0.04819		1622.65	-0.00862		1695.68	0.06569
	1622.51	-0.00569		1610.53	-0.0241		1622.51	0.00664		1695.52	0.09489
	1622.36	-0.00827		1610.39	-0.10843		1622.36	-0.01642		1695.36	0.0365
	1622.22	0.0108		1610.24	0.0241		1622.22	-0.0053		1695.2	-0.0438
	1622.07	-0.00278		1610.1	0.0241		1622.07	0.000681802		1695.04	-0.0073
	1621.92	0.00616		1609.96	0.03614		1621.92	-0.02211		1694.88	0.0365
	1621.78	0.000423119		1609.81	-0.07229		1621.78	-0.02167		1694.72	0.0365
	1621.63	-0.00246		1609.67	0.09639		1621.63	0.00435		1694.56	0.06569
	1621.49	-0.01862		1609.53	-0.06024		1621.49	-0.01904		1694.4	0.0438
	1621.34	-0.00705		1609.38	-0.09639		1621.34	-0.00395		1694.24	-0.07299
	1621.2	0.00768		1609.24	0.04819		1621.2	-0.01022		1694.08	0.0146
	1621.05	0.00323		1609.1	0.08434		1621.05	-0.01514		1693.92	0.0146
	1620.91	-0.00227		1608.96	0.04819		1620.91	-0.02487		1693.76	0.0146
	1620.76	-0.00611		1608.81	-0.07229		1620.76	-0.02566		1693.61	0.16058
	1620.62	-0.01388		1608.67	-0.0241		1620.62	-0.00417		1693.45	-0.05839
	1620.47	-0.0201		1608.53	0.0241		1620.47	-0.02875		1693.29	0.05839
	1620.32	-0.00583		1608.38	0		1620.32	-0.01572		1693.13	0.0146
	1620.18	-0.02564		1608.24	-0.03614		1620.18	-0.03117		1692.97	0.0292
	1620.03	-0.01016		1608.1	-0.01205		1620.03	-0.02994		1692.81	-0.0292
	1619.89	-0.00678		1607.95	0.01205		1619.89	-0.02988		1692.65	0.0073
	1619.74	-0.00851		1607.81	0		1619.74	-0.02628		1692.49	-0.08029
	1619.6	-0.00249		1607.67	-0.04819		1619.6	-0.00308		1692.33	0.0073
	1619.45	0.00507		1607.53	0.0241		1619.45	-0.01118		1692.17	0.11679
	1619.31	-0.00885		1607.38	0.01205		1619.31	-0.00467		1692.01	0.0365
	1619.16	-0.01386		1607.24	0.09639		1619.16	-0.03894		1691.85	0.0146
	1619.02	0.000150942		1607.1	0.13253		1619.02	-0.0105		1691.69	-0.13869
	1618.87	-0.0181		1606.96	-0.09639		1618.87	-0.01611		1691.53	0.0146
	1618.73	-0.0195		1606.81	0.10843		1618.73	-0.01199		1691.38	-0.09489
	1618.58	-0.00961		1606.67	0.01205		1618.58	-0.0027		1691.22	-0.05839
	1618.44	-0.00609		1606.53	-0.08434		1618.44	-0.02879		1691.06	0.11679
	1618.29	-0.01501		1606.38	0.06024		1618.29	-0.01756		1690.9	-0.11679
	1618.15	-0.01233		1606.24	-0.03614		1618.15	-0.00384		1690.74	-0.05109
	1618	-0.01941		1606.1	-0.0241		1618	-0.000248179		1690.58	0.0073
	1617.86	-0.01312		1605.96	0.0241		1617.86	-0.02196		1690.42	0.11679
	1617.72	-0.00615		1605.81	0.0241		1617.72	-0.00779		1690.26	0.06569
	1617.57	-0.00083204		1605.67	0.08434		1617.57	0.000597697		1690.1	0.0073
	1617.43	0.00294		1605.53	0.06024		1617.43	-0.01665		1689.95	0.10949
	1617.28	-0.02027		1605.39	0		1617.28	-0.01426		1689.79	0.0292
	1617.14	-0.01698		1605.25	0.04819		1617.14	-0.01118		1689.63	0.0146
	1616.99	0.00585		1605.1	0.14458		1616.99	-0.02261		1689.47	-0.0073
	1616.85	-0.0131		1604.96	0.01205		1616.85	-0.03563		1689.31	0.0146
	1616.7	-0.00899		1604.82	-0.01205		1616.7	-0.02493		1689.15	-0.0219
	1616.56	0.0031		1604.68	0.04819		1616.56	-0.01428		1688.99	0.0365
	1616.41	-0.00206		1604.53	0.15663		1616.41	-0.01715		1688.84	0.0438
	1616.27	-0.00603		1604.39	-0.01205		1616.27	-0.02448		1688.68	-0.10219
	1616.13	-0.00656		1604.25	0		1616.13	-0.0095		1688.52	0.05839
	1615.98	0.01771		1604.11	0.0241		1615.98	-0.02813		1688.36	0.15328
	1615.84	0.00351		1603.97	-0.04819		1615.84	-0.02312		1688.2	0.0292
	1615.69	0.000791628		1603.82	0.06024		1615.69	-0.03585		1688.04	0.0365
	1615.55	0.00401		1603.68	-0.03614		1615.55	0.03777		1687.89	-0.0146
	1615.4	-0.01617		1603.54	0.16867		1615.4	-0.02466		1687.73	-0.0146
	1615.26	-0.00472		1603.4	0.08434		1615.26	-0.01397		1687.57	0.0073
	1615.11	-0.0179		1603.26	0.03614		1615.11	-0.01789		1687.41	0.0073
	1614.97	-0.00794		1603.11	0.0241		1614.97	-0.00323		1687.25	-0.0292
	1614.83	-0.00945		1602.97	-0.0241		1614.83	-0.00141		1687.09	0.0292
	1614.68	-0.00979		1602.83	0.03614		1614.68	-0.02514		1686.94	-0.0146
	1614.54	-0.00397		1602.69	0.12048		1614.54	-0.03282		1686.78	0.08759
	1614.39	-0.00302		1602.55	0.12048		1614.39	-0.01235		1686.62	0.0365
	1614.25	-0.01745		1602.4	-0.01205		1614.25	-0.00664		1686.46	0.0146
	1614.11	-0.00279		1602.26	0.04819		1614.11	-0.00249		1686.3	0.0146
	1613.96	-0.00253		1602.12	-0.04819		1613.96	-0.03688		1686.15	0.0146
	1613.82	-0.01131		1601.98	0.07229		1613.82	0.00514		1685.99	-0.06569
	1613.67	-0.02159		1601.84	0.03614		1613.67	-0.01845		1685.83	-0.0073
	1613.53	-0.00191		1601.7	0.08434		1613.53	-0.01797		1685.67	-0.0073
	1613.39	-0.000576683		1601.56	-0.03614		1613.39	-0.00849		1685.51	0.0146
	1613.24	-0.00664		1601.41	-0.01205		1613.24	-0.00856		1685.36	-0.10219
	1613.1	-0.00358		1601.27	0.04819		1613.1	0.00892		1685.2	-0.10219
	1612.96	-0.00319		1601.13	0.0241		1612.96	-0.00418		1685.04	0.0073
	1612.81	-0.00827		1600.99	0.09639		1612.81	0.00152		1684.88	0
	1612.67	-0.02046		1600.85	-0.07229		1612.67	-0.0114		1684.73	0.0073
	1612.52	-0.01412		1600.71	0.01205		1612.52	-0.02881		1684.57	-0.07299
	1612.38	-0.00136		1600.56	0.0241		1612.38	-0.00973		1684.41	0.0292
	1612.24	-0.01369		1600.42	-0.0241		1612.24	-0.01864		1684.25	0.0292
	1612.09	-0.0141		1600.28	0.08434		1612.09	-0.01296		1684.1	-0.0365
	1611.95	-0.00413		1600.14	-0.03614		1611.95	-0.02147		1683.94	-0.11679
	1611.81	-0.01784		1600	0.09639		1611.81	-0.02624		1683.78	0.0365
	1611.66	-0.00404		1599.86	0.14458		1611.66	-0.01711		1683.62	-0.09489
	1611.52	-0.01123		1599.72	0.06024		1611.52	0.00212		1683.47	-0.07299
	1611.38	-0.01967		1599.58	-0.01205		1611.38	-0.02069		1683.31	0.10219
	1611.23	-0.02079		1599.43	0.14458		1611.23	-0.02352		1683.15	0.07299
	1611.09	-0.0069		1599.29	-0.08434		1611.09	-0.00687		1682.99	0.14599
	1610.95	0.0055		1599.15	0.03614		1610.95	-0.00417		1682.84	0.0146
	1610.8	-0.01081		1599.01	0.08434		1610.8	-0.01726		1682.68	-0.0073
	1610.66	-0.0027		1598.87	0.07229		1610.66	0.00186		1682.52	-0.05839
	1610.52	0.00369		1598.73	0.0241		1610.52	-0.000708688		1682.36	0.0292
	1610.37	-0.00445		1598.59	0.04819		1610.37	-0.02726		1682.21	0.07299
	1610.23	-0.00727		1598.45	-0.03614		1610.23	-0.01272		1682.05	-0.06569
	1610.09	-0.01363		1598.31	0.15663		1610.09	-0.04173		1681.89	0.08029
	1609.94	-0.01544		1598.17	-0.08434		1609.94	-0.01823		1681.74	0.0438
	1609.8	-0.01807		1598.02	0.06024		1609.8	-0.02134		1681.58	-0.0219
	1609.66	-0.00978		1597.88	0.07229		1609.66	-0.02829		1681.42	-0.0292
	1609.51	-0.00367		1597.74	-0.01205		1609.51	0.00245		1681.27	0.06569
	1609.37	-0.00958		1597.6	-0.01205		1609.37	-0.00267		1681.11	-0.09489
	1609.23	-0.02513		1597.46	0.13253		1609.23	-0.00928		1680.95	-0.05109
	1609.08	-0.01822		1597.32	-0.07229		1609.08	-0.03106		1680.79	0.0292
	1608.94	-0.01532		1597.18	0.10843		1608.94	-0.02648		1680.64	0.0146
	1608.8	-0.02055		1597.04	0.06024		1608.8	-0.03579		1680.48	-0.0073
	1608.65	-0.01138		1596.9	0.04819		1608.65	-0.02449		1680.32	-0.08029
	1608.51	-0.01734		1596.76	0.0241		1608.51	-0.02968		1680.17	-0.10949
	1608.37	-0.00983		1596.62	0.04819		1608.37	-0.01676		1680.01	-0.05109
	1608.23	-0.01448		1596.48	-0.0241		1608.23	-0.00301		1679.85	0.10949
	1608.08	-0.01771		1596.34	0.07229		1608.08	-0.01972		1679.7	0
	1607.94	-0.00443		1596.2	0.07229		1607.94	-0.01247		1679.54	0.0438
	1607.8	-0.0113		1596.05	0.08434		1607.8	-0.01276		1679.38	-0.09489
	1607.66	-0.01913		1595.91	0.07229		1607.66	-0.03144		1679.23	0.05839
	1607.51	-0.00717		1595.77	0.15663		1607.51	-0.02206		1679.07	-0.0438
	1607.37	-0.00346		1595.63	-0.01205		1607.37	-0.02148		1678.92	-0.0365
	1607.23	-0.00443		1595.49	0.25301		1607.23	-0.01774		1678.76	-0.0146
	1607.08	-0.01182		1595.35	-0.01205		1607.08	-0.01991		1678.6	0.0438
	1606.94	-0.00324		1595.21	-0.09639		1606.94	-0.00742		1678.45	0
	1606.8	-0.00534		1595.07	0.01205		1606.8	-0.01179		1678.29	0.06569
	1606.66	-0.01514		1594.93	-0.06024		1606.66	-0.01143		1678.13	0.0073
	1606.51	-0.01114		1594.79	-0.07229		1606.51	-0.000903785		1677.98	0.0219
	1606.37	-0.00809		1594.65	0.01205		1606.37	-0.0119		1677.82	0.0219
	1606.23	-0.00515		1594.51	0.06024		1606.23	-0.02624		1677.66	0
	1606.09	-0.000818496		1594.37	-0.01205		1606.09	-0.02469		1677.51	0.0365
	1605.94	-0.0028		1594.23	0		1605.94	0.01436		1677.35	0.0365
	1605.8	0.00277		1594.09	0.06024		1605.8	0.00838		1677.2	-0.0073
	1605.66	-0.00712		1593.95	0.04819		1605.66	-0.01038		1677.04	-0.0219
	1605.52	-0.0035		1593.81	-0.09639		1605.52	-0.02471		1676.88	0.0438
	1605.38	-0.00378		1593.67	0.06024		1605.38	-0.00933		1676.73	0.0438
	1605.23	-0.0154		1593.53	-0.03614		1605.23	-0.000251626		1676.57	-0.0438
	1605.09	-0.00997		1593.39	0.08434		1605.09	-0.02858		1676.42	0.08759
	1604.95	-0.01021		1593.25	0.06024		1604.95	-0.00365		1676.26	-0.0146
	1604.81	-0.02702		1593.11	0.03614		1604.81	-0.01437		1676.1	0.0219
	1604.66	-0.00287		1592.97	0.06024		1604.66	-0.02477		1675.95	0.10949
	1604.52	-0.00818		1592.83	-0.03614		1604.52	0.00166		1675.79	-0.05109
	1604.38	-0.00506		1592.69	-0.0241		1604.38	-0.02821		1675.64	-0.05839
	1604.24	-0.00192		1592.55	-0.04819		1604.24	-0.01377		1675.48	-0.09489
	1604.1	-0.00648		1592.41	0.04819		1604.1	-0.02941		1675.33	-0.05109
	1603.95	-0.02107		1592.27	0.08434		1603.95	-0.00604		1675.17	-0.07299
	1603.81	0.00281		1592.13	0.01205		1603.81	-0.00421		1675.01	-0.0073
	1603.67	-0.01141		1591.99	-0.04819		1603.67	-0.03296		1674.86	-0.0219
	1603.53	-0.01765		1591.85	0.13253		1603.53	-0.01118		1674.7	-0.09489
	1603.39	-0.02134		1591.71	-0.0241		1603.39	-0.01489		1674.55	0.05839
	1603.24	-0.01247		1591.57	0.09639		1603.24	-0.03043		1674.39	-0.0146
	1603.1	-0.00495		1591.43	0.0241		1603.1	0.000424662		1674.24	-0.0146
	1602.96	-0.01002		1591.29	0.01205		1602.96	-0.02655		1674.08	0.0146
	1602.82	-0.01586		1591.15	0.01205		1602.82	-0.01996		1673.93	-0.09489
	1602.68	-0.00567		1591.01	0.07229		1602.68	-0.0197		1673.77	0.07299
	1602.54	-0.00917		1590.88	0.12048		1602.54	-0.00728		1673.61	0.0292
	1602.39	-0.00616		1590.74	0.07229		1602.39	-0.00676		1673.46	0.0292
	1602.25	-0.01855		1590.6	0.01205		1602.25	-0.01998		1673.3	0.05109
	1602.11	-0.01233		1590.46	-0.0241		1602.11	-0.01439		1673.15	0.07299
	1601.97	-0.00851		1590.32	0.06024		1601.97	-0.01152		1672.99	0.0146
	1601.83	-0.00807		1590.18	-0.14458		1601.83	-0.01292		1672.84	0
	1601.69	-0.01055		1590.04	0.07229		1601.69	-0.0063		1672.68	0.10219
	1601.54	-0.00449		1589.9	0.09639		1601.54	-0.01467		1672.53	0.09489
	1601.4	-0.00699		1589.76	0.0241		1601.4	-0.01967		1672.37	-0.0292
	1601.26	0.00158		1589.62	-0.03614		1601.26	-0.02406		1672.22	0.10949
	1601.12	-0.0086		1589.48	-0.15663		1601.12	-0.00638		1672.06	-0.0365
	1600.98	-0.00227		1589.34	0.15663		1600.98	-0.000618379		1671.91	0.06569
	1600.84	-0.00661		1589.2	0		1600.84	-0.02539		1671.75	0.13869
	1600.7	-0.01078		1589.06	0.07229		1600.7	-0.02037		1671.6	0.05109
	1600.55	-0.01213		1588.93	-0.07229		1600.55	-0.01196		1671.44	0.08759
	1600.41	-0.00454		1588.79	-0.07229		1600.41	-0.0042		1671.29	0.08759
	1600.27	-0.00805		1588.65	0.04819		1600.27	-0.01396		1671.13	0.08759
	1600.13	-0.00561		1588.51	-0.01205		1600.13	-0.01432		1670.98	0.0292
	1599.99	-0.00517		1588.37	0.03614		1599.99	-0.02733		1670.82	-0.09489
	1599.85	-0.01677		1588.23	0.04819		1599.85	-0.01823		1670.67	-0.0219
	1599.71	-0.00619		1588.09	-0.09639		1599.71	-0.03		1670.51	0.15328
	1599.57	-0.01692		1587.95	0.12048		1599.57	-0.04166		1670.36	-0.06569
	1599.42	-0.00425		1587.81	0.06024		1599.42	-0.02483		1670.2	0.07299
	1599.28	-0.01102		1587.67	-0.06024		1599.28	-0.03868		1670.05	0.0438
	1599.14	-0.01816		1587.54	-0.07229		1599.14	-0.02675		1669.9	0.05109
	1599	-0.00732		1587.4	0		1599	-0.02124		1669.74	-0.0073
	1598.86	-0.00207		1587.26	-0.01205		1598.86	0.00392		1669.59	-0.0073
	1598.72	-0.01433		1587.12	-0.0241		1598.72	-0.03335		1669.43	-0.08759
	1598.58	-0.00327		1586.98	-0.06024		1598.58	-0.02644		1669.28	-0.0219
	1598.44	-0.01436		1586.84	-0.08434		1598.44	-0.02919		1669.12	-0.08759
	1598.3	-0.00113		1586.7	-0.04819		1598.3	-0.01252		1668.97	-0.0146
	1598.16	-0.01588		1586.56	0.04819		1598.16	-0.02209		1668.81	0.07299
	1598.02	-0.02065		1586.43	-0.07229		1598.02	-0.0138		1668.66	0.0365
	1597.87	-0.02759		1586.29	-0.06024		1597.87	-0.02265		1668.51	-0.0073
	1597.73	-0.00137		1586.15	0.03614		1597.73	-0.02872		1668.35	0.08759
	1597.59	-0.02507		1586.01	-0.03614		1597.59	-0.01762		1668.2	-0.0073
	1597.45	-0.01334		1585.87	0.01205		1597.45	-0.01598		1668.04	0.07299
	1597.31	-0.00849		1585.73	0		1597.31	-0.00516		1667.89	0.06569
	1597.17	-0.01137		1585.59	0.09639		1597.17	-0.01709		1667.73	0.09489
	1597.03	-0.00992		1585.46	0		1597.03	-0.02639		1667.58	0.0073
	1596.89	-0.0053		1585.32	0.04819		1596.89	-0.01806		1667.43	0.08029
	1596.75	-0.01516		1585.18	-0.03614		1596.75	-0.01358		1667.27	-0.06569
	1596.61	-0.00296		1585.04	-0.01205		1596.61	-0.02174		1667.12	-0.05109
	1596.47	-0.00602		1584.9	0.15663		1596.47	-0.01076		1666.96	0.06569
	1596.33	-0.0095		1584.76	-0.03614		1596.33	-0.01203		1666.81	-0.0073
	1596.19	-0.01327		1584.63	-0.03614		1596.19	-0.0359		1666.66	-0.08029
	1596.05	-0.00748		1584.49	0.09639		1596.05	-0.01833		1666.5	-0.12409
	1595.91	-0.00721		1584.35	-0.01205		1595.91	-0.01158		1666.35	0.0073
	1595.77	-0.01714		1584.21	-0.08434		1595.77	-0.02092		1666.19	0.06569
	1595.63	-0.01421		1584.07	-0.03614		1595.63	-0.02684		1666.04	0.18978
	1595.49	-0.01744		1583.94	-0.08434		1595.49	-0.01928		1665.89	0.08029
	1595.34	-0.01145		1583.8	0		1595.34	-0.02354		1665.73	-0.05109
	1595.2	-0.01869		1583.66	0.07229		1595.2	-0.02126		1665.58	-0.0146
	1595.06	-0.01274		1583.52	0.04819		1595.06	-0.01609		1665.43	0.09489
	1594.92	-0.00319		1583.38	-0.07229		1594.92	-0.01789		1665.27	-0.0438
	1594.78	-0.01294		1583.25	-0.04819		1594.78	-0.03222		1665.12	0.10949
	1594.64	-5.46101e-06		1583.11	-0.0241		1594.64	-0.03711		1664.97	0.08759
	1594.5	-0.00966		1582.97	0.03614		1594.5	-0.02915		1664.81	0.0438
	1594.36	-0.01596		1582.83	-0.06024		1594.36	-0.03593		1664.66	0.11679
	1594.22	-0.00983		1582.69	0		1594.22	-0.00938		1664.5	-0.05839
	1594.08	-0.00829		1582.56	-0.04819		1594.08	-0.02172		1664.35	-0.06569
	1593.94	-0.01748		1582.42	0		1593.94	-0.03199		1664.2	-0.0365
	1593.8	-0.0116		1582.28	0.04819		1593.8	-0.01955		1664.04	-0.0365
	1593.66	-0.01441		1582.14	-0.06024		1593.66	-0.03243		1663.89	0.06569
	1593.52	-0.01775		1582	-0.0241		1593.52	-0.03453		1663.74	0.0292
	1593.38	-0.0095		1581.87	0.09639		1593.38	-0.0173		1663.58	0.0146
	1593.24	-0.01838		1581.73	0.18072		1593.24	-0.01549		1663.43	-0.13139
	1593.1	-0.00809		1581.59	0.07229		1593.1	-0.02667		1663.28	0.0438
	1592.96	-0.02332		1581.45	0.01205		1592.96	-0.01591		1663.12	0.0438
	1592.82	-0.02257		1581.32	0.03614		1592.82	-0.02949		1662.97	0.07299
	1592.68	-0.01906		1581.18	0.01205		1592.68	-0.01867		1662.82	-0.0146
	1592.54	-0.0089		1581.04	-0.04819		1592.54	-0.02057		1662.67	-0.08029
	1592.4	-0.02253		1580.9	-0.04819		1592.4	-0.01994		1662.51	0.05839
	1592.27	-0.01355		1580.77	-0.01205		1592.27	-0.00681		1662.36	0.06569
	1592.13	-0.0111		1580.63	0		1592.13	-0.02826		1662.21	-0.0365
	1591.99	-0.01659		1580.49	0.07229		1591.99	-0.01373		1662.05	0.0438
	1591.85	-0.01622		1580.35	0		1591.85	-0.02158		1661.9	0.08029
	1591.71	-0.01965		1580.22	0.04819		1591.71	-0.00906		1661.75	-0.06569
	1591.57	-0.000125385		1580.08	0.01205		1591.57	-0.00778		1661.59	-0.0292
	1591.43	-0.00321		1579.94	0.18072		1591.43	-0.04112		1661.44	0.06569
	1591.29	-0.00726		1579.8	-0.0241		1591.29	-0.02114		1661.29	-0.0365
	1591.15	-0.01468		1579.67	0.03614		1591.15	-0.01387		1661.14	0.0438
	1591.01	-0.00808		1579.53	0.03614		1591.01	-0.01823		1660.98	0.08029
	1590.87	-0.01527		1579.39	0.03614		1590.87	-0.01269		1660.83	0.0365
	1590.73	-0.00296		1579.26	0.10843		1590.73	-0.00487		1660.68	-0.0146
	1590.59	-0.00259		1579.12	0.04819		1590.59	-0.02221		1660.52	-0.05109
	1590.45	-0.0025		1578.98	-0.06024		1590.45	-0.01785		1660.37	0.09489
	1590.31	-0.00725		1578.84	0.15663		1590.31	-0.02851		1660.22	0.10949
	1590.17	-0.01988		1578.71	0.04819		1590.17	-0.00942		1660.07	0.0438
	1590.03	-0.00754		1578.57	0.08434		1590.03	-0.01842		1659.91	-0.0438
	1589.89	-0.02111		1578.43	0.08434		1589.89	-0.01663		1659.76	0.0292
	1589.76	-0.00375		1578.3	0.14458		1589.76	-0.00823		1659.61	0.05109
	1589.62	-0.00221		1578.16	-0.01205		1589.62	-0.01107		1659.46	-0.10219
	1589.48	-0.00749		1578.02	0.08434		1589.48	-0.01624		1659.3	0.08759
	1589.34	-0.00934		1577.88	0.0241		1589.34	-0.0297		1659.15	-0.09489
	1589.2	-0.01109		1577.75	0.08434		1589.2	-0.00821		1659	0
	1589.06	-0.01923		1577.61	-0.01205		1589.06	-0.02		1658.85	0
	1588.92	-0.00448		1577.47	0.12048		1588.92	-0.02203		1658.69	0.0438
	1588.78	0.00169		1577.34	0.07229		1588.78	-0.01019		1658.54	-0.05839
	1588.64	-0.00657		1577.2	0.16867		1588.64	-0.02955		1658.39	0.0219
	1588.5	-0.01284		1577.06	-0.08434		1588.5	-0.02152		1658.24	0.0219
	1588.37	-0.012		1576.93	0.03614		1588.37	-0.02441		1658.09	0.0146
	1588.23	-0.01754		1576.79	0		1588.23	-0.01206		1657.93	0.0292
	1588.09	-0.02183		1576.65	0.04819		1588.09	-0.02411		1657.78	0.0073
	1587.95	-0.01739		1576.52	0.10843		1587.95	-0.01287		1657.63	-0.13139
	1587.81	-0.00707		1576.38	0.04819		1587.81	0.00236		1657.48	-0.0146
	1587.67	-0.01371		1576.24	0.04819		1587.67	-0.00707		1657.33	-0.0073
	1587.53	-0.01084		1576.11	0.09639		1587.53	-0.02468		1657.17	0.05109
	1587.39	-0.01654		1575.97	0.09639		1587.39	-0.02524		1657.02	0.0073
	1587.25	-0.00588		1575.83	-0.06024		1587.25	-0.02003		1656.87	-0.0365
	1587.12	-0.01095		1575.7	0.09639		1587.12	-0.02274		1656.72	-0.0073
	1586.98	-0.00758		1575.56	0		1586.98	-0.009		1656.57	-0.05839
	1586.84	-0.0072		1575.42	0.03614		1586.84	-0.0221		1656.41	-0.05109
	1586.7	-0.0063		1575.29	0.07229		1586.7	-0.0133		1656.26	0
	1586.56	-0.00965		1575.15	0.03614		1586.56	-0.01438		1656.11	0.0073
	1586.42	-0.00846		1575.01	-0.10843		1586.42	-0.00301		1655.96	0
	1586.28	-0.00411		1574.88	-0.09639		1586.28	-0.0109		1655.81	0.0292
	1586.15	-0.01		1574.74	0		1586.15	-0.01175		1655.66	0.0073
	1586.01	0.00256		1574.61	0.06024		1586.01	0.00595		1655.5	-0.08759
	1585.87	-0.01594		1574.47	-0.03614		1585.87	-3.76829e-05		1655.35	0.10219
	1585.73	-0.00472		1574.33	-0.04819		1585.73	-0.00765		1655.2	0.05839
	1585.59	-0.0026		1574.2	-0.01205		1585.59	-0.01906		1655.05	0.0438
	1585.45	-0.01429		1574.06	0.01205		1585.45	-0.01537		1654.9	0
	1585.32	-0.01779		1573.92	0.10843		1585.32	-0.02617		1654.75	-0.05839

## Sheet: Fig. 2a
	641.5	641	640.5	640	639.5	639	638.5	638	637.5	637	636.5	636	635.5	635	634.5	634	633.5	633	632.5	632	631.5	631
1890.07	0.925537	0.151898	0.845502	0.281373	1.01396	0.92561	1.78484	1.10788	0.785246	1.76666	2.9535	2.71558	4.44032	2.65845	3.5781	3.47478	4.02063	3.35719	2.05341	1.23094	1.48598	5.53667
1889.87	1.65879	-0.567253	1.53208	0.463962	1.17265	1.05545	1.96106	1.89843	0.882197	2.51316	3.22904	2.63256	4.27955	1.85204	3.54502	2.77003	3.99162	3.13372	1.81684	1.71081	1.61368	5.23602
1889.67	2.00141	0.0721909	3.16668	0.996761	1.32657	1.74082	1.848	2.63138	1.02972	3.67124	2.97616	3.39355	4.39514	1.14488	4.05736	3.02759	4.48434	2.86876	1.93843	1.54415	2.18439	4.48636
1889.47	2.10501	-0.362161	2.83208	0.463131	1.36907	2.00295	2.0489	3.2034	0.214398	4.16343	3.55768	4.63547	3.83109	2.13592	3.42553	3.07353	4.18666	2.9133	2.5328	2.16581	2.31028	3.82281
1889.26	1.96507	-1.43968	3.24756	0.559278	1.50769	1.06599	1.48125	2.36736	-0.0386186	4.05645	2.52548	5.02453	4.04323	1.81381	3.24296	2.83722	3.91378	3.07621	3.14728	1.75572	1.85034	3.4489
1889.06	1.41512	-1.67671	3.62294	0.332501	1.9692	-0.0188768	1.16664	2.51026	0.635696	3.77535	2.84787	5.06285	4.52208	1.99404	3.3043	3.03848	3.00493	3.39823	2.14387	1.0291	1.53288	4.18342
1888.86	1.32929	-0.954555	3.2664	0.246287	1.65903	-0.499639	0.951382	1.50056	-0.418844	3.78277	3.29693	5.62195	5.54058	1.88178	2.99376	3.52262	3.09787	3.22937	2.13181	0.171572	2.42746	4.09384
1888.66	1.58141	0.15879	3.16981	0.350503	2.01765	-0.725659	1.33506	1.6775	0.369225	3.43448	3.79227	4.87096	5.75514	2.47903	2.82787	4.67273	3.09522	3.06151	1.34289	0.47468	2.64213	4.37237
1888.46	1.76199	1.91302	2.76614	0.821827	1.79051	-0.793833	1.35906	1.40494	0.831603	2.95434	3.34813	5.02931	5.30256	2.65758	2.45314	4.89665	2.59238	2.64941	0.911247	-0.275995	2.70917	3.9337
1888.26	2.00181	2.05093	3.16681	0.979536	2.19858	-0.154384	1.9105	1.28694	1.38322	3.20839	3.44068	4.99219	5.34634	2.96189	1.85225	4.89346	2.30326	2.10559	-0.338153	-0.631179	2.24749	4.73199
1888.05	2.92522	2.77873	3.73005	2.20779	2.62719	-0.228372	2.31641	1.7317	1.64072	3.14193	2.96485	4.85126	4.77129	2.9713	1.31031	4.53598	1.74191	0.522697	-0.766876	-0.396332	2.11473	4.73761
1887.85	3.90781	3.37829	3.86349	3.24965	2.50727	0.651614	2.25681	1.60143	1.8799	3.34518	2.65164	4.33772	3.64855	3.01895	1.5004	3.8991	0.877852	0.845933	0.307789	0.741434	2.55001	3.91414
1887.65	4.79285	3.55718	4.63491	4.03668	2.7154	1.36381	1.97623	1.8985	1.84026	3.54662	2.24363	4.27867	3.17054	3.13644	1.6521	4.16713	0.986564	0.674897	0.64726	2.12874	3.1254	2.92595
1887.45	4.89747	3.49359	3.35734	3.46922	2.51151	1.75295	2.27167	1.4175	2.14476	2.87285	1.95688	3.67404	3.26975	3.63011	0.630885	4.02169	0.559786	0.995534	0.602849	3.47513	2.3925	2.78428
1887.25	4.79504	3.21034	2.77592	4.25333	2.22653	1.47951	1.47601	0.540145	2.79916	2.67286	1.13341	2.78363	4.18188	3.13357	0.808017	3.33928	1.20028	1.61542	1.24367	2.57682	1.52591	2.01995
1887.05	4.66578	3.21545	2.03644	3.78367	1.92704	0.386386	0.0644799	0.776177	1.86691	2.60015	2.3485	2.49086	4.6569	2.89616	1.87317	2.69918	1.3981	1.87478	1.19475	3.27519	0.958546	2.01859
1886.85	4.19414	3.62727	0.998919	3.30744	1.4318	0.188448	-0.043306	0.428449	1.72948	3.85064	2.38019	2.40882	5.4282	2.3602	2.24218	3.06559	1.27844	2.04877	1.65984	3.67274	1.28797	1.58389
1886.64	3.20309	4.07934	1.22753	2.72672	1.62775	0.63463	0.343538	0.909775	2.77002	4.04585	2.60141	1.21871	5.5885	1.78636	2.21211	3.31863	0.924501	2.2949	2.69178	3.73883	0.478133	1.69652
1886.44	2.03382	5.16374	1.78957	2.84698	2.30722	0.33667	-0.161804	1.11316	3.60511	4.25832	3.19947	1.46961	5.09048	1.504	1.48887	2.51565	0.707146	1.81408	2.77457	3.96508	0.740813	2.26594
1886.24	2.39474	4.36548	1.92715	2.55739	2.99176	0.416292	-0.12764	1.62387	3.851	4.0544	2.70793	1.9191	4.9547	1.63797	0.733876	2.83998	1.02694	1.53086	3.21252	3.57484	0.283276	2.8006
1886.04	2.56833	4.20501	2.63664	2.68902	2.98714	0.936423	0.325077	2.63666	3.82597	3.30178	1.50243	2.59277	4.48789	2.79439	1.07812	2.30168	0.633029	1.13755	4.0589	4.18665	0.272021	3.41709
1885.84	3.23116	3.53323	2.69223	3.25695	3.79424	1.59189	0.328212	2.12209	3.77711	2.01259	0.939091	3.06457	4.09411	3.5113	1.31949	2.61133	1.09075	1.06067	4.75872	3.73106	0.574598	2.85353
1885.64	3.7616	2.77489	3.88248	3.87907	4.37678	2.22274	0.634838	2.12892	4.35046	0.715607	0.184778	3.01342	4.05204	3.92289	0.997793	2.09965	0.723323	1.64184	3.46572	3.81743	-0.156061	2.95322
1885.44	3.7261	2.62603	4.03849	3.43638	3.54288	2.62405	1.08281	1.71277	4.87481	-0.52989	-0.238632	2.25011	3.49633	3.93185	0.473393	1.06906	0.93762	2.49266	2.75237	3.2785	-0.546086	2.43944
1885.24	4.3229	2.98155	4.25571	3.62441	3.49042	3.06856	0.558088	1.11365	4.57669	-0.771359	-0.111055	2.55665	3.06186	4.08189	0.511945	0.221092	1.24435	3.14327	1.70359	2.19066	-0.35501	1.89055
1885.04	5.17107	2.6038	4.16976	3.76647	3.52631	1.88009	-0.119248	0.29969	3.32786	0.209261	0.710542	3.39317	2.43669	3.32667	1.40948	-0.0268687	0.938949	2.32015	0.779427	2.28327	-0.888642	1.80627
1884.83	5.74392	3.00355	3.70461	3.44023	2.95722	1.57489	0.667316	0.586432	3.3491	1.11133	0.146367	3.58571	2.37561	2.49248	1.45105	0.347931	0.316693	1.27525	0.591784	2.5826	-1.01305	1.36594
1884.63	5.24085	3.81534	3.89994	3.0239	2.66821	1.19651	0.814606	-0.0613611	3.55952	1.08764	0.568151	2.77564	2.15493	1.51131	1.60721	0.116735	0.397104	0.976662	0.262112	2.53648	-0.0176287	0.65707
1884.43	4.51178	4.29605	3.94368	2.17566	2.48044	0.870196	1.62145	0.634127	3.29902	1.51587	1.75093	2.64537	2.20829	0.269564	1.30114	0.384614	1.00468	0.773272	0.216979	2.88469	0.831935	0.113222
1884.23	5.17743	3.82502	3.20101	1.72536	1.93547	0.774306	2.32365	1.76846	2.37754	1.53663	1.74768	2.31642	2.76446	0.133173	1.14096	0.563063	1.44446	0.552677	1.07836	3.1716	1.31811	-0.170055
1884.03	4.28697	4.84403	3.39364	1.46618	2.58254	0.503878	2.68859	2.30905	1.61823	1.02478	1.06406	1.93905	3.34093	0.468963	0.359998	0.388942	1.82508	0.0938104	2.20978	2.82724	1.6804	-0.168045
1883.83	4.47359	4.95815	2.35545	2.2245	3.3466	0.865226	3.03692	1.74067	1.6074	0.953452	0.872313	1.30635	3.39317	0.634445	0.167518	0.89665	2.75879	1.41865	2.08195	2.39403	1.39692	-0.314121
1883.63	4.31312	4.58974	3.13407	2.26656	4.03118	0.826136	3.29472	2.41744	1.88094	0.810452	0.975404	0.543595	2.90888	0.295355	0.066174	0.329146	2.45095	3.27331	2.49823	1.92125	1.0662	-0.110628
1883.43	4.10729	4.7391	3.41319	2.06933	3.32204	1.42636	3.35024	2.98741	2.22067	1.49818	0.88565	0.635221	1.90204	0.0662895	-0.024741	0.481412	2.38383	4.44183	2.95886	1.06113	1.23999	0.344569
1883.23	5.1223	4.8571	3.58159	2.1412	3.99701	1.93769	1.86408	2.75927	2.59879	2.08146	1.03154	1.21552	1.40826	0.169557	-0.44999	0.941953	1.24142	5.01711	2.93363	0.180458	1.34211	0.762234
1883.03	6.20831	4.2608	3.01537	2.87988	3.89715	1.85428	0.686875	2.30531	3.27528	2.66007	0.84153	1.93462	1.15584	0.342157	0.0353225	1.72661	0.569991	4.66493	2.77336	-0.503913	0.62294	0.819614
1882.83	6.94383	4.42054	2.82823	3.44317	2.92232	1.72277	0.144776	3.0152	4.04306	2.27701	0.431734	3.01019	1.6614	0.901063	-0.125975	2.25862	0.979694	3.87327	2.14137	-0.572138	1.27169	1.54179
1882.63	6.48588	4.54721	3.15621	2.89642	2.65064	2.48383	0.0518278	2.37445	4.20941	2.40181	0.823506	2.62477	1.76017	1.15301	0.306609	2.60127	1.53718	3.56185	1.21939	-1.36691	1.77168	2.21908
1882.43	5.30889	4.64768	2.57583	2.54871	1.86231	3.27563	1.23674	2.60673	3.29592	3.01563	1.45132	2.48159	2.28081	0.189363	-0.0372621	2.56434	2.0207	3.28674	0.247559	-0.545848	0.91177	2.99133
1882.23	4.99981	4.89373	2.24688	2.61499	1.66434	3.7562	1.41498	2.73969	1.81187	3.31111	1.81906	1.43753	2.39199	0.441625	-0.519666	1.89185	2.83238	2.40569	-0.210075	0.0713554	1.05252	3.74258
1882.03	4.00176	5.79599	2.44074	2.33853	2.96023	4.8282	2.40367	2.03726	0.870375	2.91901	1.84898	0.548085	2.67646	0.189716	-0.448395	1.31097	3.14912	2.24639	-1.21473	-0.0246733	0.282844	3.97647
1881.83	4.32915	4.93924	2.52737	1.64207	2.66292	5.34136	3.0526	0.950676	0.290533	2.38951	1.67456	0.194231	1.98149	0.714487	0.152762	0.989084	3.22771	2.69131	-2.9994	1.23827	0.0551863	4.5796
1881.63	4.2779	4.19091	2.89663	1.02084	3.26013	5.21451	3.97759	0.716174	-0.232341	2.33376	1.90263	0.357867	2.03294	0.663385	0.585061	0.587156	3.83796	1.93848	-2.91451	0.904511	0.641991	4.10522
1881.43	4.35016	3.88027	2.7235	1.26233	3.07766	4.73275	5.20245	0.959184	0.401274	2.08422	2.24632	0.603436	1.70069	0.0803574	0.315235	1.099	3.34896	1.80719	-1.97883	0.543934	1.79694	3.99801
1881.23	4.96505	3.50641	2.56867	1.35464	3.33068	3.99494	4.88177	1.09115	0.8725	1.99912	2.36466	0.740947	1.37714	0.13153	-0.0207522	1.4972	3.28487	1.26041	-1.31939	1.18073	3.11563	3.45847
1881.03	5.23292	2.53087	2.09038	1.49694	2.61327	2.79191	4.90988	0.77949	2.43215	1.22295	1.45177	1.14997	1.17165	0.263035	0.249886	1.9557	3.45834	1.15012	-1.06782	1.68919	4.32551	3.32207
1880.83	5.96806	1.66837	2.56895	1.77601	1.98436	2.32014	4.46826	1.41625	3.05587	0.519926	1.07968	1.73322	1.16964	0.510359	0.568133	2.85993	4.22148	-0.0353876	-0.592054	1.75975	5.891	4.33152
1880.63	6.31777	1.59093	2.56914	1.27707	1.6101	2.61433	3.70881	1.52978	3.14721	0.620088	1.1456	1.3098	1.78201	0.598427	0.137801	2.2304	3.59757	-0.502924	0.0955974	1.64421	5.76327	4.90089
1880.43	5.6061	2.48428	1.71959	1.81672	1.30508	2.48563	2.86175	1.18999	3.12426	0.79486	0.902979	0.747464	1.47489	-0.170518	-0.874015	1.5442	1.96017	-0.50793	-0.119319	3.18853	5.73912	5.57308
1880.23	5.60204	3.71801	2.32011	1.81683	1.759	2.15581	1.69728	0.926179	3.27806	1.74461	0.63826	-0.038163	1.61953	0.694075	-1.10447	1.73273	0.750312	-0.167405	-0.234234	3.41648	6.19663	4.96182
1880.03	5.73882	3.65757	2.83011	1.5199	2.69626	2.5376	1.30894	0.837842	3.09172	1.69818	0.936131	-0.240476	1.21727	1.01117	-1.2071	1.97417	-1.68586	0.112589	-0.415871	3.98166	6.51185	5.25181
1879.83	5.27137	3.52961	3.6511	1.2072	2.47366	2.05969	0.93897	0.55537	2.49386	1.50503	0.516948	0.0908931	0.748657	1.05773	-0.893985	1.62674	-3.20994	0.153627	0.0361358	4.15087	6.73947	5.59006
1879.63	4.30224	3.51831	3.56502	1.32073	3.59871	1.49684	1.28374	0.720897	2.34186	2.2337	0.323971	-0.00912053	1.06903	1.74502	-0.965359	0.964192	-2.86448	0.345912	0.640716	3.38145	7.59329	5.66939
1879.43	3.3616	3.03326	3.18789	2.47515	3.54755	0.987597	1.67855	0.758185	1.73411	1.8815	0.953984	0.300199	0.840636	1.93557	-0.660058	2.03407	-2.73359	0.749012	2.06036	3.12102	7.91593	5.61337
1879.23	2.77488	3.12438	3.12831	2.73693	4.0084	0.745968	2.32055	1.26815	1.03584	2.04999	1.75432	0.593714	0.0866825	2.37334	0.592904	3.09914	-1.53417	0.833504	1.91471	4.26089	7.59733	5.47126
1879.03	2.67962	2.77015	2.90245	3.03087	3.27735	0.0587697	2.80235	1.10161	1.61734	2.04039	1.6525	0.125441	-0.354462	2.26535	1.7967	3.55069	-0.06815	1.35747	2.6185	4.57222	7.22101	4.02499
1878.83	2.90197	2.89186	3.52899	2.99273	2.83499	0.752155	3.00965	1.5066	0.913645	1.84519	2.26962	0.328491	0.0264838	1.82476	2.0504	3.65603	1.45929	0.881306	2.80413	4.9141	7.19857	3.95318
1878.63	3.15213	3.01922	2.85619	3.70492	2.73411	1.24083	2.78766	0.84741	0.965372	1.37942	2.75848	0.348527	0.62983	1.79779	1.78291	2.48025	1.91988	0.681538	1.95943	5.53755	6.99269	3.55078
1878.43	3.60138	3.08646	2.54898	3.83158	2.46183	1.43315	2.50827	0.164285	1.02811	0.822694	2.2105	-0.204485	1.03884	0.76766	1.68397	2.06011	1.07316	0.605223	2.55209	6.79052	7.25656	3.92209
1878.23	3.97224	3.36312	2.55982	3.78388	2.2861	1.53902	2.12384	0.83896	1.36511	1.15446	1.48498	-0.635511	1.21042	0.794799	2.02237	1.39531	-0.286386	0.298139	3.39744	7.42389	7.38484	2.74549
1878.03	3.86482	3.57232	2.5235	3.40928	2.15447	1.33266	1.86987	1.18841	1.73243	0.736728	1.44013	-0.707218	0.501558	0.308228	1.74564	0.841011	-1.2623	-0.486078	4.46851	7.90108	7.76414	2.70885
1877.83	2.75255	3.3886	2.46915	2.86808	1.70893	0.896729	1.96592	1.17241	2.76561	0.587333	0.227256	-0.494536	0.0124319	0.0065769	1.92855	-1.05399	-1.40906	-0.251232	5.99935	7.20024	7.66215	2.66433
1877.63	1.99337	3.03166	2.7427	3.19644	1.63119	0.365395	1.0534	1.05875	2.83064	1.23498	-1.06183	-0.347177	-0.115815	0.654912	1.07969	-2.4337	-1.52961	-0.459935	6.16912	6.9378	7.14149	3.22043
1877.43	1.1741	2.75845	2.77554	4.16065	0.937591	0.737237	0.249484	0.173521	2.53534	1.30043	-1.33123	0.847147	0.1271	1.10173	1.13681	-1.80465	-1.17534	0.761928	6.12634	6.28492	5.71777	2.5357
1877.23	1.52057	3.00317	2.91538	3.63185	0.982666	0.165167	0.110532	1.01777	2.37559	1.54788	-1.15734	1.58776	0.169985	1.20593	1.13153	-1.09702	-0.380048	1.9861	6.4115	6.01784	5.02404	1.78781
1877.03	1.90747	3.01442	3.34139	3.0919	-0.109578	0.209927	-1.00927	1.85007	2.52873	1.45739	-0.864182	1.51463	0.539335	1.12102	0.263937	-0.514452	-0.162343	3.65142	6.10339	4.95707	3.50924	0.128101
1876.84	1.99612	3.19578	3.63393	2.26024	0.198363	0.703022	-0.903241	1.69088	1.88215	1.41316	-0.695288	1.37329	1.53127	0.32993	-0.845036	0.210151	0.543443	4.11141	5.17559	5.03927	3.11041	0.751394
1876.64	3.01616	2.54028	3.12273	1.68248	1.01141	0.669404	-0.916603	1.53565	1.97881	0.608327	-0.701283	1.01886	2.01206	0.503975	-0.353936	0.479862	1.06614	5.58854	4.81612	4.82638	3.19699	1.28955
1876.44	3.68736	2.25635	3.54971	0.320922	0.611695	1.31126	-0.912599	2.36439	0.991293	-0.145456	-1.11449	0.832861	2.4284	-0.407952	0.403687	0.271914	0.630044	6.5488	5.98588	5.00966	2.97454	1.82699
1876.24	3.12357	2.64502	3.02639	-0.739908	0.314171	1.39979	-1.011	2.43725	0.366951	-1.13825	-1.64445	-0.0635791	2.29077	-1.0869	1.21419	0.0070392	0.416359	7.15468	6.73152	5.05059	3.16878	2.35134
1876.04	2.0282	3.64108	2.95614	-0.920804	0.253911	1.00068	-1.43252	1.30552	0.656182	-1.18616	-1.16626	-0.665782	2.13586	-1.45947	2.1006	0.045951	1.17568	6.068	7.85683	4.46325	2.97441	2.05863
1875.84	1.12406	3.14117	2.1375	-0.651537	-0.251782	0.504424	-0.931382	0.917564	1.18082	-0.769178	-1.98717	-0.652123	1.30201	-0.584913	1.52527	-1.61084	1.44891	6.40486	8.66217	4.62747	2.82395	2.53566
1875.64	0.260979	3.49992	1.74197	0.241194	-0.492405	0.128181	-0.751859	0.95704	1.13609	-0.0495014	-1.94516	-1.07804	1.13305	-0.0324865	0.684969	-2.02664	1.50573	6.25641	8.24934	4.18927	2.08328	2.81524
1875.44	-0.171125	3.20949	1.52852	1.55231	-1.17851	-0.214143	-0.531108	0.832404	2.11143	-0.548154	-1.34922	-1.24047	1.31602	0.864345	0.662125	-1.59548	1.9705	7.47904	8.02344	3.29277	2.00679	2.82846
1875.24	0.220684	3.87475	0.588244	2.11865	-1.66098	-1.08293	0.222336	1.81124	1.47223	-0.241543	-0.318706	-1.70448	1.93031	0.405077	-0.110035	-1.56885	2.60172	7.94498	7.80605	3.14894	2.00624	2.74207
1875.05	0.650291	3.31557	0.974534	2.72658	-1.79084	-0.328919	-0.242779	2.61225	2.14228	-0.231192	0.595868	-1.02859	1.52345	0.756122	-0.772311	-1.31174	3.08972	7.99755	7.1112	3.89208	1.3383	1.89782
1874.85	1.13251	2.6668	0.905319	2.99139	-0.969382	-0.303645	0.782873	3.33052	1.87509	0.0349674	0.801592	-0.887744	0.668488	0.994922	-0.782708	-0.181168	3.88274	7.03773	6.19521	4.84254	1.87272	1.84046
1874.65	1.79799	2.01832	1.38027	3.02352	0.361287	-0.344217	1.40792	3.50148	1.79058	-0.277602	0.724064	-0.732818	1.0451	1.52808	-1.01612	0.185778	4.59669	7.08988	6.27262	5.41188	3.04331	0.993898
1874.45	1.38053	1.21748	1.85426	2.01639	0.493502	1.21213	2.49772	3.33055	0.272144	-0.447718	0.648926	0.334385	1.02651	1.12397	-1.21224	1.28371	5.45823	7.31894	6.02801	5.15381	2.90186	-0.251365
1874.25	0.419697	0.357048	2.17688	1.76234	0.492965	1.26851	3.35035	1.52973	-0.649571	-1.00832	0.741534	1.06721	1.2691	0.556661	-0.679444	2.81589	6.9339	7.16994	6.24435	5.54534	3.83794	-0.563919
1874.05	0.0142082	0.605658	2.00249	2.3574	1.46072	1.21486	3.22855	0.359466	-1.00302	-0.74261	1.18541	1.97325	1.42891	0.16402	-1.07767	3.36475	8.1208	6.41836	6.57645	5.19957	3.43549	-1.22571
1873.85	-0.0816966	0.264627	1.0884	2.11201	1.31245	1.96262	3.03433	0.112173	-1.31639	-0.572175	0.200714	2.11869	1.07836	0.550915	-1.42134	3.37053	9.05585	6.7547	6.37689	5.27053	3.23422	-0.770552
1873.66	0.232981	0.903396	-0.168243	2.1301	2.11364	1.86146	2.88399	-0.328826	-1.98477	-0.640575	0.291929	2.03359	1.04752	-0.0190275	-0.910217	4.67296	8.97706	6.75066	6.13291	4.82958	2.07669	-0.711619
1873.46	0.846778	0.632032	0.000874711	1.26092	1.90588	2.09142	2.39046	-0.655875	-1.71513	-0.944263	0.805326	1.67715	0.453363	-0.447358	0.264899	5.33371	9.25722	7.12476	6.05406	4.32725	1.71592	-0.851721
1873.26	1.2676	1.89925	-0.717897	1.12847	1.43127	1.55615	2.49332	-0.549744	-2.29734	-0.503318	0.702	0.80499	0.387345	-1.58182	0.656817	5.77165	9.03198	7.34132	5.52651	4.5568	1.61467	-1.03841
1873.06	1.75357	1.22122	-0.584523	0.820989	1.62132	1.78874	1.49223	0.397218	-1.45544	-0.645598	0.303283	0.894848	-0.703504	-0.872783	1.50458	6.27918	9.28249	6.68152	5.39171	4.96209	1.02007	-1.505
1872.86	1.92826	1.84265	-0.149785	0.881339	1.72483	2.38398	1.11739	0.834577	-1.18472	-1.16685	0.199595	0.272494	-1.70777	-0.390535	2.59133	7.0024	9.34836	5.26616	4.9373	5.02986	1.77623	-1.43505
1872.66	1.04755	1.65817	0.845051	0.680838	2.21055	2.53641	0.685598	0.349026	-0.995501	-0.897318	-0.705321	-0.292094	-0.19044	0.0882341	2.64431	7.75905	9.42302	4.53177	5.17183	5.30394	1.63283	-2.03031
1872.47	0.255861	0.83888	0.489094	-0.148577	2.06431	3.65415	1.19506	-0.417435	-1.39649	-0.884516	-0.422621	0.242016	-0.178225	0.0812992	3.58057	8.90525	9.22423	4.50651	5.42002	4.8304	1.38172	-2.37949
1872.27	-0.415305	0.433899	0.592552	0.289938	1.29369	3.83836	1.25756	-0.125242	-1.001	-1.28465	0.408315	0.464732	0.0164063	0.455722	3.94561	9.40532	10.3167	4.55243	5.2281	4.9321	2.25907	-2.16599
1872.07	-0.675203	0.585636	0.342684	0.833283	2.14924	4.11409	1.12315	-0.511827	-0.643109	-1.90511	0.471152	0.534293	0.678139	0.701869	4.37223	9.63824	10.1916	4.79012	4.77135	4.31639	2.02461	-1.96521
1871.87	-0.364658	0.552794	0.37718	0.602868	1.32515	4.75311	0.76217	-0.881614	-0.697704	-0.854176	0.866034	0.223533	0.464242	1.01456	6.27379	9.80886	9.39886	4.95135	5.45946	3.61044	1.51438	-1.09972
1871.67	0.455622	0.211333	-0.177586	1.52187	2.22708	3.32091	0.877634	-0.87527	-1.03719	-0.358353	2.13021	0.523074	0.3622	1.12291	7.66403	10.1338	7.93792	4.882	5.12808	3.56141	0.152614	-1.86784
1871.48	1.11983	0.188446	-0.168806	0.867596	2.3085	3.23053	1.53246	-1.42854	-0.11245	0.458977	2.23658	0.050147	-0.676813	2.22422	8.57415	10.2797	7.31051	5.10149	5.84305	2.82324	0.238476	-2.18052
1871.28	1.16449	0.814428	-0.520958	1.37143	1.8853	2.9796	2.535	-1.24489	0.511449	0.484844	1.97382	-0.815179	0.136149	3.72609	8.76485	10.4804	6.82487	5.8704	5.91285	2.15471	-0.368307	-2.24779
1871.08	1.06214	0.489516	-0.644283	1.4395	1.25289	2.5675	2.39466	-0.0237887	0.63959	0.650542	2.00544	-1.43401	-0.141191	5.72045	10.0233	9.54734	6.18861	5.05892	5.9984	1.34924	-0.55132	-1.45819
1870.88	0.723249	2.07379	-0.450086	2.14988	1.46658	3.48018	2.4345	-0.356693	0.91209	0.421487	1.7438	-1.20471	-0.162873	6.76876	10.4999	8.81388	6.61382	4.54623	6.12987	1.01647	0.0951439	-0.607627
1870.68	-0.277674	2.25326	-0.361819	1.88235	1.72712	2.8658	2.31429	-0.351325	0.89714	0.448012	0.493634	-0.877158	0.486661	6.73903	10.2471	8.17868	6.2435	5.40175	5.71203	1.37389	-0.826949	-0.160364
1870.49	-0.828047	2.1739	-0.505826	1.90755	2.32083	3.12466	2.12958	-1.02614	0.84354	-0.803765	-0.174121	-0.925706	0.0817539	7.07519	10.4185	7.67889	5.59091	6.18079	5.8195	1.20891	-0.72511	0.824633
1870.29	-1.40637	1.99688	0.483065	2.61326	2.39718	2.24947	1.72717	-0.350176	0.559603	-1.26302	-1.09991	-0.669318	1.58807	7.13202	9.95615	7.6579	6.25764	6.42967	5.60455	0.812167	-0.31094	1.75166
1870.09	-1.73815	1.69309	1.29093	2.8719	3.09786	2.27602	1.95953	-1.6088	0.872337	-1.2659	-2.14325	-0.257393	2.06506	6.84906	10.6302	7.72231	5.51892	6.40715	5.03808	0.942809	-0.218555	2.03989
1869.89	-0.78825	1.89878	1.65895	3.20557	2.5686	1.55492	1.53575	-1.87331	1.2026	-0.140144	-2.60485	-0.341624	1.619	7.6758	11.2966	7.82713	5.1671	7.3371	4.59357	1.28068	0.322115	2.57587
1869.7	-0.453525	1.37898	1.72605	4.05777	3.6	0.61877	1.43453	-1.59392	1.27348	0.625279	-2.15556	-0.540565	2.53766	8.79204	10.6968	7.31621	5.34427	7.78421	3.66603	1.65378	0.300893	2.38715
1869.5	0.325161	1.67069	2.15689	4.2115	3.61288	0.808464	1.43878	-2.10687	1.5336	1.11821	-2.34415	-0.410551	3.33549	11.1586	10.5917	7.5498	5.45769	7.92452	3.2605	1.44586	0.982142	3.73429
1869.3	-0.138865	1.40544	3.02053	4.62982	3.54989	1.86007	0.951981	-0.427038	1.60304	1.38583	-1.11855	0.092885	5.09056	13.7918	11.5202	7.37044	6.50555	8.73692	3.38441	2.38674	1.14555	4.28263
1869.1	0.159754	1.68648	3.20617	5.43962	2.8316	1.85282	0.634504	0.416062	0.766361	2.03365	0.113007	1.40648	6.23533	16.2597	12.8575	7.2481	7.18804	8.38296	3.05919	2.38648	2.17339	5.2809
1868.91	0.980629	2.73848	3.71359	6.00814	2.77849	2.23573	0.956148	1.20178	0.906638	1.30762	1.49498	3.32438	8.54187	17.9322	13.5557	7.38223	8.87573	8.56976	3.7659	2.59492	3.171	6.12769
1868.71	0.563556	3.54688	4.02548	5.91862	3.68046	1.3926	1.45781	2.0579	1.57968	-0.0496254	1.73048	3.80374	10.9412	18.8243	14.29	7.5316	9.75721	9.77434	4.40228	3.3631	3.64562	5.80966
1868.51	0.0323705	3.85018	5.17945	7.66886	3.89042	2.21605	2.15236	2.31137	1.7818	-0.502081	2.20737	5.79137	14.3916	20.2185	14.8993	8.76478	10.7961	9.60082	5.88254	3.51738	5.15501	7.39671
1868.32	-0.235842	4.36547	6.65604	8.25934	3.99189	2.24368	2.09308	3.26187	1.90826	-0.0912903	2.87515	9.1724	18.7888	20.3521	15.3431	10.3986	12.0141	9.09081	6.42218	3.70362	6.60423	9.94351
1868.12	0.835085	5.18275	8.85218	9.41505	4.8028	3.6594	2.67548	3.06706	3.31705	0.610106	3.93533	12.1357	20.8201	20.8232	16.3949	11.2711	12.0916	8.98534	6.67442	4.78391	9.00611	12.1328
1867.92	1.60647	7.14975	10.5499	9.99202	5.07113	3.51147	3.90097	4.01596	3.75326	0.958926	4.52832	14.2204	23.2458	21.3425	16.3666	12.5422	12.9076	9.53378	6.92891	5.96529	11.142	14.5139
1867.72	2.17334	9.30153	12.336	10.8114	5.30944	3.77878	5.00268	5.11165	3.95012	1.82004	6.49687	16.4957	27.3629	21.2659	15.6988	12.9885	13.1606	9.96036	7.19451	7.45298	12.8544	17.9917
1867.53	3.66031	10.785	15.3654	11.0181	5.37411	3.42123	5.6	5.71889	3.70997	2.18143	8.46291	19.8242	29.629	21.3984	16.4233	14.4638	13.5332	9.66338	6.92037	9.05979	15.8327	22.0317
1867.33	4.70183	12.8637	17.2629	11.8802	6.23359	3.73912	5.86046	7.14772	3.775	3.23698	9.90648	23.3847	32.7702	22.4616	16.7782	15.9142	14.3827	11.0971	7.88976	12.1321	17.5441	24.7821
1867.13	7.12468	15.6234	19.0882	11.8248	5.69071	3.51219	7.20373	6.75998	3.52	4.32072	12.5825	27.7968	35.6912	23.2912	17.7	17.8913	15.7013	11.799	8.79154	13.6612	20.1736	27.6981
1866.94	9.25283	18.4076	20.6067	11.3615	6.12381	4.52476	8.32258	7.97591	4.0538	4.95803	15.476	32.1261	39.1013	24.2946	19.6365	19.0539	16.8959	13.0012	11.2555	15.866	23.9251	30.6471
1866.74	10.9198	21.8868	21.5736	11.1121	7.02717	4.989	9.35572	8.52185	5.20101	5.55463	18.4855	36.7209	42.3151	25.5252	21.2845	21.4145	18.4471	14.9207	12.967	18.5658	28.1192	32.1413
1866.54	12.4914	23.9334	22.8102	11.8816	7.38551	7.30262	10.4805	9.66449	6.13029	7.8841	23.2519	43.3845	44.8545	27.1206	22.2422	24.2398	20.3955	16.2489	15.3136	20.5798	32.3816	34.35
1866.35	13.9622	26.3379	24.044	11.0833	8.22001	9.1363	10.1564	10.6695	6.9129	10.2014	28.6124	49.5076	47.7011	28.1521	23.0709	25.8255	21.6563	18.26	16.3968	23.6282	35.8734	36.3111
1866.15	16.5666	28.3314	25.3333	12.0544	8.35021	11.402	11.3425	11.251	7.15554	12.8274	34.5937	54.894	48.7013	29.4876	25.3869	27.7063	22.4501	20.3936	18.5683	28.2948	40.699	37.0162
1865.95	18.0386	30.3549	26.0306	11.7964	9.07053	11.9211	13.7673	11.4431	6.72518	15.7917	39.7962	58.6514	49.8336	30.5181	26.2739	29.6122	24.2027	21.7237	21.2339	31.9314	43.6736	36.8615
1865.76	19.8141	31.8664	26.0204	11.9901	9.22289	13.4434	14.3522	11.5977	7.39554	18.514	44.5022	62.3046	50.9517	30.8787	28.779	30.3249	25.28	23.0881	23.4239	36.3145	46.5483	37.3287
1865.56	21.8865	32.7819	25.8732	12.268	10.2295	13.9684	15.5889	11.4263	8.31073	21.9046	49.1917	65.7721	49.5768	32.0301	31.0522	30.8507	27.1825	24.6456	26.0372	40.3672	50.3343	36.8437
1865.36	23.5976	33.29	24.196	12.2561	11.1921	15.1896	16.0617	10.9	8.97779	25.9464	54.0711	66.7627	49.8508	33.9384	32.7025	31.5327	27.8041	25.9641	28.9844	44.2155	51.7347	36.5498
1865.17	25.0565	32.9179	23.1508	12.1974	12.1628	15.7675	16.5977	10.4901	10.0927	29.9347	60.4712	68.4495	48.7604	34.6881	34.3586	31.5096	28.1457	26.3795	32.2236	46.4637	52.7374	36.082
1864.97	25.5186	33.0821	21.3622	12.4346	13.9867	17.0738	16.2882	10.7643	11.264	33.9824	65.3247	67.6724	47.4856	36.0514	36.479	31.1316	27.4134	26.4209	35.6959	48.1653	53.0177	35.0131
1864.77	26.5146	32.27	19.7285	12.638	14.6464	17.066	15.7729	10.4356	12.9781	38.5013	69.0924	65.6918	45.5154	37.3758	37.0766	30.4775	28.1142	26.4826	38.0179	50.2611	51.4788	32.8895
1864.58	26.9332	30.4798	18.3896	12.6057	15.5413	17.6522	15.1289	11.4245	15.1063	42.61	72.0539	63.3984	43.0574	37.6911	37.0255	30.8063	27.8147	26.9259	40.9016	52.3115	49.2222	30.7571
1864.38	26.7209	28.96	17.3384	13.396	15.7926	18.3006	14.199	11.8088	17.4935	46.8054	73.4411	59.0931	41.1943	36.9623	36.0603	30.7286	26.1079	27.7929	42.4203	53.7158	46.4155	28.7568
1864.18	26.5642	26.4352	16.5533	13.688	15.3196	18.0625	14.6823	12.4432	19.5805	49.5187	73.2192	55.0031	37.9779	37.0461	35.5241	31.1999	25.7356	29.0708	44.1773	54.8461	44.1607	26.2349
1863.99	25.0053	23.5504	16.1847	13.5128	16.3844	18.5517	14.95	12.0944	21.8254	52.8339	70.4534	50.9292	36.8034	35.8454	34.0492	31.0255	25.9501	29.7125	46.5468	52.9295	40.8623	23.2543
1863.79	24.9016	21.9764	14.8174	13.1113	15.9587	18.8391	14.0625	13.2088	25.0201	52.9672	66.6299	47.3069	34.9593	34.2116	33.7036	30.2953	25.5929	30.4296	46.7654	51.9328	37.762	21.9562
1863.6	23.7785	19.8069	14.1496	13.8997	16.7705	18.4071	14.3435	13.4816	28.7754	54.5986	62.6848	45.1164	32.3101	33.2316	32.4988	29.584	25.357	32.278	46.2474	49.2409	35.9008	20.2132
1863.4	21.9285	17.2779	13.2118	13.0689	16.7507	17.5708	14.1362	13.7185	31.3082	54.3348	59.3572	41.5842	31.5293	32.0368	30.9313	28.2697	24.8781	31.9836	45.8389	46.0795	32.6386	19.7211
1863.2	20.0423	15.1569	13.2391	13.3653	17.8011	16.222	13.4551	14.3527	34.1562	53.6907	56.7761	39.95	30.5559	30.3043	29.0908	26.6478	24.3557	32.4191	45.3297	42.0936	29.4706	18.276
1863.01	17.8214	13.7031	12.7232	13.0915	18.1196	14.8496	12.7282	15.0486	36.0953	54.3943	53.8496	35.7596	28.8339	29.7569	28.0978	25.0875	24.1567	31.7998	44.18	39.1551	27.1698	17.8263
1862.81	16.4337	11.664	12.0347	12.5348	16.9727	13.4247	11.9801	15.9307	37.2197	55.3026	50.9842	32.7292	28.4332	29.7057	26.8832	22.8559	25.3972	32.3835	42.8901	37.2255	24.1118	17.3595
1862.62	15.4777	10.9627	11.5365	12.8912	15.7663	12.4211	11.0023	17.1227	38.7467	55.0533	46.805	30.4519	27.3563	28.7528	25.7813	22.7846	25.268	32.9521	41.6162	35.7394	23.559	17.7897
1862.42	13.5596	10.5174	11.6736	13.7808	14.4076	12.2088	10.608	17.6025	40.1659	53.4281	43.0235	27.8693	27.099	27.5152	24.6553	22.2331	24.5338	33.4289	40.3993	33.1117	22.4726	17.9046
1862.22	11.9973	10.141	11.7938	13.3292	12.9501	10.8423	10.8989	18.5882	42.2454	50.8606	39.5619	26.3503	27.0909	27.1083	23.6175	21.3884	25.0876	33.4568	39.1671	31.1449	21.5109	16.9941
1862.03	10.5702	10.4841	11.6413	13.3104	11.3698	10.5039	10.9178	19.4749	42.2295	48.2877	35.3685	25.4404	27.394	25.8868	22.7435	20.9546	25.0527	33.4715	38.672	28.1875	20.5861	16.3032
1861.83	10.1277	11.1953	10.669	12.9887	9.48294	9.15215	10.6231	20.2806	42.4751	43.3212	31.3255	24.5857	27.133	25.9693	21.4076	20.5962	25.0581	32.9794	36.1571	26.0465	18.8807	16.1044
1861.64	8.7556	10.6957	11.335	13.1705	9.17189	7.90823	10.7036	19.4979	42.8265	40.0283	27.8862	25.0671	26.5535	24.7584	20.7257	20.8075	24.8565	32.6692	33.5263	24.1449	17.4968	16.0639
1861.44	7.52046	10.806	11.4041	12.2622	8.51453	7.26479	10.5486	20.8081	41.9441	34.4579	25.6764	24.5525	26.5266	24.1102	20.8728	20.247	25.6522	31.6731	31.6281	21.5738	16.4758	15.6622
1861.25	7.40335	10.0716	11.8502	11.5009	8.50247	7.49785	10.7582	22.0788	41.7702	30.65	24.3007	24.4516	26.3453	24.1423	20.6509	20.4213	25.4964	31.4166	29.7374	19.5601	15.3333	14.9073
1861.05	6.61497	8.99626	11.6118	11.721	8.77272	7.58371	11.495	24.1184	39.3961	28.0324	23.7827	23.5325	24.9361	24.5714	20.7548	20.7342	26.1837	30.5858	27.2594	18.8524	15.1604	15.1523
1860.85	5.77005	8.19526	11.62	11.3876	8.09819	8.21405	12.5501	24.7317	36.5961	25.7331	23.9515	23.4834	25.1887	24.9844	21.4896	20.9653	27.0689	29.9226	24.5952	18.4795	14.6772	15.6325
1860.66	4.78918	8.37265	11.4764	12.0341	6.60643	8.50489	13.9767	25.2079	33.3926	24.556	21.9113	22.8308	24.2816	23.5581	21.5274	21.5554	27.6702	29.0644	22.66	17.5652	15.7893	15.7916
1860.46	3.77481	7.90201	11.717	12.5437	6.04358	9.50663	15.1101	26.0131	30.3769	22.7546	21.0578	23.4085	23.8055	22.0385	21.0018	21.9745	27.9806	27.7256	21.3956	16.6757	16.2548	15.8803
1860.27	3.50436	7.79404	11.6926	12.2693	4.90054	9.37444	16.1036	26.9517	28.8324	21.0513	21.0174	24.1437	22.8772	21.4666	20.3313	22.9246	28.7002	26.9383	20.2011	15.2272	16.4757	15.5096
1860.07	3.04533	8.28502	12.2555	12.2122	4.04267	9.25819	17.0516	26.8533	25.5135	19.6669	20.1188	24.8886	21.391	20.1588	19.6843	22.4289	28.6914	26.2203	19.3176	13.8982	16.9276	15.4093
1859.88	2.84319	9.49546	11.5573	11.5163	4.53038	9.58141	16.8354	25.2221	24.4323	18.7903	18.8853	24.622	21.6023	19.5262	17.5549	22.5801	27.9872	25.3996	18.2713	12.7694	17.0403	16.2149
1859.68	3.19448	10.0355	11.9654	10.403	5.36147	9.22535	16.8022	24.6658	23.723	18.9629	18.4698	24.048	20.7896	18.1416	16.5837	23.1346	26.4481	24.4483	17.7896	13.4111	17.8766	16.6749
1859.49	3.28057	10.7803	12.3322	9.53495	6.12511	9.85825	17.0766	25.3905	23.2415	18.5865	18.2446	24.277	20.5398	18.0873	16.9	23.148	25.5408	24.021	17.0409	12.4688	18.6323	17.0815
1859.29	4.14803	10.4986	12.8606	8.55897	6.66074	11.3893	17.7611	26.3526	22.3065	18.2109	18.4815	24.2256	21.0884	18.5142	16.9811	23.4765	23.9085	23.3223	17.0314	13.3086	17.5991	17.3983
1859.1	5.07792	10.6776	13.2681	8.28701	8.11239	12.0456	18.9298	25.8632	20.2975	17.5644	19.3812	23.344	20.8125	18.5158	17.8636	24.0455	22.3493	22.747	16.0631	14.2778	17.3099	18.0895
1858.9	4.76908	11.0144	13.5866	7.57586	8.67301	12.5095	19.8067	23.9579	18.7889	17.7171	20.1324	22.6595	21.9977	18.6632	19.1422	23.9771	22.077	21.6507	14.0523	15.9625	17.3051	17.7286
1858.71	5.02543	11.6567	12.8224	7.36587	7.98281	13.0635	20.933	23.0616	17.1672	17.9793	19.2871	22.0898	22.1646	18.187	20.9166	23.617	22.0563	21.5026	14.3053	17.3359	17.7017	17.5386
1858.51	5.30633	11.3218	12.7913	7.4692	9.18345	14.6754	21.2633	22.2486	15.7159	17.3506	20.2474	22.6565	22.5291	19.0731	20.9311	23.2622	22.7012	20.7794	14.5336	18.3075	18.0099	17.643
1858.32	5.19451	11.7499	12.2844	7.43239	8.98475	15.3265	20.9123	21.0679	15.4051	16.6385	22.264	22.2534	22.676	19.5909	22.6996	23.5742	23.378	19.7794	15.3693	18.0904	17.8948	17.4478
1858.12	4.61745	12.586	11.4599	7.40153	9.72667	16.7279	19.9655	18.8176	14.3969	15.8249	23.2415	22.2044	21.6081	20.0708	23.5865	23.4075	23.422	18.0493	15.2905	17.9081	18.214	16.8113
1857.93	4.89033	13.59	9.92491	7.24967	11.3405	17.7124	19.6617	16.9719	15.0242	15.6959	23.0609	20.8527	21.5179	20.4362	23.0608	22.7821	22.9158	17.1232	15.3211	17.7115	18.295	16.7502
1857.73	4.88181	12.7336	9.76953	6.96607	11.6968	18.8455	18.8798	16.9005	14.4847	15.125	22.6079	20.7077	20.4392	20.48	23.1003	23.1211	21.8238	15.9867	16.2952	18.4248	18.4725	16.5384
1857.54	4.74344	12.604	9.77748	6.84661	11.325	19.1644	18.7437	16.0467	14.36	15.957	22.426	21.6594	19.4753	21.3315	23.4303	24.0256	21.8907	15.3103	16.7814	18.1306	18.5783	16.6705
1857.34	6.01476	12.0365	9.42812	6.39533	11.8676	20.2226	18.5296	16.0041	13.6045	16.2943	22.2028	22.3784	18.7166	21.0674	24.1679	24.604	20.9729	14.5988	17.3627	18.3619	18.3547	17.2698
1857.15	7.38871	11.0022	9.47064	5.74288	12.6291	19.2996	18.68	14.8105	13.7448	17.1053	21.8349	22.4223	17.7927	20.3233	24.1786	24.9799	19.0981	15.2364	17.2302	17.5941	19.1208	18.4434
1856.95	7.47679	10.1941	8.76497	5.27768	12.6413	18.7885	17.931	13.5746	14.2567	18.1337	21.2809	22.611	18.0515	19.8508	24.1343	24.4325	18.6834	16.0693	16.8385	17.9124	19.132	17.8177
1856.76	7.6476	9.49485	8.1189	5.79365	12.1111	19.1846	17.6633	13.1141	15.4233	18.2367	19.6055	23.3055	18.2461	19.297	24.2804	23.8718	17.437	16.9439	17.107	17.8205	19.4222	18.351
1856.56	7.87061	8.21899	7.88341	6.06503	13.2039	19.5554	16.9556	12.2614	15.504	19.1556	18.8794	23.3954	19.1007	19.4681	23.8589	22.4294	17.2902	16.8263	16.8207	17.8467	18.539	17.4929
1856.37	7.43998	7.37472	8.15315	6.68825	13.5877	18.5116	15.5596	10.7815	15.2333	19.7278	18.5469	22.2569	18.4605	19.1783	23.9994	21.9389	17.2344	15.9068	16.56	17.2464	17.8051	16.4146
1856.17	6.72392	7.05515	8.15872	7.02973	14.733	18.1584	13.7344	10.0624	14.8057	18.8841	18.085	21.1106	18.018	20.3306	22.6286	20.1294	17.4088	16.0258	15.2238	16.7264	17.6932	14.8123
1855.98	6.02914	7.08952	8.17481	8.42882	16.0201	17.3262	13.1867	10.1908	14.5401	18.0053	17.702	19.43	18.1383	20.3929	21.4925	17.9974	17.3543	15.4135	14.5235	16.1743	17.2663	13.2679
1855.79	5.14837	6.45462	8.70917	9.26297	15.8495	16.5532	11.8335	10.2024	13.3852	16.2328	17.4559	18.0855	18.122	20.6145	20.6588	17.938	16.5421	14.8345	15.1951	16.108	15.5476	12.9138
1855.59	4.16448	6.96698	9.01977	10.4816	16.1738	14.8044	11.0345	9.30652	12.3165	16.0715	16.9777	17.0841	17.7204	21.9753	19.8374	17.3992	17.0664	14.3716	14.4153	15.7594	15.0627	12.5784
1855.4	4.44331	6.88927	8.94376	11.8987	17.4314	14.0748	9.97125	8.91645	11.7175	14.5053	15.823	15.9379	17.1813	21.7569	19.5169	16.5047	16.7093	13.1638	14.3866	15.6511	15.0752	12.4742
1855.2	3.78538	6.36742	9.36605	12.657	17.2741	12.7956	10.4296	9.41596	10.7695	13.8004	15.5378	14.8009	17.113	20.6071	19.5056	15.3291	15.6969	13.8523	14.8596	15.1882	14.4662	12.357
1855.01	2.51446	6.20315	9.2359	12.9661	16.6447	12.5125	10.0711	9.47203	10.4935	12.1884	14.3372	13.9244	16.1174	20.0841	19.1363	14.9036	15.3146	13.8766	14.6283	15.1909	13.0432	11.3266
1854.81	1.35401	5.33125	8.0728	13.999	16.1121	12.4785	9.64891	10.1954	10.0714	11.4296	12.4931	14.4112	15.2843	19.2443	18.4069	14.7986	14.7912	12.956	13.5803	14.7388	12.0253	11.3728
1854.62	1.70147	4.68716	7.19483	13.4813	16.457	12.4419	9.53316	10.2703	9.37233	12.2603	11.2211	14.4196	15.2898	18.6344	18.3731	14.0895	14.8055	12.6191	14.0093	14.5837	11.0849	10.9748
1854.43	1.31456	3.78754	7.55821	13.073	15.7659	11.7131	9.37259	9.62026	9.35842	12.0533	10.3941	13.9613	14.8604	18.1458	16.7411	13.6779	14.847	11.8734	13.2274	14.0983	11.1505	10.5996
1854.23	1.22109	3.50474	7.7925	12.7415	15.0588	11.7244	9.63511	10.3042	10.3479	12.1194	10.7155	13.5035	16.4757	18.3395	15.3219	11.925	14.4868	11.3579	12.7479	13.8352	11.7662	10.2848
1854.04	1.17185	3.66463	8.08079	12.8033	14.7479	11.167	9.42435	10.4305	10.6205	11.6899	11.4941	14.1385	16.5379	18.4026	14.2225	11.9582	13.0433	10.8146	13.0704	13.5324	12.169	10.7822
1853.84	1.20793	3.97632	9.00009	12.434	13.3289	10.0001	8.99627	9.70209	11.3014	11.2412	12.1781	14.3357	17.1253	17.6065	12.9566	12.9876	12.3209	10.9528	13.7099	13.7421	11.4636	12.3248
1853.65	0.860935	4.18651	9.94992	12.7753	12.0763	9.3783	8.23503	8.99403	11.4168	10.7898	12.6101	14.4531	18.2019	16.9412	12.0503	12.163	12.0961	10.7712	12.4254	13.6975	11.2631	13.0961
1853.46	1.35904	4.45306	10.3017	13.0828	11.3826	9.18494	7.52867	8.09341	11.6099	10.0878	12.4117	14.5112	18.7139	16.2458	11.3674	12.2745	10.936	10.1122	12.7674	12.4258	11.6442	11.4779
1853.26	1.31925	5.11112	10.946	12.825	9.19433	8.56576	7.68292	7.83332	10.3031	9.39028	12.7311	14.5442	19.0802	15.0233	12.2394	11.5895	10.3156	10.6497	12.8786	12.1562	11.9537	10.5125
1853.07	1.35205	5.05389	11.7433	12.4851	7.53969	8.44021	7.22528	7.06845	9.27893	8.10548	12.1899	14.9724	18.0383	15.2829	11.726	10.3531	10.5535	11.0186	11.5847	11.9076	11.6422	10.2208
1852.87	1.38062	5.63086	11.4032	12.48	7.04282	8.8247	6.14745	6.19695	8.25507	8.09707	12.9085	15.5684	17.1649	13.9523	11.4325	9.4748	11.1263	10.4501	10.3177	11.2705	10.2674	10.0415
1852.68	2.48382	6.74673	11.7806	11.9248	6.96962	8.93852	5.87797	6.42767	8.32012	8.6639	12.4722	15.6261	18.1324	13.1575	11.8253	9.21866	10.9429	10.1005	10.5492	10.5671	10.0878	9.77228
1852.49	2.35865	6.81947	12.3667	12.0146	6.916	8.6676	5.75169	6.05248	8.44359	7.98781	12.2531	15.7083	17.3568	13.1627	12.1104	9.05605	10.6732	9.42097	8.80616	9.61934	10.8525	9.08462
1852.29	2.80983	7.8943	12.7907	12.2938	6.61689	8.65449	6.28793	6.09191	8.29235	8.41417	13.0484	15.9609	17.4686	13.2452	11.7687	8.86631	10.2742	8.91338	8.54922	9.59024	10.54	9.00401
1852.1	3.22891	8.90318	12.7192	12.6528	8.16589	7.98838	5.65641	5.37431	7.85246	8.5771	13.0736	16.7643	15.5662	12.9467	10.777	8.46704	10.1482	9.74391	8.58807	9.90876	10.2293	9.18495
1851.91	2.71237	10.2725	13.0662	12.5967	8.38162	7.55183	5.48498	4.64359	8.02168	9.61251	13.3134	15.4611	14.1008	11.5816	10.4425	8.98907	10.0023	9.45431	8.67179	10.509	9.99972	9.66784
1851.71	2.51729	11.0075	12.7806	12.7177	8.03029	7.21233	5.92368	4.57219	8.58087	9.66487	13.4545	14.1737	13.2677	10.1387	10.0447	8.4281	9.77398	8.81209	8.27442	10.4488	8.93041	9.36504
1851.52	2.77218	11.1813	12.3384	12.2225	8.29439	6.65105	6.00269	4.03673	8.22248	9.60273	13.004	12.8415	11.8712	10.1114	9.37339	9.38049	8.84775	8.37771	9.28401	10.3915	9.1084	8.04395
1851.33	3.31416	12.0652	12.1427	10.8407	6.96975	5.3669	5.05547	3.67308	7.44552	8.86386	13.6253	11.9122	10.9323	10.0869	9.93499	9.60595	8.76449	9.06095	9.4547	11.4652	9.84868	8.11771
1851.13	4.2289	12.17	11.834	9.6534	6.25196	4.6098	5.10624	2.74907	7.03748	8.67287	13.6419	11.4235	10.6276	10.0801	9.74203	8.9524	8.63719	10.074	9.07614	11.4483	9.71606	8.10774
1850.94	4.18711	12.342	11.5202	8.61434	6.24559	4.55322	4.71589	2.27813	6.9671	8.41184	13.6087	11.5788	10.0933	8.92781	10.1275	9.13011	9.48001	10.1509	9.04817	10.5777	8.75816	8.16802
1850.75	5.74298	12.3436	10.8571	7.63941	6.06604	3.63461	3.89761	2.82271	6.89158	7.48433	12.9184	11.7199	10.9113	8.73158	10.1292	9.94935	9.40379	10.773	9.44395	9.39789	8.85456	7.4227
1850.55	6.50635	11.0012	10.5928	7.15333	5.73981	2.92429	4.2292	3.40329	6.46727	7.20755	12.3884	11.8893	10.2775	8.87245	10.4962	10.6633	9.99163	11.5248	8.65619	7.4712	9.22623	7.82334
1850.36	6.99541	10.7871	9.72306	6.67074	4.92328	2.71591	4.77399	4.13287	6.69551	9.0898	12.8661	12.2293	9.80052	8.43906	9.77505	10.8406	11.0815	12.1381	8.66285	6.71436	8.25975	7.17938
1850.17	7.45356	9.76932	8.11771	6.75699	5.83382	2.61583	4.74432	3.60321	6.56539	10.2944	12.787	12.1095	8.98856	8.29319	8.77812	10.1261	11.9038	11.9861	8.81188	6.03382	7.48008	7.12543
1849.97	7.42775	9.78776	6.71168	5.66098	5.45009	2.75712	5.11843	3.93349	6.53792	11.0417	13.3585	11.635	8.56278	8.41665	7.65586	9.19808	11.2141	10.7519	8.47268	6.90324	7.60958	6.82939
1849.78	7.27574	10.331	5.09636	6.282	5.2028	2.92915	5.90212	4.02553	6.83332	11.298	13.284	11.3056	7.99584	6.4834	6.44427	8.90514	10.9327	10.2917	8.48225	7.26657	7.21803	7.01276
1849.59	7.60681	10.5831	5.41424	6.44461	5.35747	2.85418	5.74697	4.27119	6.22947	10.5236	13.3358	10.7862	7.81991	5.79619	5.50876	9.2965	9.84351	9.537	8.1271	8.84722	7.5768	6.88118
1849.39	7.42438	10.2179	4.86481	5.87603	5.23743	2.84587	4.29141	3.92084	6.09972	10.1238	13.439	9.40033	7.34499	5.69633	4.95576	9.15231	8.48308	9.23999	7.43788	10.3965	8.01662	6.67216
1849.2	7.21803	9.30659	4.58594	5.38891	5.52544	3.27141	4.25589	3.13453	5.94724	10.6705	12.5803	8.45108	6.2035	5.87251	5.4484	9.1517	7.16758	9.53033	6.87772	10.8436	8.05754	5.97795
1849.01	6.89205	7.90322	4.34958	5.70756	5.83819	3.36685	3.793	2.29914	5.40379	10.2472	11.0358	8.00046	5.63541	5.68465	6.46052	9.04775	6.6068	8.90222	7.13841	10.4221	7.71652	5.73359
1848.81	6.58128	6.8037	4.73401	5.24535	5.50868	2.95423	3.07718	2.23301	5.47618	9.59574	10.5895	7.2694	5.55398	6.06563	6.6363	8.8059	6.18908	8.81847	6.8011	9.65732	7.86714	4.29087
1848.62	5.70478	5.46164	5.83537	4.11162	4.34418	2.88225	3.2432	2.08023	5.28764	10.2313	8.90152	6.6073	5.52723	6.38377	6.94422	9.0533	6.79722	7.76573	6.89587	8.66611	6.90327	4.87015
1848.43	4.86032	5.2551	6.13802	3.04398	3.8228	3.77384	3.27481	2.16263	5.91002	11.1763	9.09441	5.74566	4.7552	6.4713	7.77855	8.34046	7.24732	6.86193	6.92985	8.21075	6.60608	3.89085
1848.24	5.74155	4.80257	6.00629	2.51535	3.67604	4.00111	2.97801	2.00165	6.48403	11.2612	8.37915	6.28711	4.84502	7.37915	7.27657	7.24387	7.12583	5.67378	7.48081	7.46661	5.87524	3.68853
1848.04	5.52441	5.30046	5.26123	2.21241	3.12174	3.87218	3.25788	2.05432	6.98866	10.8974	8.3047	6.54612	5.16471	8.26652	6.24698	5.33136	7.55762	4.86459	7.38528	7.90165	5.73587	3.59965
1847.85	5.50457	6.05336	4.84809	2.88198	3.07914	4.26071	2.17634	1.88883	7.30051	11.0099	7.28352	7.56173	5.89859	6.76942	6.58679	5.87877	7.23937	4.64906	7.80142	7.70529	5.72392	3.86558
1847.66	5.24903	6.04817	5.66177	3.49121	3.65858	3.93039	1.42078	2.42999	7.46826	8.81781	7.50303	7.39232	7.09881	6.45244	6.46574	6.15355	7.36282	4.06149	7.36501	7.84779	5.74413	3.88197
1847.47	4.73429	4.84908	5.18846	3.84076	3.8904	4.61306	0.701516	2.96259	7.72292	7.18241	7.05796	6.72994	7.0037	6.07114	6.78751	5.60426	7.05644	3.73252	7.823	8.50651	5.7469	4.48485
1847.27	4.85821	4.54048	5.00838	3.67876	3.96942	4.06596	1.38238	3.35421	8.0316	6.29672	6.34506	6.72897	7.00066	6.05185	8.12809	5.89426	6.42618	4.18472	7.94944	7.75319	4.38466	4.6622
1847.08	4.7342	4.77735	4.61495	4.65092	4.62996	3.28949	1.96282	4.14079	7.56662	4.4353	5.68228	7.21818	7.26788	5.01042	8.63708	6.01333	6.07091	4.21741	8.22539	7.07677	4.42386	4.40454
1846.89	4.02939	5.02745	4.68107	4.25516	3.76853	2.61214	3.28181	5.21844	7.63281	3.83018	6.20508	7.32213	6.76515	4.69264	7.59414	5.71352	6.19377	5.06862	7.65445	5.89137	4.6885	4.60578
1846.7	3.22693	5.92145	4.46964	3.93887	2.54473	1.57655	3.11694	5.24106	7.00978	4.21121	5.93872	7.0986	6.15011	4.47635	6.16751	6.4864	5.96844	5.22541	8.31564	5.0906	4.32304	5.01361
1846.5	3.29407	6.30033	3.43909	3.54618	2.54358	1.48537	3.49949	5.79181	7.4028	4.6394	6.54042	5.93753	5.59567	4.69586	5.97649	6.70126	5.79487	6.31008	7.13671	4.68771	4.0906	5.04764
1846.31	4.14915	6.00484	2.64992	2.86888	1.5377	0.887561	3.44654	5.80502	6.90959	4.66397	5.5675	6.5717	5.99636	5.1497	5.32422	5.94703	5.88205	6.88503	6.22517	4.17054	3.19703	5.40352
1846.12	3.06351	4.90978	2.61352	2.94015	0.667931	0.56518	2.97678	5.26504	6.22654	4.14781	5.12715	6.16033	6.23502	5.32458	4.83733	5.2696	6.2916	7.38289	5.19117	4.45162	3.0374	5.62966
1845.93	2.8967	4.55319	1.65732	2.26427	-0.205014	1.16767	1.88035	4.54014	5.61416	4.18273	4.3725	6.05837	6.28742	6.00399	4.53218	6.36927	5.66156	7.53918	4.19485	4.69169	3.86826	5.15024
1845.73	3.14286	4.06701	1.50367	1.37498	-0.59955	0.79918	1.9328	4.43744	5.00062	3.98872	4.57993	5.24225	6.39427	6.35215	4.06651	5.6519	5.47982	7.35359	3.86932	5.09832	4.42676	4.87408
1845.54	3.4982	3.31172	1.65975	0.379025	-0.715495	1.56884	1.91795	4.68165	4.82247	2.96741	3.35844	4.78727	6.51881	6.6454	4.12274	4.86277	4.54061	6.70098	3.25404	5.72663	4.6335	4.4658
1845.35	2.99337	2.91474	2.0263	-0.611033	-0.787544	1.24104	3.11396	4.18274	4.83282	2.91672	2.2144	4.33086	5.98196	6.59497	4.61521	4.60994	4.086	6.23829	3.29436	6.02617	3.95308	4.05682
1845.16	3.20587	2.63156	1.77185	-0.448327	0.0330542	1.28644	3.56838	3.69605	4.02198	2.02084	1.77996	4.29416	4.96424	5.41584	4.50431	4.5996	3.35898	5.48582	3.1071	6.46735	3.94046	3.824
1844.97	3.07774	2.09236	1.47095	-0.798434	-0.479102	1.68233	4.22976	4.63794	4.24248	2.22305	1.08144	4.25365	4.39055	4.19117	3.8868	4.41456	3.03279	5.93337	3.3904	6.2838	3.50437	3.81332
1844.77	2.05242	1.55269	0.321717	-0.0301138	-0.098861	1.41161	3.68108	4.70882	4.04987	2.81061	1.14863	4.09522	3.62596	3.31232	3.29102	4.20017	2.7192	5.91274	3.95288	6.33027	3.58814	3.22624
1844.58	1.5111	0.84749	-0.256281	0.294385	0.536609	2.04703	3.931	5.02325	3.90859	2.41559	1.35658	3.79143	3.46562	2.2031	3.68178	4.63252	2.60727	6.92082	3.61655	6.25114	2.23665	3.55762
1844.39	1.2476	-0.34145	-0.652736	0.22304	-0.124021	1.14155	3.39445	4.08829	2.37978	1.58483	1.07179	4.22553	4.33654	1.6903	3.6485	3.89776	2.70119	6.90073	3.86459	6.36699	2.09976	3.91853
1844.2	-0.463521	-1.07625	-0.0527547	0.889131	0.0184157	1.35632	3.63068	3.99409	2.04795	1.05566	1.91848	4.18627	4.49042	0.318476	3.68468	4.3249	2.37746	5.91361	3.38014	6.69236	2.32451	3.25289
1844.01	-0.500548	-0.75713	-0.906282	0.82252	-0.571382	1.86202	3.27903	3.31812	1.88069	1.35772	3.07908	3.58428	3.84837	1.14479	3.53352	4.06575	2.77819	5.77177	3.31062	6.69229	3.47327	2.50401
1843.82	0.466188	-0.776639	-0.919458	0.821601	-0.289942	1.78247	2.89335	3.33578	1.90966	2.17026	3.82464	3.83587	3.32257	0.989883	3.6995	3.36801	2.8103	5.25771	3.79633	5.84311	4.28018	2.09537
1843.62	0.293947	-1.0414	-0.696696	1.28204	0.326076	1.90891	2.52354	2.4527	1.98797	2.62182	3.53662	4.02902	3.36183	1.9055	3.50711	3.71606	3.49838	5.02109	3.32669	5.29584	4.9882	1.22733
1843.43	0.0133241	-0.38632	-0.618118	1.2828	0.850364	2.42189	2.85987	1.35608	2.35434	3.64163	3.36943	4.26609	2.53237	2.35704	4.06478	3.63572	4.59602	4.34374	3.93429	4.29853	5.17003	1.15375
1843.24	0.180518	0.475311	-1.20048	1.37419	1.32009	2.80719	2.83976	1.03545	2.16053	3.12962	3.1436	4.32218	3.08912	2.93909	4.04902	3.68353	4.29725	3.82609	4.20863	3.83399	4.48319	1.74766
1843.05	0.245489	1.13309	-1.46061	1.54772	1.06793	3.71118	2.93137	2.10849	1.62666	2.72088	1.92707	4.50231	2.81182	3.15915	3.46859	4.19994	4.76829	4.55421	3.47574	2.98771	3.53894	1.25562
1842.86	0.526138	1.5584	-2.08369	2.4302	1.79121	4.38622	3.18171	1.46044	1.27326	2.70691	2.04801	4.00156	1.82328	3.06898	2.97282	3.15871	4.84425	3.94966	3.23283	2.29251	3.27221	1.62595
1842.67	0.709633	1.66132	-1.58016	2.94169	1.86996	4.05734	3.52358	1.0173	1.319	2.57489	1.24463	3.71602	1.85863	3.24239	2.83101	3.2199	4.33197	4.60361	3.26388	2.16646	1.95196	1.85987
1842.47	1.46486	1.37049	-1.25496	2.72841	1.35029	3.37317	3.53266	0.956711	1.32391	2.05261	1.2767	3.07103	2.5412	4.25571	2.38868	3.07714	3.39758	4.56909	3.28667	2.74897	1.83651	2.27083
1842.28	0.725815	1.13872	-0.848601	2.84712	1.34426	4.23075	4.69344	1.34227	1.89281	1.52051	1.73956	3.14076	3.40368	3.66529	2.61962	2.85941	2.55579	4.29203	3.10657	3.31932	1.36543	2.33983
1842.09	0.514696	0.687386	-0.245083	2.96396	0.687064	4.34498	3.9499	1.95813	2.0229	1.02635	2.46753	2.07781	3.89695	3.86155	3.00859	2.0795	2.16591	4.66748	3.47272	3.96552	0.875551	2.67136
1841.9	0.544115	-0.0100377	-0.76639	3.64288	0.966052	3.97642	4.1623	2.45961	2.23688	1.13826	2.6817	2.17326	4.01211	3.59705	3.66374	1.22948	1.89879	4.52368	3.32	3.76465	0.606519	2.82583
1841.71	-0.438885	-0.580694	-0.766357	3.36494	0.803449	3.59517	4.1464	1.58722	2.01544	1.27729	2.66328	2.56899	5.1909	3.4378	3.82306	1.38425	2.09252	4.7724	3.35796	4.00451	0.975313	3.02467
1841.52	-0.595686	-0.951099	-0.310621	2.55499	1.2371	3.67066	4.20158	1.79689	2.47602	1.05194	3.50941	3.1252	6.01166	3.73845	5.00915	0.690931	2.26351	4.19693	3.05326	3.73171	0.998139	2.72848
1841.33	-1.57376	-0.865952	0.0210274	2.38832	1.4132	2.96542	3.61105	1.6834	1.22173	0.47826	3.2657	3.0401	5.86493	3.87499	5.64053	0.50515	1.3759	3.9192	2.17841	3.28983	1.42113	2.96542
1841.13	-1.23541	-1.39542	0.373414	2.56756	0.921747	2.60047	2.751	1.52351	0.359029	0.314845	2.89988	3.34521	4.25318	3.43875	5.91575	1.48621	1.60112	3.59461	1.0484	2.90241	0.969612	1.96719
1840.94	-0.905112	-1.35001	1.49844	2.20639	1.29467	2.04585	2.30519	0.349689	0.900935	0.540946	2.92499	2.73839	2.7437	3.16138	6.15119	1.05927	1.99201	2.46316	1.14711	2.15467	0.91983	2.115
1840.75	-0.0818264	-2.04709	2.19234	2.0378	0.978051	0.847132	0.999671	-0.341496	2.0866	0.351214	1.94425	2.72611	2.65123	3.43865	6.54766	1.81017	1.70955	2.22778	1.13052	2.39949	1.08671	0.560173
1840.56	0.541844	-1.50217	1.74745	1.32133	0.735853	0.91206	0.967652	-0.727151	2.35645	-0.0989183	1.78688	3.03072	2.2864	3.50863	6.4436	3.04011	2.55863	2.35741	2.26527	2.47114	1.56186	0.635361
1840.37	-0.290884	-1.40814	1.51962	1.69496	1.05113	1.47878	1.54984	-1.35109	2.89352	-0.205119	0.966679	2.87578	2.40399	2.8064	5.33871	3.11982	2.80682	2.37421	2.98339	2.37317	1.65893	0.862593
1840.18	-0.461848	-0.797356	1.39119	2.37953	0.879417	1.03221	1.27316	-1.20656	3.82483	0.823859	1.58475	2.3525	2.64428	2.46816	4.44656	3.05119	2.78204	1.54876	3.82654	2.91042	1.39343	0.847123

## Sheet: Fig.2b
	1.93297	1.93448	1.93599	1.9375	1.93901	1.94053	1.94205	1.94357	1.9451	1.94662	1.94815	1.94969	1.95122	1.95276	1.95429	1.95584	1.95738	1.95893	1.96047	1.96203	1.96358	1.96513
500.762	0.62297	0.855597	1.07454	1.07025	0.962864	1.08676	1.29255	1.65321	2.04748	2.02689	2.42312	3.49349	4.31425	4.27007	3.69846	3.60313	3.82458	4.26877	4.98905	6.14449	7.10262	7.29594
502.357	0.0614912	0.420907	0.869654	1.2077	1.16563	1.16387	1.31208	1.76533	2.21558	1.96551	2.06949	3.20311	4.23483	4.2115	3.72989	3.69075	3.85205	4.34062	5.10529	6.19433	7.15484	7.25515
503.952	-0.442533	0.0875171	0.722711	1.2832	1.26725	1.20932	1.3852	1.82289	2.16562	1.73492	1.67995	2.86911	4.0249	4.01947	3.69547	3.72789	3.88429	4.42511	5.22167	6.2344	7.17977	7.27303
505.546	-0.798219	-0.149324	0.590717	1.23108	1.19336	1.17675	1.47467	1.79023	1.87678	1.38574	1.34905	2.54958	3.69207	3.70549	3.59232	3.70699	3.90295	4.47065	5.26175	6.22921	7.15899	7.30192
507.14	-0.850944	-0.203905	0.50555	1.07468	1.01057	1.1206	1.55844	1.68058	1.49553	1.09275	1.16667	2.28134	3.32762	3.39176	3.48895	3.67044	3.89566	4.44867	5.18532	6.08296	6.95644	7.18923
508.733	-0.530258	0.0128617	0.567039	0.919762	0.796569	1.04736	1.57743	1.51343	1.18468	0.977083	1.13746	2.07326	3.00749	3.17289	3.42055	3.63394	3.86985	4.35709	4.99772	5.77648	6.51907	6.87838
510.326	-0.0733021	0.381329	0.774963	0.869516	0.599793	0.907794	1.48376	1.32448	1.00951	1.03502	1.24839	1.99707	2.79183	3.03696	3.3292	3.5395	3.80749	4.19674	4.72231	5.40856	6.00746	6.4955
511.919	0.304888	0.740374	0.989572	0.861006	0.435709	0.754964	1.3429	1.18249	0.989833	1.24299	1.5298	2.12104	2.69735	2.90286	3.16356	3.35188	3.63747	3.93929	4.37951	5.06552	5.6268	6.2224
513.51	0.536887	1.00115	1.09883	0.782056	0.284541	0.648021	1.23809	1.1553	1.14021	1.54084	1.90197	2.40892	2.78028	2.85598	3.04439	3.17489	3.38419	3.63195	4.0467	4.78231	5.4281	6.0951
515.103	0.75776	1.14132	1.06705	0.64482	0.200738	0.630613	1.21372	1.2709	1.44341	1.82796	2.14818	2.66973	3.00891	2.98143	3.0971	3.15535	3.18942	3.37403	3.80422	4.59992	5.394	6.07855
516.695	0.915535	1.14286	0.928836	0.535763	0.275855	0.742081	1.27353	1.50245	1.86732	2.10198	2.20667	2.77359	3.27402	3.24752	3.30166	3.24775	3.02674	3.15669	3.66751	4.54375	5.49346	6.14692
518.287	0.800725	0.982993	0.755241	0.513774	0.462902	0.85378	1.27384	1.67663	2.22011	2.31863	2.20468	2.81728	3.51424	3.51607	3.49963	3.33611	2.91345	3.02184	3.60684	4.52002	5.58538	6.18818
519.876	0.560341	0.779382	0.602166	0.515608	0.578228	0.788701	1.08578	1.66521	2.3533	2.40234	2.24802	2.95458	3.74082	3.71064	3.61309	3.40113	2.9493	3.06296	3.65394	4.52679	5.61688	6.1613
521.468	0.55188	0.689169	0.479921	0.475412	0.567088	0.579729	0.780089	1.5149	2.30605	2.35129	2.28311	3.09798	3.86629	3.77175	3.61508	3.43441	3.1109	3.26443	3.81638	4.6033	5.6058	6.0743
523.058	0.912913	0.776017	0.39821	0.40356	0.51082	0.340276	0.429055	1.26436	2.15478	2.22208	2.21479	3.06496	3.81012	3.70504	3.53095	3.44717	3.32643	3.54293	4.02097	4.70302	5.57362	5.98439
524.647	1.45607	0.994454	0.408883	0.387429	0.483686	0.124562	0.0866833	0.967004	1.93573	2.0388	2.03016	2.84933	3.63317	3.61715	3.4735	3.49188	3.54398	3.79335	4.15724	4.73208	5.52271	5.95642
526.237	2.12926	1.35461	0.572149	0.51642	0.554589	0.0332514	-0.0794599	0.79409	1.72369	1.82328	1.81715	2.6025	3.4323	3.52913	3.44349	3.56531	3.75144	3.97367	4.19766	4.69991	5.47712	5.99401
527.825	3.07533	1.96218	0.912166	0.74038	0.69145	0.0868432	-0.0581754	0.752449	1.53135	1.59862	1.64942	2.39578	3.2061	3.35559	3.33014	3.57945	3.90735	4.0821	4.16577	4.63896	5.4641	6.09788
529.415	4.33803	2.82856	1.41833	0.992562	0.796843	0.15679	-0.0232063	0.67656	1.28501	1.35761	1.51808	2.18763	2.90994	3.06512	3.10105	3.48661	3.95969	4.1004	4.07394	4.56614	5.5075	6.27368
531.003	5.8775	3.8275	1.9796	1.26215	0.928686	0.262272	-0.0208431	0.533102	1.04811	1.17772	1.40237	1.92022	2.51456	2.6646	2.76455	3.26691	3.84055	3.96169	3.89515	4.49008	5.61983	6.5017
532.591	7.44656	4.78275	2.45377	1.49558	1.14128	0.495921	0.0560916	0.443328	0.943615	1.14702	1.33958	1.65898	2.10615	2.2335	2.38404	2.94396	3.50541	3.61506	3.63033	4.4196	5.75073	6.69327
534.18	8.90965	5.72495	2.92924	1.75175	1.38982	0.779655	0.253874	0.513949	0.984323	1.24838	1.39763	1.56312	1.85933	1.94134	2.1195	2.6664	3.11676	3.22815	3.4154	4.37256	5.77809	6.67422
535.766	10.4005	6.83767	3.55543	2.05801	1.5903	1.01462	0.522926	0.741344	1.14545	1.43688	1.59989	1.71035	1.8835	1.91239	2.06724	2.55739	2.90474	3.0296	3.37994	4.34134	5.57541	6.30248
537.354	12.0949	8.1931	4.32738	2.36553	1.72048	1.20635	0.794973	0.99311	1.32479	1.62098	1.86551	2.02898	2.1392	2.10093	2.15011	2.59972	2.92957	3.05496	3.47862	4.29872	5.19409	5.6837
538.94	13.9448	9.65058	5.10363	2.61571	1.79923	1.35121	1.01465	1.21377	1.51649	1.78321	2.07348	2.35018	2.49758	2.39744	2.30698	2.76264	3.11777	3.20414	3.60143	4.27871	4.9039	5.1781
540.527	15.7511	11.1147	5.90584	2.9069	1.8996	1.46567	1.21703	1.48089	1.78024	1.91302	2.09531	2.47806	2.80106	2.75216	2.6218	3.07467	3.35754	3.35181	3.7026	4.32292	4.85957	5.02179
542.112	17.6123	12.7321	6.88062	3.3356	2.07848	1.63223	1.49175	1.79179	2.04016	1.9577	1.92572	2.35748	2.92343	3.06224	3.03447	3.4721	3.62081	3.52725	3.84919	4.42102	4.90401	5.02675
543.698	19.607	14.6	8.10441	3.90721	2.34925	1.89847	1.79236	1.96745	2.13304	1.9169	1.67331	2.02729	2.76558	3.13803	3.27923	3.75057	3.87087	3.76491	4.0464	4.52293	4.87222	4.95303
545.283	21.5535	16.6092	9.55092	4.58377	2.6346	2.20981	2.08547	1.99882	2.04294	1.78915	1.3971	1.57834	2.33473	2.86951	3.18271	3.78382	4.0442	4.01732	4.25593	4.6543	4.84488	4.8437
546.867	23.2183	18.5438	11.0889	5.31367	2.88819	2.48408	2.33793	2.00199	1.89133	1.59822	1.13883	1.16257	1.78568	2.32947	2.78074	3.58429	4.08599	4.19291	4.39491	4.76875	4.85215	4.78702
548.453	24.5454	20.2705	12.5782	6.05965	3.1621	2.72151	2.51772	2.01701	1.75316	1.39483	0.957291	0.916293	1.33171	1.74941	2.30661	3.29406	3.96343	4.17112	4.35737	4.73234	4.78195	4.75767
550.036	25.6708	21.8777	14.0872	6.91496	3.54026	2.95788	2.6656	2.08259	1.66706	1.23013	0.862992	0.84799	1.08028	1.32833	1.97624	3.05913	3.7366	4.00007	4.2363	4.58377	4.59575	4.65024
551.621	26.545	23.3714	15.6497	7.89022	3.99489	3.18245	2.81403	2.21458	1.63846	1.12258	0.845717	0.920236	1.0484	1.12399	1.76668	2.83674	3.48669	3.85572	4.21704	4.45898	4.32848	4.37407
553.204	27.048	24.6113	17.0943	8.82001	4.39295	3.30627	2.88693	2.30334	1.57439	1.04476	0.93507	1.1262	1.18993	1.08462	1.57939	2.56621	3.25024	3.75788	4.23558	4.36862	4.08	4.02824
554.787	27.1321	25.4862	18.3125	9.65568	4.67804	3.23821	2.77831	2.27332	1.50865	1.07631	1.15362	1.40324	1.39695	1.12647	1.43551	2.32381	3.02863	3.64324	4.23018	4.3387	3.98514	3.834
556.37	26.8728	26.0061	19.3299	10.4838	4.9493	3.04538	2.46579	2.09454	1.50087	1.23754	1.37954	1.55962	1.49481	1.16576	1.40933	2.2108	2.8465	3.54828	4.28454	4.39488	4.02071	3.83356
557.952	26.4511	26.2567	20.1346	11.2516	5.25238	2.88033	2.06642	1.76365	1.4715	1.40921	1.49998	1.50632	1.41203	1.15869	1.45441	2.14314	2.65875	3.47306	4.37064	4.42531	3.98237	3.80218
559.534	25.7136	26.232	20.7689	11.9596	5.60656	2.84049	1.7313	1.37111	1.38084	1.5304	1.54154	1.33567	1.22353	1.11215	1.47213	2.0116	2.42099	3.35157	4.35007	4.34811	3.86237	3.67968
561.117	24.5394	25.8995	21.2398	12.5558	5.9085	2.89276	1.57494	1.10401	1.28951	1.54999	1.48739	1.16183	1.07788	1.09321	1.46778	1.8777	2.22137	3.21837	4.23808	4.2552	3.82639	3.5901
562.698	23.0268	25.2323	21.4808	12.9843	6.06308	2.88482	1.4811	0.940031	1.16618	1.3974	1.28908	0.99866	1.00041	1.10345	1.44182	1.7748	2.09806	3.06962	4.04138	4.18618	3.87838	3.54053
564.278	21.3951	24.2777	21.4397	13.2524	6.12146	2.77623	1.33246	0.77888	0.968701	1.0769	0.974331	0.83376	0.9361	1.07363	1.35047	1.67088	2.01226	2.86294	3.71025	4.01777	3.87808	3.54566
565.86	19.8443	23.1133	21.1006	13.3975	6.20893	2.67783	1.19949	0.658519	0.731175	0.63819	0.571935	0.656614	0.844533	0.920623	1.10235	1.46365	1.89298	2.59635	3.26166	3.68057	3.7345	3.5603
567.44	18.2876	21.7104	20.3994	13.314	6.27818	2.66278	1.22339	0.665922	0.483016	0.123722	0.0867803	0.455447	0.760561	0.712395	0.742147	1.10761	1.6515	2.28668	2.83591	3.31516	3.51173	3.48627
569.019	16.6017	20.1131	19.3975	12.982	6.24648	2.68377	1.37891	0.74566	0.235839	-0.310469	-0.318499	0.283826	0.736713	0.602016	0.452851	0.72271	1.29669	1.93194	2.51645	3.0739	3.34947	3.38112
570.599	14.9437	18.4881	18.2909	12.5928	6.21741	2.71106	1.4875	0.71541	-0.0188944	-0.533211	-0.477311	0.204664	0.735253	0.574774	0.301602	0.4509	0.951104	1.58605	2.30628	2.93688	3.22284	3.27249
572.178	13.4618	16.8887	17.1431	12.2391	6.29862	2.80307	1.48215	0.521388	-0.273778	-0.599734	-0.453964	0.188541	0.711519	0.563849	0.250827	0.339181	0.758619	1.37942	2.18507	2.77321	3.01159	3.12341
573.758	12.136	15.3401	15.9772	11.8761	6.4399	2.9884	1.47165	0.299632	-0.508411	-0.655591	-0.43922	0.105748	0.575856	0.476456	0.224373	0.333524	0.729958	1.33427	2.10151	2.54777	2.73099	2.91654
575.336	10.8448	13.9004	14.9294	11.5809	6.59938	3.17859	1.46815	0.126132	-0.693256	-0.724457	-0.489739	-0.0553733	0.372744	0.352023	0.220638	0.384537	0.774507	1.32923	1.96161	2.28596	2.48576	2.72377
576.914	9.71877	12.6692	14.0529	11.3451	6.71818	3.27021	1.38847	-0.0526524	-0.84228	-0.79675	-0.580666	-0.201835	0.244474	0.30589	0.261683	0.470017	0.869637	1.34792	1.77139	1.99984	2.28545	2.57155
578.491	8.879	11.7204	13.3732	11.1649	6.78851	3.27791	1.26241	-0.216565	-0.949721	-0.873734	-0.690653	-0.309913	0.172882	0.300372	0.294268	0.532384	0.959786	1.37018	1.58801	1.74	2.07585	2.40513
580.069	8.1563	10.9931	12.8575	11.0325	6.86754	3.3216	1.19342	-0.307427	-0.993412	-0.932364	-0.759696	-0.358027	0.091068	0.232479	0.251548	0.553328	1.03158	1.35338	1.37614	1.47907	1.8233	2.22545
581.646	7.42107	10.3704	12.4083	10.9464	7.0716	3.52077	1.23345	-0.303913	-0.967652	-0.961381	-0.748521	-0.277569	0.067039	0.136824	0.170342	0.534845	1.04674	1.26806	1.13258	1.21073	1.50814	1.9762
583.224	6.71976	9.86086	12.0369	10.9242	7.39547	3.85987	1.40627	-0.172429	-0.890851	-0.994937	-0.708987	-0.0728325	0.215104	0.185002	0.205215	0.535631	0.972392	1.12088	0.935967	0.984851	1.14521	1.62351
584.8	6.17568	9.53195	11.81	10.9748	7.72685	4.17898	1.58626	-0.0122612	-0.787441	-0.950257	-0.580983	0.202493	0.523804	0.461694	0.447445	0.652926	0.899192	0.998699	0.890223	0.912658	0.913414	1.36894
586.376	5.81305	9.32211	11.6849	11.0664	7.9901	4.34954	1.60245	0.00671805	-0.707617	-0.786092	-0.330828	0.464747	0.810992	0.763389	0.742621	0.890271	0.962403	0.976698	0.927266	0.925064	0.885688	1.35996
587.952	5.53029	9.09095	11.5539	11.1675	8.20842	4.43723	1.5401	-0.04953	-0.639345	-0.567905	-0.0383375	0.643545	0.949528	0.936102	0.954984	1.17003	1.16985	1.04369	0.932168	0.905709	0.983057	1.52208
589.527	5.33103	8.80833	11.3764	11.2908	8.46792	4.59046	1.57084	-0.0668915	-0.591731	-0.400936	0.16055	0.666972	0.92458	1.02328	1.12407	1.44181	1.46727	1.23162	0.973082	0.890483	1.1415	1.74706
591.102	5.24267	8.49546	11.1484	11.4045	8.79171	4.87512	1.73205	-0.0395908	-0.572862	-0.32545	0.185719	0.507662	0.778236	1.0738	1.27209	1.66618	1.81424	1.57607	1.13739	0.930702	1.32628	1.99637
592.677	5.31211	8.26146	10.9569	11.5405	9.22623	5.31142	1.95367	-0.0316861	-0.567066	-0.317119	0.0734077	0.251733	0.598972	1.06099	1.28326	1.72798	2.09741	1.97029	1.36973	0.997697	1.49725	2.22733
594.251	5.60257	8.21555	10.8853	11.7704	9.83221	5.95315	2.30549	0.0795721	-0.471002	-0.294631	-0.0400772	0.0566621	0.458381	0.924907	1.04588	1.52079	2.12898	2.19702	1.58721	1.10468	1.64133	2.38171
595.825	5.90002	8.23079	10.8579	12.083	10.6481	6.89739	2.91859	0.365383	-0.293437	-0.225839	-0.0770576	-0.0282792	0.36814	0.707599	0.665466	1.1247	1.84753	2.11365	1.73654	1.32616	1.8575	2.51804
597.399	6.01568	8.18387	10.786	12.3708	11.5708	8.11126	3.83302	0.844659	-0.0827612	-0.186734	-0.131538	-0.0850629	0.324599	0.529672	0.3548	0.73586	1.41169	1.8524	1.8832	1.69031	2.15099	2.62988
598.972	6.1485	8.26261	10.8198	12.638	12.4107	9.33633	4.90215	1.51261	0.163514	-0.23935	-0.273134	-0.133117	0.35432	0.44744	0.210029	0.528371	1.09934	1.70149	2.17182	2.18014	2.44365	2.66441
600.545	6.36251	8.54373	11.0116	12.8634	13.0326	10.3272	5.85083	2.16199	0.400848	-0.271663	-0.328414	-0.0622232	0.482913	0.463974	0.235792	0.583998	1.06797	1.73637	2.52418	2.67169	2.71916	2.67831
602.118	6.4957	8.86209	11.2506	13.0254	13.4438	11.0744	6.6322	2.72642	0.66698	-0.135925	-0.177988	0.143444	0.652208	0.526586	0.375997	0.841785	1.25153	1.79575	2.66382	2.95808	2.97715	2.75096
603.69	6.52992	9.0913	11.4694	13.2266	13.8385	11.7755	7.40476	3.30093	1.01156	0.130882	0.0378188	0.332091	0.79042	0.667042	0.672956	1.25493	1.57825	1.85182	2.55659	3.00413	3.18786	2.89755
605.262	6.58436	9.2329	11.6293	13.4694	14.2956	12.5148	8.216	3.90854	1.40161	0.409849	0.214343	0.478444	0.927879	0.939316	1.12051	1.7284	2.02986	2.09617	2.48979	2.9755	3.2965	3.04183
606.834	6.66881	9.31433	11.6946	13.6176	14.6958	13.2256	9.00179	4.48674	1.7474	0.611236	0.348557	0.64142	1.07414	1.22273	1.50077	2.05812	2.47316	2.49748	2.52337	2.90147	3.25298	3.10804
608.405	6.95964	9.50079	11.7709	13.7239	15.0579	13.8692	9.68508	4.97482	2.0014	0.715033	0.445735	0.814057	1.1833	1.36212	1.66592	2.21139	2.81118	2.87038	2.57302	2.80281	3.13019	3.10268
609.975	7.61272	9.88528	11.9205	13.8496	15.4049	14.438	10.3038	5.45394	2.22454	0.793859	0.58423	1.02912	1.28312	1.36718	1.6752	2.29202	3.03219	3.09184	2.59381	2.7514	3.07574	3.14694
611.545	8.30545	10.2707	12.0431	13.93	15.7026	14.9972	11.0076	5.99969	2.39694	0.814301	0.723536	1.2231	1.35663	1.30379	1.60898	2.28667	3.06467	3.09213	2.55233	2.74851	3.11505	3.27062
613.116	8.71209	10.4964	12.0273	13.7878	15.7661	15.5075	11.8376	6.61962	2.50922	0.719107	0.746716	1.26555	1.30429	1.1708	1.49071	2.17116	2.9247	2.96265	2.51719	2.75305	3.11859	3.33617
614.686	8.9618	10.7228	12.0132	13.4738	15.5136	15.7995	12.597	7.2528	2.68661	0.654513	0.713862	1.13638	1.04615	0.910993	1.36025	2.12052	2.85219	2.91186	2.57332	2.71602	2.9729	3.2624
616.256	9.10897	10.9976	12.1286	13.1931	15.1094	15.8772	13.164	7.81561	2.98927	0.792662	0.789179	0.992301	0.720309	0.598212	1.29671	2.28782	2.97033	2.94914	2.64332	2.62125	2.74327	3.10557
617.825	8.97285	11.1118	12.269	12.9909	14.6775	15.8407	13.6135	8.37191	3.43185	1.12518	0.961887	0.931637	0.534127	0.402493	1.28594	2.47716	3.04196	2.88219	2.57061	2.42704	2.50564	2.91811
619.392	8.52802	10.9662	12.3286	12.8148	14.1813	15.6291	13.923	8.95846	4.02416	1.56642	1.10888	0.874196	0.50172	0.412586	1.29617	2.43449	2.81532	2.66134	2.44242	2.23366	2.31519	2.73957
620.961	7.90525	10.627	12.2459	12.5532	13.53	15.1415	14.0085	9.5229	4.68995	2.01259	1.2076	0.836647	0.586547	0.555747	1.23283	2.06098	2.26358	2.34998	2.39263	2.17143	2.19049	2.57896
622.53	7.18846	10.1111	11.9518	12.1488	12.7674	14.4259	13.833	9.90919	5.20634	2.31283	1.23846	0.837615	0.696158	0.639329	0.964034	1.37158	1.44016	1.90195	2.32528	2.16812	2.06423	2.36788
624.098	6.54212	9.51679	11.5026	11.6763	12.0403	13.6299	13.4477	10.0401	5.45618	2.37663	1.10819	0.758747	0.705709	0.589134	0.583303	0.595019	0.5242	1.32404	2.13484	2.11325	1.89087	2.07851
625.664	6.02385	8.91279	10.9378	11.1285	11.3666	12.8679	12.9892	9.98311	5.45074	2.17437	0.771417	0.53853	0.614403	0.526391	0.333387	0.02919	-0.179009	0.789012	1.85349	2.01311	1.74082	1.82345
627.232	5.32768	8.14984	10.1989	10.4823	10.7717	12.2676	12.6297	9.86924	5.2645	1.73285	0.260682	0.214756	0.49345	0.567716	0.294982	-0.287553	-0.589865	0.363381	1.48129	1.80628	1.55973	1.59377
628.798	4.41328	7.25056	9.35119	9.76859	10.2141	11.8007	12.366	9.75295	5.05952	1.26698	-0.280918	-0.165531	0.325453	0.639603	0.335484	-0.500167	-0.832698	-0.008097	1.00616	1.4347	1.26087	1.30247
630.365	3.68275	6.53777	8.63481	9.0522	9.55013	11.2623	12.0576	9.66848	5.07386	1.09647	-0.665704	-0.596739	0.0110732	0.583529	0.368427	-0.534316	-0.831203	-0.27332	0.495364	0.984628	0.941104	1.02107
631.93	3.35093	6.16975	8.17748	8.41845	8.78928	10.6069	11.7066	9.68126	5.37783	1.3054	-0.783406	-0.930155	-0.302514	0.406433	0.366038	-0.307866	-0.500979	-0.364168	-0.0156398	0.490132	0.659993	0.852792
633.496	3.1763	5.96339	7.87079	7.88496	8.04644	9.9269	11.3701	9.77898	5.82562	1.73385	-0.637669	-0.991605	-0.388575	0.257829	0.326721	0.0228533	-0.0367529	-0.351008	-0.516606	-0.0457691	0.414079	0.812288
635.062	3.05141	5.81228	7.62689	7.43592	7.34233	9.20039	10.981	9.8618	6.26056	2.2559	-0.249807	-0.795167	-0.31136	0.177261	0.274043	0.242556	0.254125	-0.329341	-0.856156	-0.424988	0.334614	0.902669
636.626	2.97659	5.69006	7.41826	7.12773	6.83609	8.5777	10.5949	9.9181	6.63805	2.83481	0.34285	-0.42067	-0.173232	0.109993	0.169928	0.236949	0.231291	-0.339182	-0.912803	-0.484398	0.49996	1.10929
638.191	2.87803	5.50551	7.19628	7.00161	6.70032	8.26445	10.3202	9.98685	7.00804	3.45139	1.00679	-0.0135401	-0.0843517	-0.0604368	-0.0671133	0.0186159	-0.0144517	-0.375646	-0.783607	-0.345581	0.752643	1.34201
639.755	2.76943	5.28064	6.99221	7.01956	6.86164	8.24053	10.1748	10.1191	7.48692	4.13543	1.62931	0.29749	-0.124157	-0.339727	-0.376648	-0.268168	-0.272207	-0.374623	-0.594373	-0.172478	0.939594	1.52233
641.319	2.72162	5.08374	6.84474	7.11	7.15336	8.39752	10.1712	10.3483	8.06453	4.83395	2.1586	0.497134	-0.230329	-0.585289	-0.623166	-0.493527	-0.409369	-0.272579	-0.337412	0.043803	1.06782	1.65545
642.883	2.63421	4.85467	6.71159	7.23512	7.53147	8.72389	10.372	10.7324	8.73174	5.55487	2.65879	0.669055	-0.252249	-0.631334	-0.736654	-0.660762	-0.450952	-0.0933454	-0.028156	0.283235	1.12256	1.72061
644.446	2.53974	4.62077	6.58273	7.36237	7.94138	9.13932	10.6972	11.2476	9.57549	6.48176	3.29686	0.924564	-0.13034	-0.510779	-0.778108	-0.824187	-0.462751	0.0677385	0.219717	0.47777	1.12675	1.70476
646.009	2.61253	4.51547	6.49269	7.39427	8.18295	9.43675	10.9874	11.8384	10.6809	7.78217	4.21206	1.3196	0.050098	-0.381989	-0.809613	-0.943919	-0.457371	0.126601	0.326383	0.616012	1.12585	1.57069
647.571	2.88377	4.59784	6.47556	7.33819	8.22465	9.54826	11.2166	12.541	12.0722	9.45507	5.46728	1.95089	0.31004	-0.274565	-0.809889	-0.934656	-0.373247	0.152115	0.342129	0.663382	1.04128	1.27017
649.134	3.16183	4.77021	6.54382	7.3526	8.29804	9.65173	11.4935	13.4111	13.7309	11.4472	7.07795	2.90192	0.755817	-0.0577972	-0.660311	-0.75755	-0.199324	0.211893	0.359237	0.647816	0.870967	0.880566
650.695	3.42432	4.97948	6.69656	7.51561	8.50456	9.85206	11.8901	14.4409	15.5727	13.6402	8.9207	4.08812	1.38073	0.32852	-0.297857	-0.442863	-0.0186743	0.288498	0.494027	0.768487	0.809525	0.565934
652.257	3.58397	5.13053	6.85201	7.81342	8.92521	10.2689	12.4802	15.6115	17.5395	15.996	10.9461	5.43984	2.1514	0.853214	0.217984	-0.0459938	0.130052	0.379773	0.771402	1.05902	0.8847	0.378449
653.818	3.56142	5.14698	6.90552	8.15163	9.55609	10.9935	13.3336	16.9531	19.7184	18.6741	13.3181	7.03719	3.04722	1.46798	0.819193	0.429599	0.346914	0.553963	1.09409	1.32326	0.921243	0.235496
655.379	3.55187	5.14727	6.9224	8.45906	10.185	11.8427	14.3765	18.4949	22.1987	21.7674	16.1536	9.01225	4.15898	2.26238	1.57296	1.05806	0.749525	0.86605	1.40041	1.49219	0.897323	0.164284
656.939	3.77563	5.33181	7.11609	8.84412	10.7295	12.5987	15.4228	20.1218	24.8704	25.1911	19.4294	11.3818	5.56415	3.28621	2.46695	1.81757	1.34819	1.38654	1.81261	1.71868	0.943003	0.259003
658.5	4.26034	5.77734	7.57623	9.41631	11.328	13.2949	16.3518	21.616	27.5104	28.8303	23.0815	14.0341	7.16629	4.40555	3.33638	2.53744	1.9942	2.00376	2.27196	2.02036	1.12248	0.546895
660.059	4.85332	6.36401	8.20258	10.1254	12.0203	14.0099	17.1568	22.8879	29.998	32.5705	27.0031	16.8746	8.8247	5.43132	4.06039	3.13839	2.60431	2.61322	2.69464	2.34628	1.42957	0.91056
661.619	5.5131	7.03658	8.9194	10.8571	12.6836	14.6898	17.8733	24.0236	32.2981	36.2261	31.0319	19.9006	10.5399	6.32513	4.66961	3.71647	3.24235	3.27414	3.2031	2.77668	1.86812	1.20251
663.178	6.38253	7.87861	9.70786	11.5487	13.2731	15.3008	18.5531	25.147	34.4184	39.624	34.9942	23.1253	12.4531	7.28419	5.36609	4.4145	3.9793	4.04159	3.82974	3.27953	2.40151	1.47593
664.736	7.25718	8.75423	10.4793	12.2142	13.921	15.9894	19.308	26.3088	36.3758	42.7092	38.8301	26.5647	14.6713	8.44477	6.21989	5.19834	4.74168	4.8318	4.50064	3.80842	3.00085	1.83852
666.295	7.93727	9.49778	11.1469	12.8302	14.6259	16.771	20.1344	27.4326	38.1307	45.5034	42.6085	30.2694	17.2356	9.78505	7.09714	5.93879	5.40902	5.47722	5.12255	4.40307	3.6759	2.32815
667.853	8.37525	10.0221	11.6268	13.3066	15.2958	17.5766	20.9721	28.4076	39.5632	47.983	46.4082	34.2735	20.1275	11.2979	7.95725	6.62685	5.97126	5.88278	5.55363	4.95192	4.2985	2.83576
669.41	8.60007	10.3411	11.8943	13.5699	15.8033	18.2947	21.7679	29.2073	40.6299	50.1551	50.2387	38.5241	23.2396	12.9938	8.90422	7.37976	6.57423	6.20277	5.80427	5.30381	4.70318	3.22505
670.968	8.74058	10.57	12.0587	13.6816	16.0822	18.7904	22.4152	29.8065	41.313	51.8683	53.7965	42.7938	26.5023	14.9221	10.0288	8.25267	7.29612	6.60461	6.03188	5.57016	4.99534	3.54036
672.525	8.84994	10.757	12.2342	13.7968	16.2236	18.9922	22.7291	30.0734	41.6447	53.1303	56.847	46.7987	29.8122	16.9942	11.173	9.07382	8.00552	7.04688	6.28103	5.87696	5.30582	3.84697
674.081	8.8223	10.8243	12.3879	13.9588	16.3685	19.0328	22.6652	29.8988	41.6585	54.0581	59.3126	50.2692	32.9015	18.958	12.1134	9.63541	8.50053	7.37937	6.49451	6.21023	5.61813	4.10583
675.638	8.60525	10.6877	12.4193	14.0665	16.4504	18.9758	22.3675	29.419	41.3499	54.517	61.0167	53.0362	35.5799	20.6514	12.8122	9.93658	8.72456	7.53704	6.67063	6.53478	5.9002	4.26417
677.194	8.23436	10.3722	12.3102	14.0449	16.3441	18.7576	21.9983	28.8446	40.6127	54.1491	61.708	55.0827	37.9098	22.1345	13.3839	10.1233	8.79539	7.60377	6.86775	6.82827	6.13291	4.31601
678.749	7.74522	9.96959	12.1	13.8971	16.074	18.3873	21.6016	28.1819	39.3314	52.7602	61.248	56.3577	39.9313	23.5132	13.9577	10.3252	8.85816	7.69688	7.08483	7.00433	6.2563	4.32414
680.304	7.20568	9.5581	11.8267	13.6634	15.7474	17.9627	21.1191	27.2721	37.5208	50.5438	59.8479	56.906	41.5901	24.7221	14.4525	10.5052	8.96429	7.87341	7.31236	7.06063	6.27485	4.35114
681.86	6.92035	9.34554	11.603	13.37	15.3324	17.4559	20.492	26.0651	35.3322	47.8393	57.8821	56.8837	42.8491	25.67	14.7289	10.5171	8.99326	7.99998	7.44761	7.01161	6.22492	4.39687
683.414	6.983	9.35088	11.4492	13.0352	14.7983	16.8188	19.7529	24.7198	32.9835	44.8816	55.546	56.3036	43.6539	26.4022	14.8751	10.3693	8.8763	7.94958	7.37658	6.83771	6.11863	4.43374
684.968	7.01238	9.28791	11.2581	12.6788	14.177	16.0617	18.9563	23.3937	30.6429	41.8229	52.9394	55.1792	43.9766	26.9911	15.0969	10.2776	8.77435	7.83543	7.17106	6.58457	5.98299	4.44549
686.522	6.80903	8.98221	10.9485	12.3011	13.5087	15.2391	18.1034	22.0983	28.3997	38.7386	50.0526	53.5101	43.8363	27.4719	15.4535	10.3337	8.78486	7.79165	6.99031	6.39668	5.9456	4.52459
688.075	6.39462	8.43557	10.4987	11.8882	12.8375	14.4127	17.188	20.8204	26.3867	35.8042	46.9315	51.3372	43.328	27.8954	15.8771	10.3984	8.71327	7.69499	6.81775	6.29051	6.00389	4.64493
689.63	5.90165	7.73433	9.88862	11.3807	12.1635	13.6158	16.2142	19.5621	24.6457	33.1549	43.7407	48.8319	42.529	28.2445	16.3064	10.3952	8.44667	7.44594	6.59892	6.19883	6.05062	4.69071
691.182	5.456	6.97114	9.09084	10.6778	11.386	12.7983	15.2322	18.3976	23.1258	30.7935	40.6757	46.2535	41.557	28.5081	16.7227	10.3527	8.03671	7.05089	6.32533	6.04742	5.95534	4.56307
692.735	4.9818	6.19028	8.15808	9.80078	10.5331	11.992	14.3338	17.3644	21.7119	28.6093	37.811	43.824	40.6179	28.7787	17.1516	10.3168	7.57855	6.55084	5.9921	5.77417	5.61059	4.18169
694.287	4.44492	5.49548	7.2597	8.90077	9.75887	11.2973	13.548	16.3954	20.2915	26.4549	35.034	41.481	39.6665	29.0264	17.5729	10.2931	7.14377	6.04462	5.6499	5.4046	5.0511	3.59594
695.838	4.07293	5.06925	6.59096	8.13461	9.13831	10.7072	12.7854	15.4035	18.8632	24.3368	32.3034	39.0996	38.5541	29.1203	17.8979	10.2879	6.85297	5.71148	5.39478	5.01096	4.45487	3.06674
697.39	4.07619	4.99838	6.20884	7.54557	8.61695	10.1308	11.9946	14.3918	17.5306	22.437	29.78	36.7127	37.244	29.0061	18.0855	10.2904	6.72882	5.57726	5.20811	4.60036	3.91208	2.73086
698.941	4.15388	4.99252	5.93282	7.10301	8.2184	9.62571	11.3056	13.5344	16.4852	20.9617	27.6095	34.3504	35.7666	28.7705	18.2488	10.3109	6.65455	5.51112	5.06433	4.2774	3.51721	2.56452
700.492	3.9258	4.76347	5.64949	6.83382	8.04657	9.33422	10.8387	12.918	15.7906	19.9871	25.9367	32.2147	34.2763	28.5177	18.5093	10.4368	6.62977	5.48172	5.02695	4.19084	3.33736	2.46528
702.042	3.66917	4.50423	5.46043	6.71126	7.98115	9.12434	10.4218	12.3729	15.2975	19.3713	24.7227	30.436	32.9588	28.3982	18.9864	10.777	6.7151	5.48771	5.0793	4.3139	3.35704	2.449
703.592	3.66592	4.49632	5.48812	6.66361	7.86111	8.87332	9.99552	11.8536	14.8734	18.8654	23.7225	28.9658	31.9618	28.6045	19.8135	11.3881	6.89217	5.48524	5.12315	4.47907	3.47365	2.53877
705.142	3.77952	4.67452	5.63721	6.60618	7.67641	8.66116	9.70969	11.4825	14.4903	18.3255	22.7509	27.6642	31.1453	28.9908	20.8678	12.2115	7.18089	5.52361	5.13678	4.55705	3.54196	2.62792
706.691	3.84707	4.85715	5.74285	6.48544	7.44387	8.51681	9.59283	11.2839	14.1987	17.862	21.9319	26.5927	30.4583	29.3653	21.8893	13.0741	7.54774	5.60306	5.12748	4.52122	3.44331	2.53986
708.24	3.87686	4.96535	5.7354	6.31094	7.19661	8.37556	9.49595	11.1253	13.9952	17.5595	21.385	25.8814	30.0488	29.7983	22.8421	13.9026	7.93268	5.66769	5.10513	4.42054	3.17174	2.20402
709.789	3.68661	4.85988	5.58148	6.08793	6.95572	8.1785	9.30265	10.9502	13.8673	17.312	20.9412	25.3646	29.7688	30.2263	23.7868	14.7901	8.43857	5.81391	5.09078	4.27814	2.83041	1.74446
711.338	3.19736	4.51893	5.35073	5.86235	6.70454	7.90024	9.04488	10.8512	13.8381	17.0252	20.423	24.8104	29.3856	30.4961	24.724	15.834	9.19059	6.16324	5.11798	4.12765	2.58457	1.4357
712.886	2.60741	4.07912	5.1034	5.64822	6.40935	7.53396	8.76689	10.8354	13.8606	16.7314	19.9044	24.2503	28.947	30.6668	25.7002	17.0659	10.1608	6.67064	5.19365	3.99321	2.47708	1.37947
714.434	1.95809	3.58406	4.78029	5.3707	6.08644	7.1737	8.53213	10.826	13.8305	16.4789	19.5128	23.7687	28.5241	30.8315	26.7656	18.4311	11.1995	7.20755	5.34471	3.98297	2.53005	1.45885
715.981	1.29309	3.05116	4.35453	4.98856	5.76137	6.86959	8.34295	10.779	13.7476	16.3378	19.3485	23.4609	28.1434	30.9032	27.7683	19.7964	12.2192	7.73318	5.58949	4.18367	2.78395	1.58179
717.529	0.994747	2.66904	3.91638	4.52933	5.3641	6.46645	8.00896	10.5747	13.6204	16.3594	19.4505	23.3855	27.8687	30.9118	28.6865	21.1547	13.2542	8.30548	5.92935	4.50433	3.10222	1.65255
719.075	1.03014	2.45263	3.53339	4.08306	4.9081	5.93503	7.52955	10.2485	13.4579	16.4887	19.7344	23.5113	27.7244	30.956	29.6218	22.5519	14.2797	8.85219	6.24084	4.7698	3.34359	1.67668
720.622	0.975859	2.1812	3.15553	3.74024	4.55935	5.50001	7.15405	9.97466	13.2827	16.6274	20.0616	23.7054	27.5762	30.9093	30.426	23.8412	15.2028	9.29902	6.44538	4.91553	3.50489	1.75398
722.168	0.778917	1.80987	2.78952	3.55945	4.40349	5.24466	6.90783	9.71885	13.1037	16.8292	20.4729	23.9184	27.3617	30.6738	30.898	24.8476	15.9759	9.64822	6.52565	4.88186	3.48773	1.79106
723.713	0.608141	1.43917	2.49782	3.53204	4.36945	5.03427	6.61997	9.35318	12.8948	17.1253	21.0039	24.1403	27.1414	30.3719	31.104	25.5976	16.6225	9.90945	6.49103	4.67543	3.2511	1.66937
725.258	0.48125	1.06473	2.22123	3.52701	4.3336	4.77953	6.23221	8.89007	12.6588	17.4137	21.4848	24.2548	26.8459	29.9834	31.0877	26.1478	17.2289	10.1786	6.40348	4.33797	2.83923	1.39106
726.804	0.420503	0.727006	1.94094	3.44513	4.2155	4.5345	5.89551	8.47603	12.4287	17.5659	21.7262	24.1812	26.4002	29.4076	30.8324	26.5261	17.8592	10.5307	6.32705	3.98356	2.42179	1.0941
728.348	0.495162	0.590843	1.80784	3.34879	4.02402	4.33553	5.67701	8.13315	12.1165	17.4293	21.6363	23.9342	25.8851	28.7335	30.4383	26.8006	18.477	10.8539	6.19712	3.6399	2.06973	0.87078
729.893	0.590944	0.618601	1.81539	3.26523	3.81335	4.14871	5.45431	7.76435	11.684	17.0062	21.2538	23.5108	25.3194	28.0633	30.0198	27.0168	19.0276	11.0414	5.93055	3.24336	1.72115	0.663556
731.436	0.489289	0.580419	1.76607	3.10798	3.59289	3.95411	5.20476	7.45513	11.3216	16.5056	20.7352	22.9664	24.6755	27.3261	29.4612	27.0833	19.5202	11.1866	5.60269	2.82248	1.40071	0.460475
732.98	0.324925	0.487712	1.59563	2.84554	3.36031	3.77944	5.02207	7.32271	11.1489	16.0745	20.2146	22.4119	23.9919	26.4986	28.72	26.9708	19.9746	11.4192	5.36623	2.45491	1.13432	0.299437
734.524	0.180928	0.427054	1.37013	2.54669	3.1758	3.65618	4.87148	7.24066	11.0294	15.6623	19.6993	21.9088	23.3332	25.6428	27.9276	26.7987	20.3997	11.7429	5.30795	2.25674	1.00026	0.23656
736.067	-0.0377495	0.361685	1.14384	2.29829	3.1111	3.62863	4.74013	7.10971	10.8208	15.1276	19.0768	21.4247	22.7989	24.9386	27.2952	26.7513	20.8805	12.1464	5.41546	2.25839	1.05334	0.351625
737.609	-0.287318	0.29513	0.961581	2.09941	3.10328	3.67024	4.65855	6.90914	10.4678	14.464	18.3485	20.9086	22.3939	24.4608	26.8591	26.8533	21.5056	12.7222	5.68409	2.32	1.08171	0.463532
739.151	-0.483334	0.232502	0.792398	1.86265	3.03737	3.70554	4.61212	6.64535	9.98522	13.7833	17.6702	20.4227	22.0939	24.1465	26.5253	27.0094	22.2487	13.5199	6.13731	2.3575	0.909893	0.339415
740.694	-0.46344	0.188295	0.562428	1.532	2.90011	3.7468	4.59339	6.33561	9.45036	13.2448	17.2205	20.1142	21.898	23.8367	26.1139	27.0414	22.9481	14.4324	6.74949	2.4348	0.619142	-0.0165577
742.235	-0.236185	0.149027	0.257836	1.11285	2.6873	3.8143	4.62802	6.03593	8.96955	12.9087	17.0509	20.077	21.7829	23.3744	25.4825	26.8077	23.4347	15.3215	7.44541	2.61675	0.381974	-0.440203
743.776	0.0570142	0.129423	0.0121675	0.734372	2.41044	3.81839	4.63602	5.75373	8.56923	12.6655	17.0166	20.2252	21.7344	22.7925	24.6574	26.3098	23.6705	16.0956	8.09595	2.82995	0.220531	-0.847003
745.318	0.123806	0.0108996	-0.16168	0.490656	2.14248	3.67646	4.46929	5.44968	8.26677	12.4413	16.9384	20.3551	21.6999	22.2076	23.7538	25.6358	23.7457	16.7837	8.67857	3.03331	0.117726	-1.16182
746.857	-0.142361	-0.288227	-0.359593	0.326968	1.89677	3.42379	4.17761	5.17419	8.03123	12.1587	16.7157	20.3478	21.6028	21.6627	22.8953	24.9195	23.7899	17.4847	9.26747	3.27161	0.102649	-1.32801
748.398	-0.466825	-0.625518	-0.586947	0.164832	1.63671	3.16139	3.96269	5.04824	7.84364	11.8031	16.3876	20.2349	21.4218	21.1521	22.1256	24.1479	23.6658	18.0702	9.82018	3.51672	0.14081	-1.36056
749.939	-0.749349	-0.898859	-0.78384	-0.00179987	1.36754	2.92409	3.84953	5.05403	7.69785	11.3876	15.9424	19.9652	21.1092	20.663	21.4787	23.3977	23.3906	18.5115	10.3439	3.77833	0.234549	-1.26899
751.477	-1.06663	-1.11383	-0.880754	-0.0987752	1.12424	2.66024	3.72274	5.08259	7.56823	10.8606	15.2228	19.3801	20.652	20.2888	21.1032	22.9499	23.3173	19.0858	11.0444	4.20445	0.451018	-1.09321
753.017	-1.38802	-1.26975	-0.850394	-0.0833822	0.929332	2.35623	3.54243	5.04524	7.37065	10.2002	14.2401	18.4889	20.0918	20.0698	20.9793	22.7716	23.4859	19.8765	11.9917	4.80664	0.717529	-0.963341
754.555	-1.73161	-1.39967	-0.754432	0.000128605	0.790795	2.05915	3.35033	4.94163	7.08714	9.5397	13.2571	17.4817	19.4337	19.8496	20.866	22.591	23.6361	20.6858	13.064	5.50219	0.973728	-0.8982
756.095	-1.97399	-1.4556	-0.617111	0.135458	0.725962	1.8047	3.16015	4.81145	6.84248	9.12571	12.568	16.5795	18.7339	19.5204	20.6193	22.3042	23.6347	21.3236	14.1086	6.27911	1.31022	-0.774369
757.632	-1.91026	-1.34051	-0.459564	0.265693	0.693672	1.57731	2.93832	4.65178	6.6891	8.99438	12.2487	15.9261	18.1232	19.1468	20.2782	21.9648	23.5293	21.8015	15.1112	7.18292	1.82349	-0.50365
759.171	-1.60675	-1.10572	-0.32051	0.353182	0.65863	1.32375	2.58677	4.36604	6.53882	8.98636	12.1492	15.5146	17.7211	18.8583	19.9085	21.6256	23.4433	22.272	16.1451	8.22415	2.51965	-0.0733113
760.708	-1.2404	-0.772953	-0.08915	0.512318	0.687757	1.0876	2.13558	3.95162	6.37073	9.04453	12.1356	15.2576	17.5475	18.7024	19.5278	21.3301	23.5398	22.9836	17.4293	9.4988	3.40008	0.519751
762.245	-0.865065	-0.357157	0.280419	0.782805	0.790043	0.962789	1.78942	3.58482	6.25199	9.15659	12.1435	15.082	17.5105	18.6538	19.2385	21.1868	23.8834	23.9966	19.0314	11.0682	4.49559	1.29032
763.782	-0.397971	0.114616	0.7102	1.08071	0.906628	0.987628	1.7211	3.45062	6.25423	9.30962	12.183	14.9867	17.5215	18.7042	19.1756	21.228	24.31	25.1057	20.7829	12.8027	5.70984	2.14128
765.319	0.192886	0.618338	1.13517	1.33368	1.01055	1.14013	1.91035	3.52291	6.29619	9.39741	12.2185	14.9447	17.5168	18.8211	19.3359	21.4071	24.71	26.1888	22.5645	14.5607	6.92047	2.92627
766.855	0.777455	1.06673	1.50405	1.54723	1.12929	1.35194	2.19766	3.66558	6.29528	9.35135	12.1639	14.8698	17.5086	19.0306	19.6983	21.7485	25.1937	27.3632	24.4921	16.473	8.22271	3.63438
768.391	1.19941	1.29844	1.70025	1.74623	1.32649	1.5698	2.42044	3.74913	6.21937	9.20586	12.0392	14.7534	17.5019	19.3113	20.2271	22.2424	25.7717	28.6285	26.576	18.5964	9.69729	4.34277
769.926	1.37519	1.31578	1.72494	1.92203	1.59155	1.78573	2.54915	3.73984	6.06492	8.99962	11.8896	14.6314	17.4284	19.4994	20.7532	22.743	26.2698	29.7656	28.6403	20.8604	11.3668	5.16108
771.461	1.36668	1.24807	1.65274	2.00206	1.79967	1.94448	2.60258	3.68789	5.88213	8.79377	11.8133	14.5875	17.2961	19.5261	21.1286	23.1172	26.6161	30.7068	30.641	23.2884	13.2525	6.15821
772.996	1.26174	1.09004	1.42676	1.88003	1.8384	1.96994	2.56257	3.63444	5.73623	8.64989	11.8317	14.5995	17.15	19.4974	21.4195	23.4203	26.9098	31.5567	32.6309	25.897	15.3134	7.2225
774.531	1.06614	0.822262	1.10653	1.6662	1.77716	1.88336	2.44774	3.61751	5.73292	8.69831	11.9414	14.5909	16.9838	19.4965	21.7401	23.7735	27.2692	32.4135	34.5826	28.5582	17.4549	8.28008
776.064	0.811333	0.649917	0.98296	1.59153	1.75478	1.82221	2.40576	3.73445	5.97526	9.04951	12.1794	14.5517	16.7707	19.4604	21.9814	24.1172	27.7131	33.3368	36.5194	31.2046	19.5848	9.31024
777.599	0.448339	0.60412	1.06944	1.61475	1.75497	1.88871	2.59382	4.06703	6.40946	9.549	12.4757	14.558	16.6341	19.4489	22.1362	24.4232	28.2028	34.254	38.3757	33.8448	21.825	10.4413
779.132	0.20961	0.694428	1.22987	1.60165	1.70541	2.04188	2.98539	4.5723	6.91208	10.0032	12.7595	14.6923	16.7144	19.6119	22.3708	24.757	28.6482	34.9452	39.8769	36.3496	24.3411	11.9511
780.665	0.317618	0.957609	1.42846	1.56284	1.63167	2.21402	3.42057	5.08088	7.34282	10.313	13.003	14.9477	16.9954	19.9254	22.685	25.0733	28.9514	35.2899	40.8571	38.5267	27.0118	13.8142
782.199	0.608213	1.2441	1.60491	1.56941	1.63191	2.4035	3.7755	5.45619	7.61053	10.4217	13.1211	15.2279	17.43	20.3585	22.9905	25.2673	29.0746	35.358	41.4472	40.3874	29.6559	15.8471
783.731	0.990071	1.39496	1.65633	1.66062	1.78955	2.63341	3.99675	5.6442	7.73285	10.4044	13.1137	15.4308	17.8314	20.7348	23.1726	25.2917	29.0043	35.2178	41.8251	42.0949	32.311	18.0896
785.262	1.4462	1.46328	1.62937	1.80515	2.05538	2.88813	4.08649	5.64278	7.74835	10.3495	13.0588	15.584	18.103	20.8708	23.1554	25.1541	28.7056	34.8437	42.0148	43.7038	35.0316	20.5824
786.794	1.92557	1.56001	1.62403	1.93429	2.29848	3.10429	4.09062	5.5272	7.68389	10.2566	12.9674	15.6631	18.232	20.7848	22.9667	24.8625	28.1757	34.2396	41.9689	45.0687	37.6114	23.0971
788.326	2.42054	1.65606	1.6087	1.98399	2.39127	3.16481	4.02512	5.40223	7.61353	10.17	12.8135	15.5141	18.1274	20.544	22.65	24.4151	27.4708	33.4742	41.6624	46.0297	39.8242	25.3615
789.857	2.87952	1.74868	1.60722	2.01909	2.38431	3.08413	3.89853	5.29461	7.59776	10.1911	12.6527	15.116	17.7221	20.1197	22.2177	23.8868	26.6893	32.5917	41.061	46.4824	41.5783	27.286
791.388	3.15552	1.86487	1.67509	2.09719	2.39901	3.00451	3.74109	5.15129	7.59634	10.3044	12.5296	14.5973	17.1044	19.5324	21.7034	23.3911	25.9305	31.6349	40.1865	46.3927	42.7749	28.8268
792.918	3.09082	1.91893	1.73111	2.13801	2.41753	2.98028	3.62278	5.00696	7.55589	10.3675	12.4098	14.156	16.5772	19.0219	21.2689	23.0499	25.3102	30.6628	39.0637	45.7623	43.3384	29.9142
794.448	2.76891	1.91374	1.75059	2.09929	2.37698	2.95267	3.59443	4.97484	7.50412	10.3099	12.2767	13.9088	16.3189	18.725	20.9754	22.867	24.8839	29.6909	37.6088	44.5291	43.2778	30.6194
795.979	2.14393	1.73543	1.64868	1.93385	2.24514	2.88599	3.61956	5.00163	7.36141	10.0455	12.0488	13.7347	16.1303	18.4574	20.7021	22.7328	24.5984	28.716	35.815	42.7091	42.6096	30.986
797.508	1.20821	1.31905	1.41896	1.69043	2.06288	2.78923	3.60642	4.90367	6.94568	9.41075	11.5523	13.4279	15.7804	18.0418	20.3506	22.544	24.3569	27.7832	33.9269	40.578	41.4276	30.9873
799.037	0.231094	0.772897	1.13631	1.47262	1.90909	2.68544	3.52469	4.64068	6.2902	8.48517	10.8009	12.9127	15.1856	17.4376	19.8844	22.2212	24.031	26.8833	32.174	38.4864	39.9765	30.6908
800.566	-0.633244	0.208376	0.837949	1.27744	1.77333	2.56193	3.39746	4.3125	5.59576	7.53047	9.99263	12.3013	14.4571	16.7066	19.277	21.6933	23.5054	25.9236	30.5181	36.5118	38.4369	30.1983
802.094	-1.36031	-0.321939	0.512573	1.03939	1.58149	2.39148	3.268	4.02924	5.00106	6.68559	9.23063	11.6745	13.7228	15.9568	18.5675	20.971	22.7737	24.8542	28.8134	34.4928	36.7809	29.5333
803.622	-1.55407	-0.645939	0.163147	0.708615	1.2694	2.13906	3.12899	3.79976	4.55432	6.05728	8.61024	11.0696	13.0065	15.2025	17.7364	20.0517	21.8951	23.7282	27.0631	32.3656	34.9776	28.7373
805.15	-1.16396	-0.696895	-0.147631	0.342612	0.91206	1.86295	2.94227	3.53898	4.23038	5.70358	8.18929	10.5206	12.2925	14.3626	16.753	19.0445	21.0098	22.6633	25.4156	30.2772	33.1591	27.9224
806.677	-0.53995	-0.578386	-0.37611	0.032401	0.6489	1.67713	2.72064	3.21276	3.97574	5.52061	7.86	10.0011	11.6472	13.5632	15.7971	18.1072	20.1465	21.6654	23.9221	28.2765	31.3092	27.0102
808.204	-0.0939079	-0.478075	-0.557869	-0.202438	0.489193	1.57918	2.56158	2.9626	3.78706	5.35063	7.48744	9.47388	11.1439	12.9632	14.9828	17.2338	19.282	20.7357	22.578	26.3378	29.3045	25.8005
809.731	-0.0423995	-0.543407	-0.720509	-0.395382	0.303593	1.42116	2.43779	2.82179	3.60417	5.10441	7.07788	8.98666	10.7717	12.5133	14.2493	16.3714	18.4207	19.8261	21.2987	24.4358	27.1863	24.3154
811.257	-0.475259	-0.874609	-0.966814	-0.680915	-0.0549851	1.09229	2.2075	2.60969	3.30409	4.76357	6.66561	8.52717	10.3703	12.0234	13.5443	15.5601	17.5762	18.8767	20.029	22.6075	25.1099	22.7283
812.783	-1.0854	-1.29118	-1.25333	-1.01664	-0.490543	0.646785	1.7987	2.21501	2.87299	4.33883	6.20201	7.99672	9.80409	11.4131	12.9429	14.9609	16.8803	17.9878	18.9116	21.0738	23.2771	21.1284
814.309	-1.47866	-1.56737	-1.44545	-1.24144	-0.827714	0.198644	1.32597	1.81349	2.48575	3.91245	5.71052	7.41598	9.15714	10.8055	12.5171	14.6049	16.3974	17.2778	18.0806	20.0043	21.8375	19.5764
815.834	-1.65467	-1.65354	-1.48714	-1.32842	-1.07236	-0.216598	0.915152	1.56956	2.26512	3.59658	5.33451	6.94976	8.62776	10.3417	12.1941	14.3099	16.0014	16.683	17.404	19.1814	20.6386	18.0823
817.36	-1.88197	-1.72107	-1.51629	-1.41616	-1.29929	-0.546579	0.667849	1.52732	2.22011	3.44141	5.16792	6.72528	8.31835	10.0459	11.8962	13.9358	15.5569	16.068	16.6435	18.3054	19.5328	16.7754
818.884	-2.0126	-1.79082	-1.62488	-1.56511	-1.47031	-0.691467	0.642902	1.63448	2.28431	3.41205	5.16344	6.70072	8.15684	9.83208	11.6308	13.5478	15.1349	15.5235	15.8522	17.321	18.4438	15.7394
820.409	-1.99611	-1.79647	-1.6977	-1.65352	-1.50305	-0.652053	0.71432	1.70216	2.31929	3.41417	5.1776	6.69319	7.96834	9.57591	11.4252	13.336	14.9698	15.3263	15.3223	16.3677	17.3592	14.9481
821.933	-1.9916	-1.73681	-1.64499	-1.61392	-1.41366	-0.539515	0.732587	1.60941	2.18347	3.26448	5.01578	6.51332	7.64346	9.23206	11.2203	13.2505	15.0028	15.446	15.1261	15.5854	16.3516	14.2959
823.457	-2.10867	-1.71565	-1.55657	-1.52966	-1.29333	-0.433148	0.725108	1.46318	1.91756	2.92229	4.65849	6.16753	7.24985	8.86079	10.9251	13.0515	14.9479	15.5966	15.112	15.0518	15.5578	13.7603
824.981	-2.32543	-1.8221	-1.56669	-1.5318	-1.269	-0.397015	0.698403	1.31734	1.64552	2.54933	4.2812	5.84528	6.93746	8.5338	10.5597	12.6981	14.7031	15.5729	15.0997	14.7432	15.0493	13.4173
826.503	-2.54923	-1.98991	-1.71528	-1.70845	-1.42364	-0.489824	0.583752	1.12688	1.45066	2.30663	4.00059	5.63643	6.73718	8.25305	10.1694	12.2651	14.3495	15.4127	15.0748	14.6206	14.8158	13.2855
828.026	-2.54051	-2.05401	-1.95377	-2.03176	-1.69477	-0.678123	0.390761	0.909126	1.37029	2.22343	3.76754	5.42872	6.52491	7.94006	9.73906	11.7834	13.9889	15.2929	15.2126	14.784	14.8306	13.2135
829.548	-2.21189	-1.96306	-2.14091	-2.29933	-1.94404	-0.927368	0.161198	0.736787	1.41041	2.26888	3.55956	5.15026	6.21646	7.54218	9.30016	11.324	13.6561	15.2347	15.5432	15.27	15.0721	13.1272
831.071	-1.64065	-1.71373	-2.16466	-2.39073	-2.1177	-1.23384	-0.13682	0.566458	1.4758	2.35619	3.39078	4.87676	5.92976	7.17631	8.94902	10.9404	13.2884	15.1032	15.904	15.9207	15.4486	13.0723
832.593	-1.11351	-1.52798	-2.16064	-2.39359	-2.21793	-1.51809	-0.426485	0.41061	1.49481	2.39324	3.28057	4.7545	5.87081	7.0399	8.75998	10.6088	12.817	14.8075	16.1331	16.5224	15.8394	13.0898
834.113	-0.838277	-1.56206	-2.25117	-2.36399	-2.2033	-1.66618	-0.59304	0.315846	1.43808	2.3243	3.22654	4.8232	6.05906	7.14075	8.71119	10.3182	12.3093	14.4207	16.1935	16.9398	16.1542	13.1652
835.634	-0.749871	-1.69844	-2.35428	-2.2612	-2.04533	-1.67843	-0.75755	0.131962	1.25096	2.17107	3.16889	4.89276	6.25224	7.28199	8.69566	10.0798	11.9084	14.1203	16.1745	17.1538	16.347	13.2421
837.156	-0.671047	-1.76041	-2.32718	-2.05352	-1.77325	-1.59514	-0.976654	-0.181797	0.948094	2.00015	3.12398	4.86843	6.29355	7.31636	8.60884	9.84729	11.5888	13.8944	16.1038	17.2282	16.4673	13.3096
838.676	-0.494103	-1.71736	-2.17795	-1.77125	-1.44288	-1.42594	-1.07386	-0.339651	0.791266	1.95087	3.1787	4.8317	6.24657	7.24562	8.40206	9.5679	11.2436	13.5715	15.8964	17.2092	16.5728	13.4012
840.195	-0.277946	-1.63984	-2.00099	-1.47081	-1.11573	-1.19571	-0.962464	-0.207077	0.911823	2.04046	3.29062	4.80377	6.15734	7.09956	8.12176	9.32354	10.9584	13.1697	15.5437	17.0848	16.6103	13.4988
841.716	-0.166719	-1.54559	-1.79563	-1.16266	-0.823142	-0.938478	-0.681361	0.134453	1.18877	2.14006	3.31642	4.70983	6.01465	6.92531	7.84846	9.18061	10.8204	12.8213	15.1607	16.8886	16.5552	13.5695
843.235	-0.208197	-1.42037	-1.6027	-1.0012	-0.720919	-0.744153	-0.323921	0.529102	1.46236	2.18431	3.23163	4.55996	5.86496	6.76328	7.56598	9.00224	10.6902	12.5443	14.8683	16.724	16.4949	13.6306
844.754	-0.30828	-1.29775	-1.48817	-1.02878	-0.810515	-0.657574	-0.0249838	0.87229	1.72889	2.23852	3.11214	4.40328	5.71392	6.55616	7.26403	8.76921	10.4912	12.2887	14.6545	16.6175	16.4817	13.6949
846.273	-0.271644	-1.16979	-1.43238	-1.09732	-0.896781	-0.586138	0.160435	1.0743	1.89952	2.22158	2.92437	4.23685	5.56436	6.33485	7.0952	8.6953	10.3517	12.0724	14.4773	16.5476	16.5195	13.7874
847.792	-0.17641	-1.15599	-1.47073	-1.13813	-0.889419	-0.462913	0.285211	1.10054	1.82103	2.00349	2.64981	4.08515	5.48436	6.27128	7.21422	8.87701	10.3449	11.9542	14.4031	16.5633	16.6302	13.9435
849.309	-0.225258	-1.26967	-1.56899	-1.1766	-0.851739	-0.34961	0.313764	0.923138	1.49155	1.65327	2.3913	3.99163	5.46536	6.31719	7.45121	9.11287	10.3563	11.8476	14.339	16.5882	16.7702	14.1184
850.827	-0.339935	-1.3327	-1.64666	-1.27819	-0.851164	-0.262585	0.223061	0.569876	1.02661	1.29319	2.16538	3.87336	5.38894	6.28444	7.53433	9.15065	10.2555	11.6777	14.1615	16.5046	16.8744	14.2963
852.345	-0.39651	-1.2499	-1.64559	-1.41576	-0.845236	-0.128537	0.0938247	0.12559	0.505437	0.995503	2.0444	3.74682	5.19947	6.10916	7.42683	8.95116	10.0256	11.4964	13.9296	16.3167	16.9242	14.5229
853.861	-0.418741	-1.03937	-1.49231	-1.42488	-0.748635	0.0680442	0.0567188	-0.223505	0.0478101	0.782276	2.07132	3.69192	4.95064	5.85983	7.23214	8.64895	9.71737	11.2839	13.6907	16.1035	16.9396	14.7316
855.379	-0.457034	-0.796257	-1.23723	-1.28525	-0.62434	0.203375	0.0904239	-0.420471	-0.265785	0.664447	2.1769	3.67952	4.68653	5.57278	6.99067	8.40091	9.45908	11.0035	13.3815	15.874	16.9034	14.7766
856.894	-0.582234	-0.678204	-1.05687	-1.16865	-0.634457	0.147413	0.100039	-0.45832	-0.338063	0.722769	2.32465	3.67483	4.47737	5.3635	6.82186	8.30177	9.34636	10.7708	13.1223	15.7149	16.852	14.6619
858.411	-0.760356	-0.726494	-1.07797	-1.27495	-0.893302	-0.0947649	0.0811036	-0.347389	-0.150537	0.99851	2.54797	3.70406	4.37974	5.32486	6.82002	8.33467	9.35647	10.6632	13.0088	15.6724	16.8627	14.5619
859.926	-0.770743	-0.785056	-1.22242	-1.54222	-1.25612	-0.390659	0.0347837	-0.13521	0.231188	1.37632	2.77826	3.77879	4.44389	5.47015	6.95509	8.43751	9.44389	10.6558	12.9412	15.6167	16.8509	14.4888
861.442	-0.366728	-0.753453	-1.43445	-1.78513	-1.47049	-0.593684	-0.0216891	0.0828926	0.609285	1.63952	2.84253	3.79051	4.61441	5.78751	7.25131	8.66244	9.66147	10.7329	12.8248	15.4335	16.6855	14.3074
862.957	0.361288	-0.71313	-1.74591	-1.98749	-1.5317	-0.684569	-0.049383	0.219643	0.79791	1.70347	2.72998	3.65511	4.69098	6.10363	7.62746	8.97095	9.92718	10.8068	12.6855	15.1677	16.3638	14.0291
864.472	1.09754	-0.598322	-1.89941	-2.03733	-1.49091	-0.722708	-0.0787597	0.252767	0.774728	1.57527	2.48243	3.37183	4.5448	6.16465	7.76534	9.08584	10.0041	10.705	12.429	14.8353	16.0075	13.7579
865.986	1.77791	-0.2397	-1.70857	-1.89383	-1.37335	-0.713065	-0.106186	0.260797	0.67599	1.32106	2.1192	2.98823	4.19984	5.83623	7.39149	8.73946	9.75665	10.4145	12.015	14.4258	15.6844	13.5526
867.501	2.42916	0.322439	-1.29035	-1.64502	-1.18598	-0.597716	-0.0746311	0.294904	0.598304	1.05753	1.73938	2.58077	3.72974	5.20063	6.61678	8.02127	9.31157	10.1365	11.6095	13.967	15.3512	13.4493
869.014	2.97578	0.926988	-0.764201	-1.26814	-0.880389	-0.368986	0.0446981	0.360103	0.545183	0.87114	1.5005	2.31441	3.29437	4.509	5.80075	7.23875	8.79845	9.90759	11.2861	13.5154	15.0064	13.4199
870.528	3.3686	1.43322	-0.276496	-0.858608	-0.583892	-0.213093	0.104666	0.370583	0.496986	0.810561	1.48087	2.27631	3.00835	3.92847	5.16694	6.6407	8.30972	9.63439	10.9687	13.1359	14.7472	13.4154
872.041	3.54252	1.67155	-0.0178883	-0.635432	-0.497639	-0.265214	-0.00687084	0.271453	0.458552	0.827618	1.52883	2.28047	2.74161	3.40335	4.67023	6.22061	7.92883	9.42552	10.7523	12.8821	14.5498	13.325
873.553	3.55845	1.66029	0.0337839	-0.614732	-0.587495	-0.361517	-0.0939152	0.207429	0.473704	0.848929	1.50377	2.18343	2.41244	2.89448	4.23733	5.90421	7.70626	9.38701	10.6654	12.6271	14.2301	13.0596
875.066	3.55326	1.57332	0.0353392	-0.633225	-0.67794	-0.375473	-0.0700654	0.233379	0.512574	0.791578	1.38445	2.063	2.18414	2.54063	3.93906	5.73074	7.6473	9.43768	10.5685	12.211	13.6452	12.5718
876.578	3.57937	1.47993	-0.0242038	-0.658944	-0.719287	-0.395092	-0.0985228	0.208274	0.503801	0.672573	1.24094	2.02537	2.22124	2.51567	3.89076	5.73432	7.68706	9.44873	10.4148	11.7196	12.9049	11.9485
878.089	3.5709	1.40401	-0.173766	-0.79797	-0.827418	-0.478588	-0.181669	0.108268	0.422219	0.576169	1.19978	2.13173	2.4853	2.75703	4.04253	5.84389	7.72279	9.36779	10.2615	11.3142	12.2076	11.3136
879.601	3.4562	1.44034	-0.243143	-0.969866	-0.972847	-0.533272	-0.171361	0.0865958	0.341794	0.540965	1.29032	2.34725	2.83122	3.07846	4.23772	5.96548	7.71429	9.20461	10.083	10.9998	11.6753	10.7591
881.112	3.21511	1.60599	-0.0974004	-1.01795	-1.07229	-0.547375	-0.0863192	0.179239	0.353208	0.603366	1.45433	2.57822	3.16671	3.36206	4.33333	5.98793	7.64556	8.98734	9.8295	10.7153	11.3493	10.3863
882.623	2.9104	1.77219	0.119738	-0.994307	-1.17329	-0.612263	-0.0478914	0.262747	0.394917	0.707675	1.61487	2.7994	3.51433	3.61648	4.31548	5.85832	7.50412	8.77986	9.57332	10.4559	11.1598	10.2114
884.134	2.62906	1.90294	0.320866	-0.918218	-1.22165	-0.676338	-0.00496601	0.347924	0.39974	0.749371	1.73336	3.01727	3.84027	3.84274	4.29627	5.70282	7.35036	8.63241	9.40455	10.2594	11.0054	10.1485
885.644	2.56111	2.08063	0.533229	-0.750731	-1.13453	-0.665985	0.0987438	0.495034	0.411482	0.72522	1.78289	3.1212	3.9564	3.94237	4.3196	5.62451	7.20036	8.47315	9.28572	10.1597	10.888	10.1212
887.153	2.75583	2.22611	0.666474	-0.534298	-0.903834	-0.539828	0.244283	0.667111	0.477046	0.691828	1.73497	2.99433	3.75719	3.86657	4.30212	5.50391	6.95093	8.21559	9.16585	10.1662	10.8494	10.0593
888.662	3.07549	2.22314	0.648409	-0.33651	-0.584168	-0.270977	0.444204	0.831319	0.603338	0.72287	1.66849	2.72482	3.3871	3.70314	4.20481	5.25297	6.574	7.86742	9.03125	10.2154	10.8433	9.89895
890.172	3.35308	2.11962	0.584408	-0.112905	-0.193177	0.0835286	0.629767	0.931469	0.75276	0.834176	1.67189	2.48624	3.05016	3.54047	4.08682	4.98819	6.17463	7.45374	8.83365	10.198	10.761	9.63912
891.681	3.54128	2.08434	0.613132	0.184606	0.281647	0.451627	0.703151	0.929862	0.92651	1.03204	1.76807	2.35519	2.82758	3.41562	4.00807	4.80904	5.82519	7.01341	8.58912	10.1057	10.5533	9.31356
893.189	3.67863	2.13466	0.662651	0.40511	0.693137	0.773384	0.717709	0.902539	1.13301	1.31539	1.97322	2.37445	2.74833	3.36101	3.98416	4.6998	5.52598	6.58483	8.31686	9.97118	10.3163	9.01318
894.697	3.6263	2.14133	0.61579	0.384274	0.844611	0.954029	0.73554	0.953523	1.39339	1.66265	2.26667	2.53262	2.79912	3.3634	3.97506	4.62944	5.30701	6.20118	7.95405	9.74231	10.1811	8.88496
896.205	3.16267	1.99613	0.543354	0.244118	0.785561	0.96706	0.694341	0.997983	1.61501	1.95693	2.51752	2.71665	2.91747	3.38235	3.91857	4.5581	5.16436	5.86772	7.4788	9.35368	10.1348	9.04191
897.712	2.36073	1.67865	0.437901	0.0416581	0.587738	0.882432	0.609961	0.923441	1.61477	2.02122	2.60634	2.8762	3.08231	3.39927	3.78832	4.42096	5.01192	5.57292	6.96959	8.80551	10.0073	9.34437
899.22	1.5621	1.34895	0.329934	-0.175494	0.360717	0.85726	0.671417	0.885255	1.47986	1.88859	2.54815	2.99991	3.23939	3.37596	3.60293	4.21155	4.81653	5.34823	6.54676	8.20105	9.65654	9.41661
900.727	1.0691	1.10395	0.235895	-0.298502	0.263099	0.966827	0.932395	1.01992	1.42092	1.74805	2.4089	2.98998	3.24424	3.26564	3.40735	3.9896	4.61927	5.22065	6.2862	7.69174	9.12451	9.10182

## Sheet: Fig.3c
	0.058325	0.0599832	0.0616415	0.0632997	0.0649579	0.0666161	0.0682756	0.0699338	0.071592	0.0732502	0.0749085	0.0765667	0.0782249	0.0798831	0.0815414	0.0831996	0.0848578	0.0865172	0.0881755	0.0898337	0.0914919	0.0931501	0.0948084	0.0964666	0.0981248	0.0997831	0.101441	0.1031	0.104759	0.106417	0.108075	0.109734
48	5.70582e-10	6.07853e-10	5.24389e-10	3.99808e-10	3.54764e-10	4.32019e-10	6.20676e-10	9.45219e-10	1.3443e-09	1.68012e-09	1.92986e-09	2.21473e-09	2.7434e-09	3.75831e-09	5.4678e-09	7.8302e-09	1.09751e-08	1.5082e-08	1.84828e-08	1.94358e-08	1.81498e-08	1.43455e-08	8.85437e-09	4.84669e-09	3.85498e-09	4.99923e-09	6.95983e-09	8.2528e-09	7.77819e-09	6.30467e-09	4.96758e-09	4.02959e-09
48.96	6.19508e-10	6.59975e-10	5.69355e-10	4.34091e-10	3.85184e-10	4.69064e-10	6.73898e-10	1.02627e-09	1.45957e-09	1.82419e-09	2.09534e-09	2.40464e-09	2.97864e-09	4.08057e-09	5.93665e-09	8.50163e-09	1.19162e-08	1.63752e-08	2.00677e-08	2.11024e-08	1.97061e-08	1.55756e-08	9.61362e-09	5.26228e-09	4.18554e-09	5.4279e-09	7.55662e-09	8.96046e-09	8.44515e-09	6.84529e-09	5.39354e-09	4.37512e-09
49.92	6.63369e-10	7.06702e-10	6.09665e-10	4.64825e-10	4.12456e-10	5.02274e-10	7.2161e-10	1.09893e-09	1.56291e-09	1.95334e-09	2.24369e-09	2.57489e-09	3.18953e-09	4.36948e-09	6.35697e-09	9.10355e-09	1.27599e-08	1.75346e-08	2.14885e-08	2.25964e-08	2.11013e-08	1.66783e-08	1.02943e-08	5.63485e-09	4.48188e-09	5.8122e-09	8.09163e-09	9.59486e-09	9.04307e-09	7.32994e-09	5.7754e-09	4.68488e-09
50.88	7.00557e-10	7.46318e-10	6.43842e-10	4.90882e-10	4.35577e-10	5.3043e-10	7.62063e-10	1.16053e-09	1.65053e-09	2.06285e-09	2.36947e-09	2.71923e-09	3.36833e-09	4.61443e-09	6.71333e-09	9.61387e-09	1.34752e-08	1.85175e-08	2.26931e-08	2.38632e-08	2.22842e-08	1.76133e-08	1.08713e-08	5.95073e-09	4.73312e-09	6.13802e-09	8.54523e-09	1.01327e-08	9.55001e-09	7.74084e-09	6.09916e-09	4.9475e-09
51.84	7.29643e-10	7.77305e-10	6.70574e-10	5.11263e-10	4.53662e-10	5.52453e-10	7.93703e-10	1.20872e-09	1.71906e-09	2.14849e-09	2.46785e-09	2.83213e-09	3.50818e-09	4.80601e-09	6.99206e-09	1.0013e-08	1.40347e-08	1.92864e-08	2.36353e-08	2.48539e-08	2.32094e-08	1.83446e-08	1.13227e-08	6.1978e-09	4.92964e-09	6.39287e-09	8.90002e-09	1.05534e-08	9.94652e-09	8.06224e-09	6.3524e-09	5.15292e-09
52.8	7.49475e-10	7.98432e-10	6.888e-10	5.2516e-10	4.65993e-10	5.67469e-10	8.15276e-10	1.24157e-09	1.76578e-09	2.20689e-09	2.53493e-09	2.90911e-09	3.60353e-09	4.93664e-09	7.18211e-09	1.02852e-08	1.44161e-08	1.98106e-08	2.42777e-08	2.55295e-08	2.38403e-08	1.88432e-08	1.16305e-08	6.36626e-09	5.06363e-09	6.56663e-09	9.14193e-09	1.08403e-08	1.02169e-08	8.28137e-09	6.52506e-09	5.29298e-09
53.76	7.59247e-10	8.08843e-10	6.97781e-10	5.32007e-10	4.72069e-10	5.74868e-10	8.25906e-10	1.25776e-09	1.7888e-09	2.23567e-09	2.56798e-09	2.94704e-09	3.65052e-09	5.00101e-09	7.27575e-09	1.04193e-08	1.46041e-08	2.00689e-08	2.45943e-08	2.58623e-08	2.41511e-08	1.90889e-08	1.17821e-08	6.44927e-09	5.12965e-09	6.65225e-09	9.26113e-09	1.09816e-08	1.03501e-08	8.38935e-09	6.61014e-09	5.36199e-09
54.72	7.58558e-10	8.08109e-10	6.97148e-10	5.31524e-10	4.7164e-10	5.74346e-10	8.25156e-10	1.25662e-09	1.78718e-09	2.23364e-09	2.56565e-09	2.94437e-09	3.6472e-09	4.99647e-09	7.26915e-09	1.04098e-08	1.45908e-08	2.00507e-08	2.45719e-08	2.58389e-08	2.41292e-08	1.90716e-08	1.17714e-08	6.44341e-09	5.125e-09	6.64621e-09	9.25272e-09	1.09717e-08	1.03407e-08	8.38173e-09	6.60413e-09	5.35712e-09
55.68	7.47435e-10	7.96259e-10	6.86926e-10	5.23731e-10	4.64725e-10	5.65925e-10	8.13057e-10	1.23819e-09	1.76097e-09	2.20088e-09	2.52803e-09	2.9012e-09	3.59373e-09	4.92321e-09	7.16256e-09	1.02572e-08	1.43769e-08	1.97567e-08	2.42116e-08	2.546e-08	2.37754e-08	1.87919e-08	1.15988e-08	6.34894e-09	5.04985e-09	6.54876e-09	9.11705e-09	1.08108e-08	1.01891e-08	8.25883e-09	6.5073e-09	5.27857e-09
56.64	7.26337e-10	7.73782e-10	6.67535e-10	5.08947e-10	4.51606e-10	5.4995e-10	7.90106e-10	1.20324e-09	1.71127e-09	2.13876e-09	2.45667e-09	2.8193e-09	3.49228e-09	4.78424e-09	6.96038e-09	9.96766e-09	1.39711e-08	1.9199e-08	2.35282e-08	2.47413e-08	2.31043e-08	1.82615e-08	1.12714e-08	6.16972e-09	4.9073e-09	6.3639e-09	8.85969e-09	1.05056e-08	9.90145e-09	8.0257e-09	6.32361e-09	5.12957e-09
57.6	7.17344e-10	7.59859e-10	6.55977e-10	5.02407e-10	4.45277e-10	5.37001e-10	7.65181e-10	1.16044e-09	1.648e-09	2.05926e-09	2.36679e-09	2.7196e-09	3.37262e-09	4.62128e-09	6.71859e-09	9.61163e-09	1.34598e-08	1.84833e-08	2.2641e-08	2.38049e-08	2.22333e-08	1.75863e-08	1.08788e-08	5.98319e-09	4.76517e-09	6.14611e-09	8.52347e-09	1.00935e-08	9.51525e-09	7.7242e-09	6.09876e-09	4.95328e-09
58.56	6.92453e-10	7.30629e-10	6.31045e-10	4.84816e-10	4.2934e-10	5.1432e-10	7.28647e-10	1.10179e-09	1.56308e-09	1.95286e-09	2.24547e-09	2.58252e-09	3.20522e-09	4.39256e-09	6.38288e-09	9.12478e-09	1.27698e-08	1.75269e-08	2.14625e-08	2.25635e-08	2.10763e-08	1.668e-08	1.03346e-08	5.70298e-09	4.54618e-09	5.84122e-09	8.07838e-09	9.55727e-09	9.0113e-09	7.32292e-09	5.79052e-09	4.70707e-09
59.52	6.68598e-10	7.00967e-10	6.05899e-10	4.67867e-10	4.13786e-10	4.90252e-10	6.87885e-10	1.03498e-09	1.46572e-09	1.83076e-09	2.10662e-09	2.42654e-09	3.01576e-09	4.13397e-09	6.00207e-09	8.56987e-09	1.198e-08	1.64288e-08	2.01068e-08	2.11345e-08	1.97453e-08	1.56409e-08	9.7169e-09	5.39262e-09	4.30541e-09	5.49625e-09	7.56581e-09	8.9363e-09	8.42825e-09	6.8616e-09	5.43947e-09	4.42828e-09
60.48	6.51182e-10	6.75855e-10	5.84921e-10	4.55303e-10	4.01844e-10	4.67795e-10	6.46077e-10	9.64005e-10	1.36117e-09	1.69943e-09	1.95794e-09	2.26112e-09	2.81664e-09	3.86266e-09	5.60024e-09	7.97966e-09	1.11343e-08	1.52468e-08	1.86429e-08	1.95899e-08	1.83083e-08	1.4525e-08	9.06464e-09	5.0784e-09	4.06489e-09	5.13381e-09	7.01135e-09	8.2585e-09	7.79285e-09	6.36398e-09	5.06657e-09	4.13502e-09
61.44	6.47309e-10	6.61756e-10	5.738e-10	4.5204e-10	3.97742e-10	4.50765e-10	6.07094e-10	8.93531e-10	1.25544e-09	1.5663e-09	1.80831e-09	2.09731e-09	2.62255e-09	3.59901e-09	5.20583e-09	7.39241e-09	1.02831e-08	1.4047e-08	1.71492e-08	1.80112e-08	1.68422e-08	1.33965e-08	8.42362e-09	4.79262e-09	3.85189e-09	4.78073e-09	6.44398e-09	7.55479e-09	7.13479e-09	5.85706e-09	4.69634e-09	3.84872e-09
62.4	6.66257e-10	6.66997e-10	5.79884e-10	4.64495e-10	4.06985e-10	4.43986e-10	5.75605e-10	8.28933e-10	1.15532e-09	1.4397e-09	1.66782e-09	1.94794e-09	2.45072e-09	3.36697e-09	4.85204e-09	6.85212e-09	9.48368e-09	1.29034e-08	1.57127e-08	1.64886e-08	1.54326e-08	1.23278e-08	7.84718e-09	4.57465e-09	3.69994e-09	4.46854e-09	5.89571e-09	6.85832e-09	6.48614e-09	5.37097e-09	4.35707e-09	3.59453e-09
63.36	7.20084e-10	7.02279e-10	6.12627e-10	5.00999e-10	4.36705e-10	4.53555e-10	5.57243e-10	7.76396e-10	1.06843e-09	1.32892e-09	1.54786e-09	1.82776e-09	2.32136e-09	3.19472e-09	4.57748e-09	6.40929e-09	8.80084e-09	1.18985e-08	1.44295e-08	1.51216e-08	1.4174e-08	1.14e-08	7.39739e-09	4.47248e-09	3.6503e-09	4.23418e-09	5.40167e-09	6.20408e-09	5.88099e-09	4.93903e-09	4.08128e-09	3.40186e-09
64.32	8.24384e-10	7.81304e-10	6.84155e-10	5.72317e-10	4.96104e-10	4.87169e-10	5.58835e-10	7.43084e-10	1.00335e-09	1.24441e-09	1.46138e-09	1.75396e-09	2.2583e-09	3.11554e-09	4.42747e-09	6.12225e-09	8.30811e-09	1.11246e-08	1.34058e-08	1.40195e-08	1.31711e-08	1.07048e-08	7.14692e-09	4.54485e-09	3.75385e-09	4.12125e-09	5.00046e-09	5.62883e-09	5.3555e-09	4.59827e-09	3.90668e-09	3.30536e-09
65.28	9.99171e-10	9.21539e-10	8.09939e-10	6.92262e-10	5.96971e-10	5.54528e-10	5.88702e-10	7.37369e-10	9.69868e-10	1.19801e-09	1.42326e-09	1.74667e-09	2.28988e-09	3.16914e-09	4.45557e-09	6.05904e-09	8.09e-09	1.06861e-08	1.27608e-08	1.33045e-08	1.2541e-08	1.03463e-08	7.18162e-09	4.86395e-09	4.07356e-09	4.18165e-09	4.735e-09	5.1715e-09	4.94836e-09	4.39029e-09	3.87732e-09	3.3462e-09
66.24	1.26987e-09	1.14505e-09	1.00954e-09	8.78373e-10	7.54262e-10	6.67789e-10	6.57007e-10	7.69138e-10	9.79266e-10	1.20334e-09	1.4508e-09	1.82971e-09	2.45007e-09	3.40318e-09	4.72565e-09	6.29983e-09	8.24473e-09	1.07031e-08	1.26295e-08	1.31145e-08	1.24166e-08	1.0445e-08	7.60374e-09	5.5185e-09	4.68718e-09	4.47758e-09	4.6537e-09	4.87391e-09	4.7016e-09	4.36249e-09	4.04523e-09	3.57366e-09
67.2	1.66834e-09	1.47938e-09	1.30739e-09	1.15262e-09	9.86697e-10	8.4204e-10	7.76127e-10	8.50126e-10	1.04471e-09	1.27622e-09	1.56427e-09	2.03142e-09	2.7796e-09	3.8749e-09	5.31409e-09	6.93961e-09	8.88746e-09	1.13143e-08	1.31672e-08	1.36078e-08	1.2951e-08	1.11412e-08	8.53545e-09	6.6171e-09	5.69023e-09	5.08368e-09	4.81191e-09	4.78191e-09	4.66176e-09	4.56955e-09	4.47218e-09	4.04681e-09
68.16	2.23381e-09	1.95839e-09	1.73352e-09	1.54206e-09	1.31733e-09	1.09575e-09	9.61023e-10	9.94256e-10	1.18162e-09	1.43512e-09	1.78753e-09	2.3855e-09	3.32724e-09	4.65289e-09	6.31203e-09	8.09099e-09	1.01536e-08	1.2682e-08	1.4554e-08	1.49674e-08	1.43215e-08	1.25992e-08	1.01225e-08	8.29142e-09	7.19886e-09	6.08929e-09	5.27352e-09	4.94658e-09	4.88109e-09	5.07493e-09	5.23146e-09	4.83631e-09
69.12	3.01368e-09	2.62289e-09	2.32416e-09	2.07937e-09	1.77397e-09	1.45113e-09	1.22954e-09	1.21793e-09	1.40799e-09	1.70158e-09	2.1485e-09	2.93164e-09	4.15072e-09	5.81841e-09	7.8272e-09	9.88652e-09	1.22017e-08	1.49947e-08	1.69985e-08	1.74048e-08	1.67337e-08	1.50109e-08	1.2537e-08	1.06988e-08	9.3521e-09	7.60021e-09	6.11231e-09	5.42543e-09	5.41884e-09	5.95233e-09	6.40942e-09	6.02579e-09
70.08	4.06387e-09	3.521e-09	3.12202e-09	2.80311e-09	2.38945e-09	1.93434e-09	1.60256e-09	1.54021e-09	1.74461e-09	2.10046e-09	2.67952e-09	3.71604e-09	5.31737e-09	7.46628e-09	9.98511e-09	1.24801e-08	1.52153e-08	1.84702e-08	2.07404e-08	2.11632e-08	2.04237e-08	1.85977e-08	1.59796e-08	1.40239e-08	1.23132e-08	9.73985e-09	7.41299e-09	6.28337e-09	6.34214e-09	7.28656e-09	8.1064e-09	7.71276e-09
71.04	5.44866e-09	4.70799e-09	4.17616e-09	3.75758e-09	3.20149e-09	2.57538e-09	2.10401e-09	1.98282e-09	2.21508e-09	2.65994e-09	3.41732e-09	4.79132e-09	6.90403e-09	9.70474e-09	1.29289e-08	1.60472e-08	1.94029e-08	2.33552e-08	2.60513e-08	2.65173e-08	2.56593e-08	2.36112e-08	2.0679e-08	1.8478e-08	1.62691e-08	1.26491e-08	9.27128e-09	7.59298e-09	7.72625e-09	9.17368e-09	1.04367e-08	1.00085e-08
72	7.23976e-09	6.24553e-09	5.54131e-09	4.99222e-09	4.25218e-09	3.40771e-09	2.76048e-09	2.56984e-09	2.84555e-09	3.41124e-09	4.40262e-09	6.2159e-09	8.99612e-09	1.26541e-08	1.68177e-08	2.07822e-08	2.49957e-08	2.99229e-08	3.32314e-08	3.37712e-08	3.27361e-08	3.03301e-08	2.68892e-08	2.42965e-08	2.14282e-08	1.64844e-08	1.1793e-08	9.43405e-09	9.65404e-09	1.172e-08	1.35272e-08	1.30367e-08
72.96	9.51439e-09	8.19999e-09	7.2764e-09	6.56028e-09	5.58683e-09	4.46734e-09	3.60061e-09	3.32718e-09	3.66407e-09	4.38785e-09	5.67914e-09	8.05256e-09	1.16854e-08	1.64437e-08	2.18223e-08	2.68941e-08	3.22418e-08	3.84664e-08	4.26026e-08	4.32506e-08	4.19716e-08	3.90533e-08	3.48833e-08	3.17324e-08	2.80146e-08	2.14141e-08	1.50916e-08	1.18918e-08	1.22141e-08	1.50394e-08	1.75142e-08	1.69302e-08
73.92	1.23523e-08	1.06399e-08	9.44225e-09	8.5167e-09	7.25222e-09	5.79145e-09	4.6539e-09	4.28151e-09	4.69954e-09	5.62428e-09	7.29193e-09	1.0366e-08	1.50666e-08	2.12069e-08	2.81189e-08	3.45985e-08	4.13971e-08	4.92877e-08	5.44967e-08	5.52913e-08	5.36925e-08	5.0089e-08	4.49428e-08	4.1047e-08	3.62595e-08	2.76117e-08	1.9284e-08	1.50539e-08	1.54975e-08	1.92495e-08	2.25383e-08	2.18262e-08
74.88	1.58314e-08	1.36323e-08	1.20984e-08	1.09152e-08	9.2941e-09	7.41637e-09	5.94924e-09	5.45893e-09	5.98023e-09	7.15425e-09	9.28503e-09	1.32195e-08	1.92321e-08	2.7074e-08	3.58799e-08	4.41058e-08	5.27114e-08	6.26818e-08	6.92374e-08	7.02209e-08	6.8218e-08	6.37383e-08	5.73429e-08	5.24957e-08	4.63891e-08	3.52467e-08	2.44841e-08	1.90058e-08	1.95933e-08	2.44647e-08	2.87366e-08	2.78585e-08
75.84	2.00225e-08	1.72379e-08	1.52987e-08	1.38047e-08	1.1754e-08	9.37513e-09	7.51281e-09	6.8831e-09	7.53172e-09	9.00831e-09	1.16983e-08	1.66704e-08	2.4266e-08	3.41633e-08	4.52614e-08	5.5607e-08	6.64112e-08	7.89159e-08	8.71182e-08	8.83363e-08	8.58373e-08	8.02738e-08	7.2333e-08	6.63103e-08	5.86087e-08	4.44731e-08	3.07953e-08	2.38249e-08	2.45818e-08	3.07892e-08	3.62339e-08	3.51487e-08
76.8	2.49829e-08	2.15061e-08	1.90871e-08	1.72246e-08	1.46656e-08	1.16944e-08	9.36576e-09	8.57305e-09	9.37461e-09	1.1211e-08	1.45639e-08	2.07648e-08	3.02358e-08	4.25702e-08	5.63893e-08	6.92558e-08	8.26788e-08	9.82049e-08	1.08375e-07	1.09876e-07	1.06783e-07	9.99151e-08	9.01144e-08	8.26778e-08	7.3084e-08	5.54148e-08	3.83005e-08	2.95729e-08	3.05274e-08	3.83063e-08	4.51303e-08	4.37947e-08
77.76	3.0749e-08	2.64681e-08	2.34911e-08	2.12e-08	1.80502e-08	1.43911e-08	1.15215e-08	1.05408e-08	1.15218e-08	1.37777e-08	1.7902e-08	2.5532e-08	3.71843e-08	5.23548e-08	6.9343e-08	8.5149e-08	1.01629e-07	1.20683e-07	1.33154e-07	1.34988e-07	1.31199e-07	1.228e-07	1.10814e-07	1.01717e-07	8.992e-08	6.81502e-08	4.70515e-08	3.62877e-08	3.74697e-08	4.70682e-08	5.54889e-08	5.38584e-08
78.72	3.73292e-08	3.21309e-08	2.85172e-08	2.57366e-08	2.19126e-08	1.7469e-08	1.39828e-08	1.27887e-08	1.39757e-08	1.67114e-08	2.17164e-08	3.09777e-08	4.51204e-08	6.35298e-08	8.4139e-08	1.03306e-07	1.23283e-07	1.46376e-07	1.61483e-07	1.637e-07	1.59112e-07	1.48954e-07	1.34457e-07	1.23453e-07	1.0914e-07	8.26955e-08	5.70574e-08	4.39749e-08	4.5415e-08	5.70845e-08	6.73227e-08	6.53526e-08
79.68	4.46965e-08	3.84714e-08	3.41448e-08	3.08159e-08	2.62371e-08	2.09155e-08	1.67395e-08	1.53073e-08	1.67259e-08	1.99994e-08	2.59909e-08	3.7079e-08	5.40107e-08	7.6048e-08	1.00715e-07	1.2365e-07	1.47549e-07	1.75173e-07	1.93238e-07	1.95887e-07	1.90402e-07	1.78264e-07	1.60945e-07	1.47797e-07	1.30664e-07	9.89895e-08	6.82746e-08	5.25993e-08	5.43272e-08	6.83117e-08	8.05812e-08	7.82289e-08
80.64	6.26766e-08	5.40326e-08	4.75846e-08	4.23013e-08	3.54066e-08	2.78151e-08	2.21579e-08	2.03017e-08	2.2083e-08	2.61396e-08	3.34975e-08	4.71735e-08	6.84192e-08	9.66431e-08	1.2872e-07	1.58884e-07	1.90248e-07	2.25847e-07	2.48358e-07	2.50869e-07	2.43723e-07	2.29668e-07	2.10638e-07	1.97387e-07	1.79419e-07	1.42506e-07	1.02688e-07	7.80197e-08	7.52536e-08	8.96953e-08	1.04348e-07	1.02955e-07
81.6	7.75154e-08	6.68575e-08	5.87366e-08	5.1966e-08	4.32567e-08	3.38182e-08	2.68977e-08	2.466e-08	2.67828e-08	3.15944e-08	4.02927e-08	5.64865e-08	8.18016e-08	1.15677e-07	1.54381e-07	1.90917e-07	2.28876e-07	2.71693e-07	2.98445e-07	3.01088e-07	2.92461e-07	2.76222e-07	2.54713e-07	2.40324e-07	2.20431e-07	1.77662e-07	1.29664e-07	9.81213e-08	9.27058e-08	1.08581e-07	1.25723e-07	1.24735e-07
82.56	9.62611e-08	8.30752e-08	7.27699e-08	6.40057e-08	5.29158e-08	4.11203e-08	3.26416e-08	2.99513e-08	3.24677e-08	3.81344e-08	4.83321e-08	6.73584e-08	9.73504e-08	1.37869e-07	1.84481e-07	2.28698e-07	2.74598e-07	3.25958e-07	3.5755e-07	3.60138e-07	3.49739e-07	3.31284e-07	3.07608e-07	2.92737e-07	2.71538e-07	2.22772e-07	1.65053e-07	1.24328e-07	1.14598e-07	1.31319e-07	1.51126e-07	1.51001e-07
83.52	1.20438e-07	1.04013e-07	9.07975e-08	7.93122e-08	6.50369e-08	5.01705e-08	3.9731e-08	3.64949e-08	3.94693e-08	4.61099e-08	5.79882e-08	8.02126e-08	1.1563e-07	1.64066e-07	2.2027e-07	2.73916e-07	3.2954e-07	3.91167e-07	4.28325e-07	4.30552e-07	4.17997e-07	3.97394e-07	3.72188e-07	3.57946e-07	3.36533e-07	2.81861e-07	2.124e-07	1.59185e-07	1.42627e-07	1.59176e-07	1.81797e-07	1.83246e-07
84.48	1.52323e-07	1.31629e-07	1.14462e-07	9.92551e-08	8.07671e-08	6.19897e-08	4.91835e-08	4.53888e-08	4.89977e-08	5.68546e-08	7.07385e-08	9.67375e-08	1.38676e-07	1.96838e-07	2.65011e-07	3.30632e-07	3.98791e-07	4.73711e-07	5.1837e-07	5.20979e-07	5.0732e-07	4.86954e-07	4.64021e-07	4.54696e-07	4.36301e-07	3.76616e-07	2.9175e-07	2.18497e-07	1.88327e-07	2.01159e-07	2.26215e-07	2.31012e-07
85.44	1.95032e-07	1.68666e-07	1.46071e-07	1.25626e-07	1.01235e-07	7.70464e-08	6.1026e-08	5.64549e-08	6.07757e-08	7.00096e-08	8.614e-08	1.16452e-07	1.66166e-07	2.36355e-07	3.19633e-07	4.00502e-07	4.84455e-07	5.75596e-07	6.28601e-07	6.30425e-07	6.14337e-07	5.9374e-07	5.73717e-07	5.70956e-07	5.5766e-07	4.93526e-07	3.89825e-07	2.90784e-07	2.42755e-07	2.50181e-07	2.77962e-07	2.87404e-07
86.4	2.53073e-07	2.19031e-07	1.88912e-07	1.61115e-07	1.28534e-07	9.69646e-08	7.66738e-08	7.11217e-08	7.63422e-08	8.72528e-08	1.06045e-07	1.41509e-07	2.00838e-07	2.86348e-07	3.89193e-07	4.90033e-07	5.94668e-07	7.06735e-07	7.70124e-07	7.70572e-07	7.51587e-07	7.32087e-07	7.18378e-07	7.26854e-07	7.23015e-07	6.55811e-07	5.27668e-07	3.922e-07	3.17507e-07	3.15339e-07	3.45767e-07	3.62344e-07
87.36	3.32595e-07	2.88066e-07	2.47484e-07	2.09374e-07	1.65401e-07	1.23695e-07	9.76607e-08	9.08462e-08	9.72309e-08	1.10238e-07	1.32271e-07	1.74052e-07	2.4556e-07	3.50988e-07	4.79636e-07	6.07056e-07	7.3922e-07	8.78806e-07	9.55446e-07	9.53719e-07	9.31239e-07	9.14789e-07	9.1229e-07	9.38667e-07	9.50482e-07	8.8221e-07	7.21761e-07	5.34851e-07	4.21025e-07	4.03294e-07	4.36225e-07	4.63464e-07
88.32	4.41837e-07	3.82932e-07	3.27823e-07	2.75306e-07	2.15519e-07	1.59874e-07	1.26064e-07	1.17601e-07	1.25521e-07	1.41212e-07	1.67296e-07	2.17022e-07	3.04274e-07	4.35999e-07	5.99096e-07	7.62255e-07	9.31447e-07	1.10772e-06	1.20164e-06	1.1967e-06	1.16996e-06	1.15936e-06	1.17494e-06	1.22854e-06	1.26462e-06	1.19803e-06	9.94336e-07	7.35094e-07	5.64765e-07	5.2315e-07	5.58375e-07	6.01178e-07
89.28	5.91604e-07	5.13018e-07	4.37845e-07	3.65354e-07	2.8374e-07	2.08984e-07	1.64634e-07	1.54004e-07	1.63975e-07	1.83166e-07	2.14429e-07	2.7436e-07	3.82266e-07	5.49038e-07	7.58419e-07	9.69849e-07	1.18908e-06	1.41464e-06	1.53145e-06	1.52197e-06	1.49005e-06	1.48918e-06	1.53232e-06	1.62591e-06	1.698e-06	1.63676e-06	1.37479e-06	1.01459e-06	7.63961e-07	6.87075e-07	7.24319e-07	7.89382e-07
90.24	7.95724e-07	6.90336e-07	5.87684e-07	4.87774e-07	3.76293e-07	2.7551e-07	2.16923e-07	2.03434e-07	2.16163e-07	2.39971e-07	2.77966e-07	3.51194e-07	4.8642e-07	7.00055e-07	9.71668e-07	1.24824e-06	1.53506e-06	1.82696e-06	1.97434e-06	1.95871e-06	1.92047e-06	1.93469e-06	2.0182e-06	2.16901e-06	2.29284e-06	2.24169e-06	1.90111e-06	1.40139e-06	1.0384e-06	9.1093e-07	9.49849e-07	1.04617e-06
91.2	1.07146e-06	9.29881e-07	7.89996e-07	6.52887e-07	5.0098e-07	3.65087e-07	2.87405e-07	2.70156e-07	2.86592e-07	3.16522e-07	3.63347e-07	4.54032e-07	6.25468e-07	9.01645e-07	1.25661e-06	1.62065e-06	1.99829e-06	2.3792e-06	2.56753e-06	2.54381e-06	2.49797e-06	2.53451e-06	2.67544e-06	2.90635e-06	3.10259e-06	3.0676e-06	2.62137e-06	1.93103e-06	1.41322e-06	1.21492e-06	1.25509e-06	1.39455e-06
92.16	1.43983e-06	1.24991e-06	1.06019e-06	8.73267e-07	6.67324e-07	4.8461e-07	3.8157e-07	3.59411e-07	3.8081e-07	4.18849e-07	4.77283e-07	5.9091e-07	8.10188e-07	1.16932e-06	1.63507e-06	2.11558e-06	2.61425e-06	3.11376e-06	3.35678e-06	3.32275e-06	3.26792e-06	3.33644e-06	3.55713e-06	3.89796e-06	4.19339e-06	4.18215e-06	3.59498e-06	2.64753e-06	1.91962e-06	1.62418e-06	1.66506e-06	1.86306e-06
93.12	1.92573e-06	1.67204e-06	1.41651e-06	1.16382e-06	8.86632e-07	6.42292e-07	5.05982e-07	4.77475e-07	5.05464e-07	5.54184e-07	6.27833e-07	7.71488e-07	1.05352e-06	1.52167e-06	2.13316e-06	2.76705e-06	3.4253e-06	4.08129e-06	4.39681e-06	4.35005e-06	4.28485e-06	4.39803e-06	4.72729e-06	5.2163e-06	5.64498e-06	5.6669e-06	4.89362e-06	3.60408e-06	2.5954e-06	2.16917e-06	2.21008e-06	2.48628e-06
94.08	2.5578e-06	2.22114e-06	1.87997e-06	1.54171e-06	1.17194e-06	8.47638e-07	6.68264e-07	6.31655e-07	6.68303e-07	7.30964e-07	8.24406e-07	1.00704e-06	1.37055e-06	1.9803e-06	2.78116e-06	3.6145e-06	4.48049e-06	5.34051e-06	5.75122e-06	5.68921e-06	5.61249e-06	5.78673e-06	6.26113e-06	6.94655e-06	7.55107e-06	7.61762e-06	6.60154e-06	4.86338e-06	3.48519e-06	2.88588e-06	2.92592e-06	3.3049e-06
95.04	3.36796e-06	2.92491e-06	2.47394e-06	2.02607e-06	1.53783e-06	1.1113e-06	8.77001e-07	8.30204e-07	8.78087e-07	9.58736e-07	1.07765e-06	1.31034e-06	1.77833e-06	2.56955e-06	3.61311e-06	4.7022e-06	5.83491e-06	6.95737e-06	7.49154e-06	7.41191e-06	7.32302e-06	7.57924e-06	8.2444e-06	9.186e-06	1.00186e-05	1.01437e-05	8.8151e-06	6.49728e-06	4.64023e-06	3.81564e-06	3.8536e-06	4.36558e-06
96	4.39044e-06	3.81309e-06	3.22354e-06	2.63743e-06	1.99995e-06	1.44481e-06	1.14153e-06	1.08212e-06	1.14439e-06	1.24794e-06	1.39923e-06	1.69535e-06	2.29544e-06	3.31589e-06	4.66591e-06	6.07807e-06	7.54816e-06	9.00333e-06	9.69551e-06	9.59629e-06	9.49549e-06	9.85994e-06	1.07718e-05	1.20422e-05	1.31661e-05	1.3366e-05	1.16411e-05	8.58565e-06	6.11759e-06	5.00447e-06	5.03871e-06	5.72006e-06
96.96	5.66043e-06	4.91619e-06	4.15455e-06	3.39692e-06	2.57447e-06	1.8601e-06	1.4716e-06	1.39686e-06	1.47726e-06	1.60954e-06	1.8014e-06	2.17674e-06	2.94137e-06	4.24693e-06	5.97791e-06	7.79185e-06	9.68208e-06	1.15526e-05	1.24441e-05	1.23242e-05	1.22131e-05	1.27182e-05	1.39441e-05	1.56301e-05	1.71195e-05	1.74137e-05	1.51936e-05	1.12142e-05	7.97868e-06	6.50183e-06	6.53012e-06	7.42378e-06
97.92	7.21209e-06	6.26386e-06	5.29198e-06	4.32505e-06	3.27717e-06	2.36893e-06	1.87689e-06	1.78384e-06	1.88676e-06	2.05456e-06	2.29646e-06	2.76922e-06	3.73555e-06	5.39001e-06	7.58696e-06	9.89248e-06	1.22976e-05	1.46786e-05	1.58176e-05	1.5677e-05	1.55594e-05	1.62444e-05	1.78639e-05	2.00668e-05	2.20081e-05	2.24186e-05	1.95899e-05	1.44712e-05	1.02869e-05	8.35874e-06	8.37809e-06	9.53365e-06
98.88	9.07612e-06	7.88271e-06	6.65831e-06	5.4403e-06	4.12229e-06	2.98206e-06	2.3664e-06	2.25189e-06	2.38236e-06	2.59334e-06	2.896e-06	3.48661e-06	4.69614e-06	6.7705e-06	9.52788e-06	1.24249e-05	1.54504e-05	1.84484e-05	1.98901e-05	1.9731e-05	1.96132e-05	2.05247e-05	2.263e-05	2.54658e-05	2.79564e-05	2.85082e-05	2.49435e-05	1.8443e-05	1.31044e-05	1.06252e-05	1.06316e-05	1.2105e-05
99.84	1.12769e-05	9.79383e-06	8.27137e-06	6.75733e-06	5.12131e-06	3.70833e-06	2.9477e-06	2.80856e-06	2.97216e-06	3.23478e-06	3.60998e-06	4.34078e-06	5.83852e-06	8.40958e-06	1.18295e-05	1.54259e-05	1.91865e-05	2.29177e-05	2.47236e-05	2.45504e-05	2.44425e-05	2.56349e-05	2.83301e-05	3.19285e-05	3.50762e-05	3.57971e-05	3.1357e-05	2.32079e-05	1.6488e-05	1.33467e-05	1.33351e-05	1.51879e-05
100.8	1.38292e-05	1.20101e-05	1.0142e-05	8.28515e-06	6.28145e-06	4.55359e-06	3.62607e-06	3.45927e-06	3.66206e-06	3.98539e-06	4.44573e-06	5.34037e-06	7.17372e-06	1.0322e-05	1.45111e-05	1.89202e-05	2.35364e-05	2.81241e-05	3.03608e-05	3.01813e-05	3.00973e-05	3.16326e-05	3.5033e-05	3.95353e-05	4.3456e-05	4.43759e-05	3.89129e-05	2.88301e-05	2.04845e-05	1.65608e-05	1.65246e-05	1.88228e-05
101.76	1.67352e-05	1.45331e-05	1.22716e-05	1.00252e-05	7.60421e-06	5.51965e-06	4.40367e-06	4.2065e-06	4.45487e-06	4.84835e-06	5.40682e-06	6.48953e-06	8.70657e-06	1.25133e-05	1.75795e-05	2.29155e-05	2.85098e-05	3.40799e-05	3.68177e-05	3.66435e-05	3.66025e-05	3.85496e-05	4.27795e-05	4.83355e-05	5.31501e-05	5.43004e-05	4.76631e-05	3.53515e-05	2.51254e-05	2.02921e-05	2.02234e-05	2.30354e-05
102.72	1.99812e-05	1.73512e-05	1.46503e-05	1.19693e-05	9.08401e-06	6.60321e-06	5.27866e-06	5.04896e-06	5.34941e-06	5.82247e-06	6.49202e-06	7.78661e-06	1.04341e-05	1.49779e-05	2.10252e-05	2.73985e-05	3.40899e-05	4.07666e-05	4.4077e-05	4.39239e-05	4.39505e-05	4.63841e-05	5.15734e-05	5.83371e-05	6.41674e-05	6.55802e-05	5.76193e-05	4.27843e-05	3.04208e-05	2.45486e-05	2.44377e-05	2.7832e-05
103.68	2.35354e-05	2.04365e-05	1.72545e-05	1.40987e-05	1.0707e-05	7.79503e-06	6.24447e-06	5.98086e-06	6.33975e-06	6.90143e-06	7.69433e-06	9.22303e-06	1.2344e-05	1.76966e-05	2.48195e-05	3.23312e-05	4.02294e-05	4.81287e-05	5.20815e-05	5.19701e-05	5.20945e-05	5.50934e-05	6.13734e-05	6.94967e-05	7.64607e-05	7.81673e-05	6.8743e-05	5.11038e-05	3.63548e-05	2.93168e-05	2.91527e-05	3.31947e-05
104.64	2.73461e-05	2.3744e-05	2.00462e-05	1.63824e-05	1.24502e-05	9.07928e-06	7.28926e-06	6.99133e-06	7.41459e-06	8.07304e-06	9.00023e-06	1.07824e-05	1.44136e-05	2.06354e-05	2.89132e-05	3.76481e-05	4.68469e-05	5.60699e-05	6.07303e-05	6.06859e-05	6.09437e-05	6.45879e-05	7.20861e-05	8.17125e-05	8.99179e-05	9.19477e-05	8.09373e-05	6.02419e-05	4.28807e-05	3.45584e-05	3.43285e-05	3.90775e-05
105.6	3.13414e-05	2.72111e-05	2.29728e-05	1.87775e-05	1.42817e-05	1.04333e-05	8.39563e-06	8.06421e-06	8.55697e-06	9.31893e-06	1.03893e-05	1.24401e-05	1.6609e-05	2.37444e-05	3.3235e-05	4.32556e-05	5.38259e-05	6.4452e-05	6.98763e-05	6.99288e-05	7.03605e-05	7.47283e-05	8.35619e-05	9.48185e-05	0.000104357	0.000106735	9.40419e-05	7.00828e-05	4.99178e-05	4.02079e-05	3.98984e-05	4.54036e-05
106.56	3.543e-05	3.07588e-05	2.59672e-05	2.12295e-05	1.61602e-05	1.18279e-05	9.5408e-06	9.178e-06	9.74427e-06	1.06146e-05	1.18343e-05	1.41633e-05	1.88858e-05	2.69586e-05	3.76926e-05	4.90326e-05	6.10156e-05	7.30957e-05	7.93277e-05	7.95107e-05	8.01608e-05	8.53246e-05	9.5594e-05	0.000108583	0.000119522	0.00012227	0.000107831	8.04613e-05	5.73496e-05	4.61709e-05	4.57676e-05	5.20643e-05
107.52	3.95041e-05	3.4293e-05	2.89503e-05	2.36739e-05	1.80371e-05	1.32279e-05	1.0697e-05	1.03064e-05	1.09487e-05	1.19298e-05	1.33015e-05	1.59116e-05	2.11896e-05	3.01994e-05	4.21747e-05	5.48338e-05	6.8235e-05	8.1785e-05	8.88523e-05	8.9202e-05	9.01172e-05	9.61395e-05	0.000107921	0.000122712	0.00013509	0.000138221	0.000122014	9.11641e-05	6.50254e-05	5.23257e-05	5.18141e-05	5.89202e-05
108.48	4.3443e-05	3.77093e-05	3.18337e-05	2.60383e-05	1.98576e-05	1.45935e-05	1.18326e-05	1.14191e-05	1.21381e-05	1.32297e-05	1.47521e-05	1.76383e-05	2.34576e-05	3.33768e-05	4.6555e-05	6.04945e-05	7.52793e-05	9.02749e-05	9.81853e-05	9.87391e-05	9.99661e-05	0.000106895	0.000120233	0.000136855	0.000150677	0.000154194	0.000136246	0.000101935	7.27628e-05	5.85253e-05	5.78916e-05	6.58048e-05
109.44	4.71193e-05	4.0897e-05	3.45241e-05	2.82465e-05	2.15635e-05	1.58823e-05	1.29131e-05	1.24829e-05	1.32773e-05	1.44758e-05	1.61433e-05	1.92924e-05	2.5622e-05	3.63937e-05	5.06979e-05	6.58382e-05	8.19288e-05	9.83023e-05	0.000107041	0.000107835	0.000109418	0.000117283	0.000132186	0.00015062	0.000165849	0.000169748	0.000150137	0.000112482	8.03543e-05	6.46026e-05	6.38347e-05	7.25297e-05
110.4	5.04052e-05	4.3745e-05	3.69277e-05	3.02218e-05	2.30963e-05	1.70508e-05	1.39031e-05	1.34636e-05	1.43299e-05	1.56285e-05	1.74306e-05	2.08207e-05	2.76122e-05	3.91504e-05	5.44647e-05	7.0685e-05	8.79598e-05	0.000105598	0.000115126	0.000116195	0.000118172	0.000126979	0.000143412	0.000163589	0.000180147	0.000184411	0.00016327	0.000122492	8.75757e-05	7.03775e-05	6.94654e-05	7.8893e-05
111.36	5.31796e-05	4.61484e-05	3.89559e-05	3.18915e-05	2.44001e-05	1.80574e-05	1.47682e-05	1.43274e-05	1.52598e-05	1.66483e-05	1.85702e-05	2.21709e-05	2.93595e-05	4.15502e-05	5.77217e-05	7.4862e-05	9.3157e-05	0.000111904	0.000122157	0.000123528	0.00012593	0.000135659	0.000153542	0.000175338	0.000193104	0.000197705	0.000175219	0.000131644	9.41965e-05	7.5665e-05	7.46023e-05	8.4689e-05
112.32	5.53358e-05	4.80147e-05	4.05307e-05	3.31916e-05	2.54253e-05	1.88644e-05	1.54767e-05	1.50432e-05	1.60336e-05	1.74986e-05	1.95213e-05	2.32945e-05	3.08002e-05	4.35045e-05	6.03477e-05	7.8213e-05	9.73261e-05	0.000116985	0.000127873	0.000129568	0.000132415	0.000143018	0.000162224	0.00018546	0.000204271	0.000209171	0.000185574	0.000139626	9.99919e-05	8.02851e-05	7.90694e-05	8.97188e-05
113.28	5.67881e-05	4.92696e-05	4.15893e-05	3.40703e-05	2.61314e-05	1.94406e-05	1.60018e-05	1.55841e-05	1.66224e-05	1.81478e-05	2.02483e-05	2.41494e-05	3.18801e-05	4.4939e-05	6.22416e-05	8.06085e-05	0.000100306	0.000120645	0.000132058	0.000134086	0.000137383	0.000148784	0.000169142	0.00019359	0.000213246	0.000218395	0.000193962	0.000146153	0.000104755	8.40729e-05	8.27065e-05	9.38016e-05
114.24	5.74775e-05	4.98621e-05	4.20887e-05	3.44921e-05	2.64903e-05	1.97633e-05	1.6323e-05	1.59294e-05	1.70036e-05	1.8571e-05	2.07235e-05	2.47028e-05	3.25574e-05	4.57975e-05	6.33289e-05	8.19538e-05	0.000101979	0.00012274	0.000134546	0.000136909	0.000140647	0.00015274	0.000174036	0.000199424	0.000219693	0.000225032	0.000200072	0.000150983	0.000108311	8.68881e-05	8.53783e-05	9.67855e-05
115.2	5.73755e-05	4.97677e-05	4.20084e-05	3.44396e-05	2.64871e-05	1.98196e-05	1.64278e-05	1.60655e-05	1.71624e-05	1.87518e-05	2.09283e-05	2.49332e-05	3.28056e-05	4.60462e-05	6.35663e-05	8.2195e-05	0.000102278	0.000123186	0.000135241	0.000137925	0.000142078	0.000154734	0.000176719	0.000202738	0.000223365	0.00022883	0.000203671	0.000153932	0.000110523	8.86238e-05	8.69833e-05	9.8557e-05
116.16	5.64863e-05	4.89904e-05	4.13515e-05	3.39149e-05	2.61223e-05	1.96074e-05	1.63122e-05	1.59872e-05	1.70927e-05	1.86832e-05	2.0855e-05	2.48317e-05	3.26151e-05	4.56755e-05	6.29448e-05	8.13232e-05	0.000101192	0.000121968	0.000134114	0.000137095	0.000141623	0.000154688	0.000177087	0.000203406	0.000224122	0.000229643	0.00020462	0.000154887	0.000111308	8.9213e-05	8.74596e-05	9.90478e-05
117.12	5.48464e-05	4.75618e-05	4.0145e-05	3.29396e-05	2.54107e-05	1.91354e-05	1.5981e-05	1.5698e-05	1.67975e-05	1.83682e-05	2.05067e-05	2.44027e-05	3.1994e-05	4.47009e-05	6.14901e-05	7.93742e-05	9.8765e-05	0.000119135	0.000131214	0.000134455	0.0001393	0.000152607	0.000175128	0.000201403	0.000221936	0.00022744	0.000202885	0.000153812	0.000110634	8.86332e-05	8.6789e-05	9.82393e-05
118.08	5.2522e-05	4.55399e-05	3.84377e-05	3.15531e-05	2.43811e-05	1.84228e-05	1.54476e-05	1.52094e-05	1.62887e-05	1.78195e-05	1.98974e-05	2.36635e-05	3.09673e-05	4.31617e-05	5.92607e-05	7.64267e-05	9.50959e-05	0.000114801	0.000126657	0.000130111	0.000135204	0.000148573	0.000170921	0.000196809	0.000216895	0.00022231	0.000198534	0.00015075	0.000108529	8.69075e-05	8.49983e-05	9.61638e-05
119.04	4.96048e-05	4.30042e-05	3.62967e-05	2.981e-05	2.30741e-05	1.74975e-05	1.47329e-05	1.45406e-05	1.55863e-05	1.70586e-05	1.9051e-05	2.2643e-05	2.95753e-05	4.11182e-05	5.63445e-05	7.25966e-05	9.03288e-05	0.000109137	0.000120622	0.000124233	0.000129495	0.000142746	0.00016463	0.000189804	0.000209196	0.000214453	0.000191737	0.000145819	0.000105074	8.41031e-05	8.21574e-05	9.29024e-05
120	4.62056e-05	4.00513e-05	3.38037e-05	2.77766e-05	2.15393e-05	1.63948e-05	1.38641e-05	1.37172e-05	1.47171e-05	1.61146e-05	1.79999e-05	2.13801e-05	2.78709e-05	3.86483e-05	5.28522e-05	6.80296e-05	8.46448e-05	0.000102359	0.00011334	0.000117045	0.00012239	0.000135347	0.000156496	0.000180655	0.000199132	0.00020417	0.000182755	0.000139209	0.000100402	8.03271e-05	7.83747e-05	8.85796e-05
120.96	4.24479e-05	3.67881e-05	3.10489e-05	2.55267e-05	1.98325e-05	1.51548e-05	1.28731e-05	1.27692e-05	1.37128e-05	1.50219e-05	1.67824e-05	1.99211e-05	2.59165e-05	3.58421e-05	4.89112e-05	6.2892e-05	7.82511e-05	9.4713e-05	0.000105074	0.00010881	0.000114151	0.000126648	0.000146817	0.000169701	0.000187076	0.000191841	0.000171919	0.000131164	9.46859e-05	7.57196e-05	7.37903e-05	8.33554e-05
121.92	3.84598e-05	3.33262e-05	2.81265e-05	2.31372e-05	1.80123e-05	1.38202e-05	1.17941e-05	1.17296e-05	1.26086e-05	1.38188e-05	1.54411e-05	1.83168e-05	2.378e-05	3.27966e-05	4.46574e-05	5.73608e-05	7.13677e-05	8.6463e-05	9.61124e-05	9.98149e-05	0.000105064	0.000116955	0.000135936	0.000157328	0.000173454	0.000177902	0.000159615	0.000121972	8.81305e-05	7.04453e-05	6.85675e-05	7.74156e-05
122.88	3.43677e-05	2.9775e-05	2.51289e-05	2.06836e-05	1.61363e-05	1.24338e-05	1.06621e-05	1.06325e-05	1.14404e-05	1.25447e-05	1.402e-05	1.66198e-05	2.1531e-05	2.96105e-05	4.02277e-05	5.16134e-05	6.42156e-05	7.78745e-05	8.67437e-05	9.03511e-05	9.54292e-05	0.00010659	0.000124218	0.000143954	0.000158725	0.000162823	0.000146258	0.000111945	8.09588e-05	6.46833e-05	6.28832e-05	7.0961e-05
123.84	3.0289e-05	2.62366e-05	2.21421e-05	1.82367e-05	1.42591e-05	1.10364e-05	9.511e-06	9.51092e-06	1.02439e-05	1.12382e-05	1.25624e-05	1.48816e-05	1.92371e-05	2.63784e-05	3.57527e-05	4.58188e-05	5.7005e-05	6.92006e-05	7.72464e-05	8.07035e-05	8.55388e-05	9.58721e-05	0.000112028	0.000129998	0.000143351	0.000147077	0.00013227	0.000101401	7.34005e-05	5.86178e-05	5.69177e-05	6.41961e-05
124.8	2.63278e-05	2.28009e-05	1.92422e-05	1.58588e-05	1.24289e-05	9.66476e-06	8.37187e-06	8.39561e-06	9.05191e-06	9.93555e-06	1.11084e-05	1.31499e-05	1.69608e-05	2.3187e-05	3.1351e-05	4.01296e-05	4.99259e-05	6.06711e-05	6.78747e-05	7.11344e-05	7.5667e-05	8.51046e-05	9.9715e-05	0.000115863	0.000127777	0.000131121	0.00011806	9.06529e-05	6.56794e-05	5.2428e-05	5.08462e-05	5.73184e-05
125.76	2.25703e-05	1.95428e-05	1.64922e-05	1.36019e-05	1.06864e-05	8.35027e-06	7.27173e-06	7.31357e-06	7.89353e-06	8.66856e-06	9.69379e-06	1.14671e-05	1.47566e-05	2.01114e-05	2.71244e-05	3.46763e-05	4.31405e-05	5.24829e-05	5.88482e-05	6.18729e-05	6.60568e-05	7.45594e-05	8.75977e-05	0.000101919	0.00011241	0.000115371	0.000104002	7.99865e-05	5.80035e-05	4.62798e-05	4.48296e-05	5.051e-05
126.72	1.90835e-05	1.65201e-05	1.39411e-05	1.15065e-05	9.06354e-06	7.11811e-06	6.23276e-06	6.28728e-06	6.79306e-06	7.46395e-06	8.34841e-06	9.86837e-06	1.26698e-05	1.72126e-05	2.31549e-05	2.95636e-05	3.6779e-05	4.47946e-05	5.03459e-05	5.31085e-05	5.69117e-05	6.4468e-05	7.59494e-05	8.84838e-05	9.76017e-05	0.00010019	9.04235e-05	6.96542e-05	5.0556e-05	4.03194e-05	3.90094e-05	4.39298e-05
127.68	1.59139e-05	1.37732e-05	1.16228e-05	9.60054e-06	7.58286e-06	5.98675e-06	5.27178e-06	5.33404e-06	5.76936e-06	6.34252e-06	7.09557e-06	8.38121e-06	1.0735e-05	1.45368e-05	1.95032e-05	2.48681e-05	3.09369e-05	3.77237e-05	4.25018e-05	4.4986e-05	4.83911e-05	5.50151e-05	6.49916e-05	7.58182e-05	8.36393e-05	8.58716e-05	7.75924e-05	5.98651e-05	4.34893e-05	3.4668e-05	3.35018e-05	3.77083e-05
128.64	1.30886e-05	1.13254e-05	9.55701e-06	7.90071e-06	6.25812e-06	4.96807e-06	4.40023e-06	4.46598e-06	4.83574e-06	5.31901e-06	5.95179e-06	7.02491e-06	8.97619e-06	1.21146e-05	1.62091e-05	2.06394e-05	2.56757e-05	3.13466e-05	3.54055e-05	3.76051e-05	4.06082e-05	4.63361e-05	5.48899e-05	6.41187e-05	7.07398e-05	7.26401e-05	6.57137e-05	5.078e-05	3.69216e-05	2.94194e-05	2.83962e-05	3.19456e-05
129.6	1.06174e-05	9.18481e-06	7.75055e-06	6.41294e-06	5.09492e-06	4.06784e-06	3.62446e-06	3.6902e-06	4.00014e-06	4.4023e-06	4.92709e-06	5.81103e-06	7.40698e-06	9.96283e-06	1.32925e-05	1.69016e-05	2.10255e-05	2.57017e-05	2.91047e-05	3.10228e-05	3.3632e-05	3.85176e-05	4.57543e-05	5.35178e-05	5.90499e-05	6.06462e-05	5.49275e-05	4.25112e-05	3.09361e-05	2.46392e-05	2.37545e-05	2.67103e-05
130.56	8.49464e-06	7.34665e-06	6.19937e-06	5.13422e-06	4.09187e-06	3.28647e-06	2.94624e-06	3.00926e-06	3.26565e-06	3.59595e-06	4.02548e-06	4.74403e-06	6.03195e-06	8.08523e-06	1.07562e-05	1.36567e-05	1.69886e-05	2.07941e-05	2.36099e-05	2.52573e-05	2.74908e-05	3.16013e-05	3.76424e-05	4.40874e-05	4.86493e-05	4.99727e-05	4.53128e-05	3.5124e-05	2.55821e-05	2.03659e-05	1.96119e-05	2.20415e-05
131.52	6.70322e-06	5.79583e-06	4.8907e-06	4.05437e-06	3.24195e-06	2.61996e-06	2.36351e-06	2.42189e-06	2.63118e-06	2.89891e-06	3.2459e-06	3.82233e-06	4.84783e-06	6.47511e-06	8.58871e-06	1.08883e-05	1.35446e-05	1.6601e-05	1.89005e-05	2.02942e-05	2.21781e-05	2.55894e-05	3.05654e-05	3.58454e-05	3.95581e-05	4.06408e-05	3.68934e-05	2.86413e-05	2.08779e-05	1.66136e-05	1.59802e-05	1.79512e-05
132.48	5.21719e-06	4.50976e-06	3.80548e-06	3.158e-06	2.53397e-06	2.06096e-06	1.87121e-06	1.9237e-06	2.09229e-06	2.30647e-06	2.58312e-06	3.03948e-06	3.84518e-06	5.11747e-06	6.76734e-06	8.56607e-06	1.06557e-05	1.30784e-05	1.49317e-05	1.60934e-05	1.76591e-05	2.04517e-05	2.44957e-05	2.87645e-05	3.17466e-05	3.26206e-05	2.96463e-05	2.30498e-05	1.68157e-05	1.33753e-05	1.28508e-05	1.4429e-05
133.44	4.00507e-06	3.46107e-06	2.92058e-06	2.42633e-06	1.95397e-06	1.59982e-06	1.46207e-06	1.50804e-06	1.64205e-06	1.81115e-06	2.02885e-06	2.38543e-06	3.01002e-06	3.99139e-06	5.26189e-06	6.64994e-06	8.27208e-06	1.01674e-05	1.16416e-05	1.25957e-05	1.38781e-05	1.6133e-05	1.93759e-05	2.27815e-05	2.51456e-05	2.58419e-05	2.35119e-05	1.83074e-05	1.33666e-05	1.06272e-05	1.01991e-05	1.14463e-05
134.4	3.03258e-06	2.61994e-06	2.21086e-06	1.83885e-06	1.48653e-06	1.22549e-06	1.12748e-06	1.16678e-06	1.27189e-06	1.40365e-06	1.57273e-06	1.84769e-06	2.32548e-06	3.07229e-06	4.03746e-06	5.09428e-06	6.33694e-06	7.80046e-06	8.95777e-06	9.72978e-06	1.0765e-05	1.2561e-05	1.51267e-05	1.7808e-05	1.96575e-05	2.02049e-05	1.84035e-05	1.43505e-05	1.04858e-05	8.33314e-06	7.98866e-06	8.96146e-06
135.36	2.2649e-06	1.95619e-06	1.6508e-06	1.37474e-06	1.11578e-06	9.26404e-07	8.58123e-07	8.90986e-07	9.72329e-07	1.07365e-06	1.20325e-06	1.41252e-06	1.77318e-06	2.33389e-06	3.05725e-06	3.85114e-06	4.7906e-06	5.90601e-06	6.8027e-06	7.41832e-06	8.24187e-06	9.65287e-06	1.16558e-05	1.37389e-05	1.5167e-05	1.55917e-05	1.42169e-05	1.11017e-05	8.11804e-06	6.44865e-06	6.17537e-06	6.92432e-06
136.32	1.66854e-06	1.44072e-06	1.21587e-06	1.01387e-06	8.26344e-07	6.91138e-07	6.44622e-07	6.71526e-07	7.33635e-07	8.10527e-07	9.08581e-07	1.06577e-06	1.33443e-06	1.74979e-06	2.28466e-06	2.87311e-06	3.57406e-06	4.41316e-06	5.09887e-06	5.58265e-06	6.22844e-06	7.32188e-06	8.86462e-06	1.04616e-05	1.15499e-05	1.18749e-05	1.08394e-05	8.47606e-06	6.20257e-06	4.9249e-06	4.71116e-06	5.28028e-06
137.28	1.2125e-06	1.04667e-06	8.83396e-07	7.37664e-07	6.03864e-07	5.08889e-07	4.77956e-07	4.99541e-07	5.46326e-07	6.03913e-07	6.77132e-07	7.93672e-07	9.91164e-07	1.29476e-06	1.68498e-06	2.11538e-06	2.63156e-06	3.25466e-06	3.77219e-06	4.1469e-06	4.64605e-06	5.48187e-06	6.65428e-06	7.86247e-06	8.6809e-06	8.92639e-06	8.15645e-06	6.38672e-06	4.67692e-06	3.71186e-06	3.54703e-06	3.97391e-06
138.24	8.69178e-07	7.50115e-07	6.33175e-07	5.29511e-07	4.35457e-07	3.69829e-07	3.49793e-07	3.66777e-07	4.01544e-07	4.44105e-07	4.98068e-07	5.83347e-07	7.26625e-07	9.45596e-07	1.22649e-06	1.53715e-06	1.91234e-06	2.36911e-06	2.75462e-06	3.04069e-06	3.42099e-06	4.0512e-06	4.93028e-06	5.83224e-06	6.43969e-06	6.62263e-06	6.05752e-06	4.74946e-06	3.48029e-06	2.7609e-06	2.63557e-06	2.95161e-06
139.2	6.1466e-07	5.30341e-07	4.47735e-07	3.7503e-07	3.09894e-07	2.65293e-07	2.52693e-07	2.65805e-07	2.9129e-07	3.22331e-07	3.61585e-07	4.23181e-07	5.2577e-07	6.81622e-07	8.81154e-07	1.10245e-06	1.37165e-06	1.7022e-06	1.98565e-06	2.20093e-06	2.48657e-06	2.95529e-06	3.60562e-06	4.27006e-06	4.71502e-06	4.84953e-06	4.44008e-06	3.48573e-06	2.55588e-06	2.02662e-06	1.93265e-06	2.16362e-06
140.16	4.28834e-07	3.69935e-07	3.12381e-07	2.62103e-07	2.17664e-07	1.8786e-07	1.80198e-07	1.90135e-07	2.0856e-07	2.30899e-07	2.59083e-07	3.02999e-07	3.755e-07	4.84974e-07	6.24853e-07	7.80447e-07	9.71126e-07	1.2073e-06	1.41301e-06	1.57271e-06	1.78421e-06	2.12809e-06	2.60278e-06	3.08578e-06	3.40745e-06	3.50502e-06	3.21215e-06	2.52483e-06	1.8524e-06	1.46811e-06	1.39863e-06	1.56525e-06
141.12	2.95192e-07	2.54612e-07	2.15062e-07	1.80779e-07	1.50911e-07	1.3133e-07	1.26855e-07	1.34248e-07	1.47384e-07	1.63249e-07	1.83221e-07	2.14129e-07	2.64705e-07	3.40603e-07	4.37387e-07	5.4538e-07	6.7873e-07	8.45343e-07	9.92711e-07	1.10951e-06	1.26391e-06	1.51277e-06	1.85463e-06	2.2011e-06	2.43059e-06	2.50042e-06	2.29359e-06	1.80494e-06	1.32496e-06	1.04957e-06	9.98908e-07	1.11757e-06
142.08	2.00506e-07	1.72929e-07	1.46122e-07	1.23072e-07	1.03295e-07	9.06508e-08	8.81645e-08	9.35644e-08	1.028e-07	1.13915e-07	1.27885e-07	1.49359e-07	1.84188e-07	2.36129e-07	3.02237e-07	3.76239e-07	4.68328e-07	5.84395e-07	6.88612e-07	7.72831e-07	8.83958e-07	1.06162e-06	1.30454e-06	1.54979e-06	1.71137e-06	1.76067e-06	1.61645e-06	1.2735e-06	9.35304e-07	7.4051e-07	7.04077e-07	7.87498e-07
143.04	1.34403e-07	1.15919e-07	9.79988e-08	8.27156e-08	6.98137e-08	6.17892e-08	6.04976e-08	6.43701e-08	7.07707e-08	7.8455e-08	8.80996e-08	1.02829e-07	1.26508e-07	1.61603e-07	2.06184e-07	2.56261e-07	3.19068e-07	3.98923e-07	4.71683e-07	5.31562e-07	6.10425e-07	7.35539e-07	9.05855e-07	1.07717e-06	1.18945e-06	1.22378e-06	1.12448e-06	8.86847e-07	6.51613e-07	5.15613e-07	4.8977e-07	5.47673e-07
144	8.89239e-08	7.67054e-08	6.48889e-08	5.48959e-08	4.66023e-08	4.15968e-08	4.09902e-08	4.37163e-08	4.80886e-08	5.33292e-08	5.99016e-08	6.9876e-08	8.57723e-08	1.09187e-07	1.38877e-07	1.72348e-07	2.14663e-07	2.68931e-07	3.19087e-07	3.61069e-07	4.16254e-07	5.03175e-07	6.21002e-07	7.39093e-07	8.16093e-07	8.39677e-07	7.72149e-07	6.09577e-07	4.48051e-07	3.54321e-07	3.36239e-07	3.75922e-07
144.96	5.80823e-08	5.01165e-08	4.24313e-08	3.59868e-08	3.07325e-08	2.76632e-08	2.74263e-08	2.93095e-08	3.22523e-08	3.5778e-08	4.01989e-08	4.68684e-08	5.74068e-08	7.28357e-08	9.23688e-08	1.14472e-07	1.42641e-07	1.79077e-07	2.13217e-07	2.42244e-07	2.80325e-07	3.399e-07	4.20333e-07	5.00665e-07	5.52781e-07	5.6876e-07	5.23401e-07	4.13581e-07	3.04074e-07	2.40304e-07	2.27822e-07	2.54678e-07
145.92	3.74622e-08	3.23407e-08	2.74106e-08	2.3311e-08	2.00292e-08	1.8178e-08	1.81241e-08	1.93999e-08	2.13509e-08	2.36905e-08	2.66258e-08	3.10296e-08	3.79303e-08	4.79748e-08	6.06735e-08	7.51007e-08	9.36338e-08	1.17808e-07	1.40758e-07	1.60554e-07	1.86468e-07	2.26753e-07	2.80935e-07	3.34864e-07	3.69678e-07	3.80354e-07	3.50255e-07	2.76993e-07	2.03689e-07	1.60853e-07	1.52352e-07	1.70301e-07
146.88	2.38673e-08	2.06203e-08	1.75006e-08	1.49276e-08	1.29057e-08	1.18064e-08	1.18309e-08	1.26779e-08	1.39513e-08	1.54824e-08	1.74063e-08	2.02781e-08	2.47424e-08	3.12049e-08	3.93663e-08	4.86775e-08	6.07336e-08	7.65871e-08	9.18269e-08	1.05144e-07	1.22536e-07	1.49413e-07	1.85431e-07	2.21162e-07	2.44116e-07	2.5115e-07	2.31413e-07	1.83143e-07	1.34685e-07	1.06273e-07	1.00559e-07	1.12409e-07
147.84	1.50259e-08	1.29962e-08	1.10489e-08	9.45519e-09	8.22565e-09	7.58182e-09	7.63014e-09	8.18057e-09	8.99842e-09	9.98644e-09	1.12312e-08	1.30811e-08	1.59351e-08	2.0046e-08	2.52342e-08	3.11794e-08	3.89368e-08	4.9217e-08	5.92153e-08	6.80531e-08	7.95667e-08	9.72606e-08	1.20891e-07	1.44256e-07	1.59194e-07	1.63763e-07	1.50971e-07	1.19553e-07	8.79153e-08	6.93048e-08	6.55144e-08	7.32428e-08
148.8	7.8835e-10	6.56002e-10	6.15777e-10	8.1206e-10	1.36083e-09	2.11854e-09	2.7926e-09	3.28352e-09	3.70647e-09	4.16851e-09	4.71856e-09	5.39141e-09	6.1112e-09	6.79088e-09	7.49739e-09	8.58072e-09	1.07897e-08	1.47909e-08	2.02412e-08	2.65577e-08	3.46603e-08	4.59299e-08	6.00225e-08	7.31499e-08	8.07883e-08	8.32815e-08	7.81444e-08	6.32628e-08	4.70198e-08	3.67802e-08	3.41631e-08	3.79486e-08
149.76	5.69557e-10	4.87391e-10	4.612e-10	5.82e-10	9.2287e-10	1.39322e-09	1.80931e-09	2.11147e-09	2.37521e-09	2.66844e-09	3.02141e-09	3.45611e-09	3.92667e-09	4.38228e-09	4.86675e-09	5.59936e-09	7.05967e-09	9.67434e-09	1.3204e-08	1.72647e-08	2.24621e-08	2.96955e-08	3.87435e-08	4.71692e-08	5.20678e-08	5.36521e-08	5.03106e-08	4.06946e-08	3.02125e-08	2.36071e-08	2.19203e-08	2.43691e-08
150.72	4.08989e-10	3.59115e-10	3.42297e-10	4.149e-10	6.22184e-10	9.07954e-10	1.15892e-09	1.34042e-09	1.50157e-09	1.68477e-09	1.90831e-09	2.18587e-09	2.49053e-09	2.79393e-09	3.12448e-09	3.61703e-09	4.57455e-09	6.26649e-09	8.52646e-09	1.11039e-08	1.43941e-08	1.89766e-08	2.47107e-08	3.00482e-08	3.31483e-08	3.41399e-08	3.19893e-08	2.58484e-08	1.91648e-08	1.4955e-08	1.38809e-08	1.54468e-08
151.68	2.91995e-10	2.62397e-10	2.51678e-10	2.94133e-10	4.17272e-10	5.86825e-10	7.34274e-10	8.40342e-10	9.36663e-10	1.04929e-09	1.18902e-09	1.36423e-09	1.55968e-09	1.76055e-09	1.98507e-09	2.31453e-09	2.93773e-09	4.02257e-09	5.45388e-09	7.06942e-09	9.12507e-09	1.19908e-08	1.55781e-08	1.89159e-08	2.08521e-08	2.14631e-08	2.00929e-08	1.62158e-08	1.20037e-08	9.3521e-09	8.67635e-09	9.66652e-09
152.64	2.57939e-10	2.54213e-10	2.42569e-10	2.20955e-10	1.86565e-10	1.43073e-10	9.97405e-11	6.69599e-11	4.95497e-11	4.58996e-11	5.27872e-11	6.87882e-11	1.00077e-10	1.57679e-10	2.41983e-10	3.39588e-10	4.5328e-10	5.84261e-10	6.81383e-10	7.22071e-10	7.53474e-10	8.16098e-10	9.06361e-10	9.88974e-10	1.03302e-09	1.01917e-09	8.92942e-10	6.6277e-10	4.43192e-10	3.11712e-10	2.83256e-10	3.44915e-10
153.6	2.70717e-10	2.59353e-10	2.419e-10	2.17828e-10	1.8473e-10	1.45583e-10	1.07887e-10	8.00839e-11	6.60581e-11	6.45028e-11	7.2558e-11	8.84554e-11	1.163e-10	1.63436e-10	2.28676e-10	3.00486e-10	3.81834e-10	4.73491e-10	5.36271e-10	5.57007e-10	5.7406e-10	6.17888e-10	6.85876e-10	7.52235e-10	7.92685e-10	7.91425e-10	7.09284e-10	5.53026e-10	4.03777e-10	3.15082e-10	2.97474e-10	3.36243e-10
154.56	3.27457e-10	3.05358e-10	2.78352e-10	2.47634e-10	2.10941e-10	1.70935e-10	1.34198e-10	1.08119e-10	9.60385e-11	9.67993e-11	1.07521e-10	1.25764e-10	1.53834e-10	1.95831e-10	2.48473e-10	3.00633e-10	3.55959e-10	4.14844e-10	4.46304e-10	4.4639e-10	4.48928e-10	4.77095e-10	5.29014e-10	5.86246e-10	6.28652e-10	6.42145e-10	5.99675e-10	5.07063e-10	4.18308e-10	3.66772e-10	3.59369e-10	3.77007e-10
155.52	4.39739e-10	4.01998e-10	3.60098e-10	3.17384e-10	2.71363e-10	2.24619e-10	1.83593e-10	1.55583e-10	1.4385e-10	1.47256e-10	1.62504e-10	1.86017e-10	2.18322e-10	2.60383e-10	3.0612e-10	3.43341e-10	3.76978e-10	4.07028e-10	4.07417e-10	3.84084e-10	3.70504e-10	3.84895e-10	4.25965e-10	4.81006e-10	5.31744e-10	5.64108e-10	5.61144e-10	5.28428e-10	4.96456e-10	4.80166e-10	4.83354e-10	4.79119e-10
156.48	6.36033e-10	5.75127e-10	5.09969e-10	4.46843e-10	3.82766e-10	3.20897e-10	2.68655e-10	2.34305e-10	2.21396e-10	2.28589e-10	2.51537e-10	2.84854e-10	3.27289e-10	3.76502e-10	4.22119e-10	4.48609e-10	4.63185e-10	4.65444e-10	4.30612e-10	3.76848e-10	3.42752e-10	3.43875e-10	3.79339e-10	4.40834e-10	5.09147e-10	5.67731e-10	6.07857e-10	6.3575e-10	6.61179e-10	6.81257e-10	6.96843e-10	6.68059e-10
157.44	9.44302e-10	8.49125e-10	7.48963e-10	6.54229e-10	5.60967e-10	4.73428e-10	4.01203e-10	3.54838e-10	3.38727e-10	3.51112e-10	3.85852e-10	4.34797e-10	4.94575e-10	5.58898e-10	6.11182e-10	6.29947e-10	6.25963e-10	5.98334e-10	5.20002e-10	4.25129e-10	3.63641e-10	3.50499e-10	3.8515e-10	4.62828e-10	5.60435e-10	6.56265e-10	7.49237e-10	8.47208e-10	9.38859e-10	1.00148e-09	1.03288e-09	9.73103e-10
158.4	1.41013e-09	1.26462e-09	1.11261e-09	9.70418e-10	8.32484e-10	7.04836e-10	6.00786e-10	5.34849e-10	5.12967e-10	5.32677e-10	5.85033e-10	6.57752e-10	7.44721e-10	8.34546e-10	9.01618e-10	9.14987e-10	8.90779e-10	8.27443e-10	6.91505e-10	5.39105e-10	4.39541e-10	4.09364e-10	4.48282e-10	5.54573e-10	6.97612e-10	8.47022e-10	1.00966e-09	1.19626e-09	1.37152e-09	1.48842e-09	1.54118e-09	1.43978e-09
159.36	2.09606e-09	1.87743e-09	1.6498e-09	1.43795e-09	1.23384e-09	1.04622e-09	8.94173e-10	7.98439e-10	7.67412e-10	7.97547e-10	8.757e-10	9.83535e-10	1.11123e-09	1.24045e-09	1.33257e-09	1.34234e-09	1.29378e-09	1.18442e-09	9.69291e-10	7.35369e-10	5.82038e-10	5.29912e-10	5.78922e-10	7.30227e-10	9.40971e-10	1.16741e-09	1.42555e-09	1.73069e-09	2.01767e-09	2.20754e-09	2.29002e-09	2.13093e-09
160.32	3.08587e-09	2.76242e-09	2.42616e-09	2.11394e-09	1.81406e-09	1.53927e-09	1.31719e-09	1.17778e-09	1.13311e-09	1.17804e-09	1.29332e-09	1.45191e-09	1.63883e-09	1.82619e-09	1.9567e-09	1.96429e-09	1.88432e-09	1.71308e-09	1.38757e-09	1.0382e-09	8.08875e-10	7.27239e-10	7.93442e-10	1.01169e-09	1.32069e-09	1.65698e-09	2.04806e-09	2.51599e-09	2.95631e-09	3.2467e-09	3.37085e-09	3.131e-09
161.28	4.48923e-09	4.01766e-09	3.52772e-09	3.07329e-09	2.63745e-09	2.23863e-09	1.91673e-09	1.71493e-09	1.65061e-09	1.71635e-09	1.8842e-09	2.11479e-09	2.38602e-09	2.65667e-09	2.84316e-09	2.84971e-09	2.72777e-09	2.47189e-09	1.99251e-09	1.48098e-09	1.14498e-09	1.02298e-09	1.11536e-09	1.42989e-09	1.87858e-09	2.36974e-09	2.94597e-09	3.63907e-09	4.29141e-09	4.72103e-09	4.90344e-09	4.55079e-09
162.24	6.44658e-09	5.76872e-09	5.06468e-09	4.41196e-09	3.78635e-09	3.21427e-09	2.75277e-09	2.46365e-09	2.37172e-09	2.46636e-09	2.7075e-09	3.03855e-09	3.42757e-09	3.81499e-09	4.08059e-09	4.08708e-09	3.90833e-09	3.53646e-09	2.84429e-09	2.10758e-09	1.62354e-09	1.44624e-09	1.57633e-09	2.02606e-09	2.66984e-09	3.37641e-09	4.20864e-09	5.21198e-09	6.15642e-09	6.77803e-09	7.04115e-09	6.53231e-09
163.2	9.13493e-09	8.17406e-09	7.17618e-09	6.25117e-09	5.36478e-09	4.55447e-09	3.90101e-09	3.49177e-09	3.36181e-09	3.49605e-09	3.83774e-09	4.30674e-09	4.85766e-09	5.40585e-09	5.78085e-09	5.78825e-09	5.53271e-09	5.00298e-09	4.01969e-09	2.97431e-09	2.28733e-09	2.03468e-09	2.21732e-09	2.85326e-09	3.76503e-09	4.76691e-09	5.94907e-09	7.3758e-09	8.71884e-09	9.60256e-09	9.97611e-09	9.25362e-09
164.16	1.27668e-08	1.14237e-08	1.00289e-08	8.73606e-09	7.49735e-09	6.36511e-09	5.45215e-09	4.88047e-09	4.69902e-09	4.88673e-09	5.3643e-09	6.01972e-09	6.78947e-09	7.55513e-09	8.07834e-09	8.08752e-09	7.72891e-09	6.98679e-09	5.61102e-09	4.14912e-09	3.18837e-09	2.83439e-09	3.08859e-09	3.97657e-09	5.2506e-09	6.65129e-09	8.30535e-09	1.03025e-08	1.21826e-08	1.34196e-08	1.39421e-08	1.29314e-08
165.12	1.75986e-08	1.5747e-08	1.38242e-08	1.20421e-08	1.03346e-08	8.77399e-09	7.5157e-09	6.72784e-09	6.47783e-09	6.73663e-09	7.39494e-09	8.29837e-09	9.35933e-09	1.04144e-08	1.11351e-08	1.11471e-08	1.06519e-08	9.62778e-09	7.73035e-09	5.7146e-09	4.38982e-09	3.90133e-09	4.25106e-09	5.47458e-09	7.2306e-09	9.16167e-09	1.14429e-08	1.41979e-08	1.67914e-08	1.84976e-08	1.92182e-08	1.78244e-08
166.08	2.39255e-08	2.14081e-08	1.87939e-08	1.6371e-08	1.40497e-08	1.19282e-08	1.02178e-08	9.1469e-09	8.80714e-09	9.15903e-09	1.0054e-08	1.12822e-08	1.27244e-08	1.41585e-08	1.51377e-08	1.51531e-08	1.44789e-08	1.30854e-08	1.05048e-08	7.76368e-09	5.96214e-09	5.29739e-09	5.77209e-09	7.43487e-09	9.82197e-09	1.24475e-08	1.55501e-08	1.92977e-08	2.28257e-08	2.51466e-08	2.61265e-08	2.4231e-08
167.04	3.2081e-08	2.87056e-08	2.52004e-08	2.19516e-08	1.8839e-08	1.59943e-08	1.37008e-08	1.22649e-08	1.18094e-08	1.22812e-08	1.34812e-08	1.51279e-08	1.70617e-08	1.89847e-08	2.02977e-08	2.03185e-08	1.94145e-08	1.75461e-08	1.40857e-08	1.04102e-08	7.99447e-09	7.10306e-09	7.73952e-09	9.96902e-09	1.31697e-08	1.66901e-08	2.08501e-08	2.5875e-08	3.06055e-08	3.37174e-08	3.50313e-08	3.24898e-08
168	4.24247e-08	3.7961e-08	3.33258e-08	2.90295e-08	2.49133e-08	2.11513e-08	1.81184e-08	1.62195e-08	1.56171e-08	1.6241e-08	1.78279e-08	2.00055e-08	2.25627e-08	2.51057e-08	2.68421e-08	2.68697e-08	2.56744e-08	2.32036e-08	1.86275e-08	1.37668e-08	1.05721e-08	9.39315e-09	1.02347e-08	1.31829e-08	1.74154e-08	2.20707e-08	2.75717e-08	3.42165e-08	4.04719e-08	4.45871e-08	4.63245e-08	4.29637e-08
168.96	5.53313e-08	4.951e-08	4.34648e-08	3.78614e-08	3.24928e-08	2.75862e-08	2.36306e-08	2.11542e-08	2.03685e-08	2.11822e-08	2.32516e-08	2.60915e-08	2.94267e-08	3.27433e-08	3.50082e-08	3.50444e-08	3.34856e-08	3.02632e-08	2.42948e-08	1.79551e-08	1.37883e-08	1.22506e-08	1.33481e-08	1.71931e-08	2.27129e-08	2.87841e-08	3.59583e-08	4.46243e-08	5.27824e-08	5.81492e-08	6.04151e-08	5.6032e-08
169.92	7.11722e-08	6.36846e-08	5.5909e-08	4.87015e-08	4.17957e-08	3.54843e-08	3.03963e-08	2.72109e-08	2.62004e-08	2.72469e-08	2.99086e-08	3.35613e-08	3.78513e-08	4.21178e-08	4.50317e-08	4.50791e-08	4.30747e-08	3.89302e-08	3.12531e-08	2.30982e-08	1.77384e-08	1.57606e-08	1.71724e-08	2.21179e-08	2.92177e-08	3.70266e-08	4.62543e-08	5.74009e-08	6.78946e-08	7.47981e-08	7.77128e-08	7.20747e-08
170.88	9.02882e-08	8.07901e-08	7.09263e-08	6.1783e-08	5.30222e-08	4.50153e-08	3.85608e-08	3.452e-08	3.32381e-08	3.45656e-08	3.79419e-08	4.25754e-08	4.80174e-08	5.343e-08	5.7127e-08	5.71877e-08	5.46456e-08	4.93881e-08	3.96489e-08	2.93034e-08	2.25036e-08	1.99944e-08	2.17852e-08	2.80587e-08	3.70648e-08	4.69704e-08	5.86758e-08	7.28155e-08	8.6127e-08	9.48844e-08	9.85817e-08	9.14297e-08
171.84	1.12963e-07	1.0108e-07	8.87399e-08	7.73003e-08	6.63389e-08	5.6321e-08	4.82455e-08	4.31901e-08	4.15863e-08	4.32471e-08	4.74708e-08	5.32675e-08	6.00761e-08	6.68482e-08	7.14744e-08	7.15512e-08	6.83715e-08	6.1794e-08	4.96087e-08	3.66645e-08	2.81566e-08	2.50169e-08	2.72572e-08	3.51058e-08	4.63727e-08	5.8765e-08	7.3409e-08	9.10986e-08	1.07752e-07	1.18709e-07	1.23334e-07	1.14387e-07
172.8	1.39389e-07	1.24727e-07	1.09501e-07	9.53851e-08	8.1859e-08	6.94971e-08	5.95325e-08	5.32948e-08	5.1316e-08	5.3365e-08	5.85762e-08	6.57283e-08	7.41293e-08	8.2486e-08	8.81953e-08	8.82914e-08	8.43691e-08	7.62537e-08	6.12176e-08	4.52445e-08	3.47456e-08	3.0871e-08	3.36351e-08	4.3319e-08	5.72204e-08	7.25102e-08	9.05783e-08	1.12404e-07	1.32953e-07	1.46472e-07	1.52179e-07	1.41139e-07
173.76	1.69631e-07	1.5179e-07	1.33261e-07	1.16083e-07	9.96213e-08	8.45767e-08	7.24503e-08	6.48596e-08	6.24517e-08	6.49449e-08	7.12858e-08	7.99886e-08	9.0212e-08	1.00382e-07	1.07332e-07	1.07451e-07	1.02679e-07	9.2804e-08	7.45053e-08	5.50655e-08	4.22877e-08	3.7572e-08	4.09354e-08	5.27193e-08	6.96351e-08	8.82402e-08	1.10226e-07	1.36786e-07	1.61791e-07	1.78242e-07	1.85187e-07	1.71752e-07
174.72	2.03597e-07	1.82186e-07	1.59948e-07	1.3933e-07	1.19572e-07	1.01514e-07	8.69592e-08	7.78491e-08	7.49593e-08	7.79512e-08	8.55606e-08	9.60047e-08	1.08275e-07	1.20482e-07	1.28826e-07	1.28971e-07	1.23247e-07	1.11395e-07	8.94321e-08	6.60983e-08	5.07606e-08	4.51e-08	4.91364e-08	6.32784e-08	8.35788e-08	1.05907e-07	1.32292e-07	1.64167e-07	1.94176e-07	2.1392e-07	2.22256e-07	2.06132e-07
175.68	2.41006e-07	2.15663e-07	1.89342e-07	1.64936e-07	1.41545e-07	1.20168e-07	1.02939e-07	9.21563e-08	8.87358e-08	9.22768e-08	1.01283e-07	1.13644e-07	1.28168e-07	1.4262e-07	1.52499e-07	1.52675e-07	1.45903e-07	1.31876e-07	1.05876e-07	7.82531e-08	6.00956e-08	5.33941e-08	5.81715e-08	7.491e-08	9.8937e-08	1.25363e-07	1.56593e-07	1.9432e-07	2.2984e-07	2.53211e-07	2.63078e-07	2.43993e-07
176.64	2.81368e-07	2.51785e-07	2.21058e-07	1.92565e-07	1.65255e-07	1.40296e-07	1.20183e-07	1.07595e-07	1.03602e-07	1.07735e-07	1.18247e-07	1.32675e-07	1.49631e-07	1.66505e-07	1.78043e-07	1.78255e-07	1.70353e-07	1.5398e-07	1.23625e-07	9.13731e-08	7.01723e-08	6.23475e-08	6.79244e-08	8.74637e-08	1.1551e-07	1.46357e-07	1.82811e-07	2.26851e-07	2.68316e-07	2.956e-07	3.07118e-07	2.84838e-07
177.6	3.23978e-07	2.89921e-07	2.54544e-07	2.21736e-07	1.90287e-07	1.61547e-07	1.38388e-07	1.23895e-07	1.19298e-07	1.24056e-07	1.36156e-07	1.52767e-07	1.72288e-07	1.91721e-07	2.05012e-07	2.05264e-07	1.96173e-07	1.77324e-07	1.42372e-07	1.05232e-07	8.08172e-08	7.18063e-08	7.8227e-08	1.00722e-07	1.33009e-07	1.68521e-07	2.10488e-07	2.6119e-07	3.0893e-07	3.40344e-07	3.53606e-07	3.27953e-07
178.56	3.67919e-07	3.2925e-07	2.89079e-07	2.51822e-07	2.16105e-07	1.83464e-07	1.57164e-07	1.40707e-07	1.35487e-07	1.40889e-07	1.54626e-07	1.73485e-07	1.95653e-07	2.17725e-07	2.32828e-07	2.33125e-07	2.2281e-07	2.0141e-07	1.61716e-07	1.19534e-07	9.18046e-08	8.15705e-08	8.88613e-08	1.14403e-07	1.51062e-07	1.9138e-07	2.39029e-07	2.96599e-07	3.50808e-07	3.86481e-07	4.01541e-07	3.72412e-07
179.52	4.12088e-07	3.68785e-07	3.23799e-07	2.82069e-07	2.4206e-07	2.05497e-07	1.76041e-07	1.5761e-07	1.51765e-07	1.57812e-07	1.73193e-07	1.9431e-07	2.19138e-07	2.43866e-07	2.60794e-07	2.61142e-07	2.49603e-07	2.25641e-07	1.81181e-07	1.33929e-07	1.02865e-07	9.14008e-08	9.95662e-08	1.28169e-07	1.69217e-07	2.14363e-07	2.67721e-07	3.3219e-07	3.929e-07	4.32854e-07	4.49721e-07	4.17097e-07
180.48	4.55227e-07	4.07403e-07	3.57716e-07	3.11618e-07	2.67415e-07	2.2702e-07	1.94481e-07	1.74125e-07	1.67669e-07	1.74346e-07	1.9133e-07	2.1465e-07	2.42075e-07	2.69399e-07	2.88116e-07	2.8852e-07	2.75792e-07	2.49332e-07	2.00216e-07	1.48009e-07	1.13687e-07	1.01022e-07	1.10042e-07	1.41632e-07	1.86964e-07	2.36821e-07	2.95749e-07	3.66952e-07	4.3401e-07	4.78146e-07	4.96777e-07	4.6074e-07
181.44	4.95991e-07	4.439e-07	3.89773e-07	3.39548e-07	2.91381e-07	2.47363e-07	2.11912e-07	1.89736e-07	1.82704e-07	1.89975e-07	2.0847e-07	2.33869e-07	2.63748e-07	2.93529e-07	3.13944e-07	3.14412e-07	3.00568e-07	2.71752e-07	2.18237e-07	1.61345e-07	1.23942e-07	1.10143e-07	1.19971e-07	1.54382e-07	2.03756e-07	2.58057e-07	3.22242e-07	3.99805e-07	4.72857e-07	5.20945e-07	5.41245e-07	5.01983e-07
182.4	5.33007e-07	4.77048e-07	4.18896e-07	3.64923e-07	3.13153e-07	2.65844e-07	2.27748e-07	2.03922e-07	1.96367e-07	2.04176e-07	2.24039e-07	2.51322e-07	2.8343e-07	3.15447e-07	3.37415e-07	3.37956e-07	3.23111e-07	2.92162e-07	2.34652e-07	1.735e-07	1.33297e-07	1.18468e-07	1.29031e-07	1.66001e-07	2.19036e-07	2.77366e-07	3.46317e-07	4.29646e-07	5.08139e-07	5.59819e-07	5.81634e-07	5.39443e-07
183.36	6.90074e-07	6.22223e-07	5.5356e-07	4.86612e-07	4.1823e-07	3.5409e-07	3.03246e-07	2.72742e-07	2.62918e-07	2.70186e-07	2.90469e-07	3.19866e-07	3.56302e-07	3.93652e-07	4.18496e-07	4.15756e-07	3.93126e-07	3.50869e-07	2.77528e-07	2.01311e-07	1.51462e-07	1.329e-07	1.44768e-07	1.86753e-07	2.45823e-07	3.09493e-07	3.8425e-07	4.75536e-07	5.63988e-07	6.26411e-07	6.58812e-07	6.22915e-07
184.32	7.95239e-07	7.19284e-07	6.43367e-07	5.67631e-07	4.88169e-07	4.12852e-07	3.53527e-07	3.18543e-07	3.07203e-07	3.14203e-07	3.34943e-07	3.6595e-07	4.05459e-07	4.46535e-07	4.73455e-07	4.6867e-07	4.40973e-07	3.91236e-07	3.07259e-07	2.20843e-07	1.64453e-07	1.43374e-07	1.56182e-07	2.01719e-07	2.65141e-07	3.32774e-07	4.11898e-07	5.09067e-07	6.04635e-07	6.74411e-07	7.1376e-07	6.81432e-07
185.28	9.3904e-07	8.5261e-07	7.67652e-07	6.80292e-07	5.85499e-07	4.94519e-07	4.23391e-07	3.82327e-07	3.68907e-07	3.75162e-07	3.95807e-07	4.2823e-07	4.71259e-07	5.16877e-07	5.46149e-07	5.38097e-07	5.03006e-07	4.42745e-07	3.44373e-07	2.44411e-07	1.79376e-07	1.5494e-07	1.68793e-07	2.1841e-07	2.8651e-07	3.57992e-07	4.41162e-07	5.4417e-07	6.47718e-07	7.26953e-07	7.76359e-07	7.51407e-07
186.24	1.14437e-06	1.04355e-06	9.46517e-07	8.42928e-07	7.2608e-07	6.12372e-07	5.242e-07	4.74493e-07	4.58097e-07	4.62932e-07	4.8276e-07	5.1646e-07	5.63866e-07	6.15444e-07	6.47601e-07	6.34427e-07	5.8833e-07	5.12754e-07	3.9397e-07	2.75049e-07	1.97955e-07	1.68808e-07	1.83923e-07	2.38625e-07	3.12205e-07	3.87697e-07	4.7482e-07	5.84078e-07	6.97359e-07	7.89531e-07	8.53825e-07	8.41776e-07
187.2	1.44492e-06	1.32351e-06	1.20949e-06	1.08245e-06	9.33187e-07	7.85911e-07	6.72628e-07	6.10302e-07	5.89543e-07	5.92003e-07	6.10072e-07	6.45026e-07	6.98299e-07	7.58154e-07	7.94129e-07	7.73064e-07	7.1047e-07	6.12231e-07	4.63689e-07	3.17339e-07	2.22834e-07	1.86859e-07	2.03629e-07	2.65163e-07	3.45767e-07	4.25897e-07	5.17294e-07	6.33963e-07	7.60108e-07	8.70743e-07	9.57267e-07	9.66082e-07
188.16	1.88899e-06	1.73749e-06	1.59885e-06	1.43739e-06	1.24013e-06	1.04305e-06	8.92544e-07	8.11594e-07	7.84385e-07	7.83128e-07	7.982e-07	8.34573e-07	8.96128e-07	9.67889e-07	1.0092e-06	9.76181e-07	8.8892e-07	7.57011e-07	5.64585e-07	3.77945e-07	2.57887e-07	2.11869e-07	2.30946e-07	3.02139e-07	3.92423e-07	4.78537e-07	5.75181e-07	7.0157e-07	8.45739e-07	9.83311e-07	1.10299e-06	1.14405e-06
189.12	2.54421e-06	2.34847e-06	2.17376e-06	1.96164e-06	1.69351e-06	1.42283e-06	1.21734e-06	1.10892e-06	1.07219e-06	1.06534e-06	1.07579e-06	1.11402e-06	1.18759e-06	1.27673e-06	1.32573e-06	1.27488e-06	1.15104e-06	9.69342e-07	7.12211e-07	4.66257e-07	3.08596e-07	2.47783e-07	2.70184e-07	3.55398e-07	4.59597e-07	5.54085e-07	6.57902e-07	7.97976e-07	9.68208e-07	1.14533e-06	1.3141e-06	1.40349e-06
190.08	3.50322e-06	3.24272e-06	3.01526e-06	2.72898e-06	2.35715e-06	1.97872e-06	1.69276e-06	1.54413e-06	1.49346e-06	1.47841e-06	1.48206e-06	1.523e-06	1.61412e-06	1.72864e-06	1.78883e-06	1.7118e-06	1.53436e-06	1.27974e-06	9.27911e-07	5.95177e-07	3.82502e-07	3.00032e-07	3.27278e-07	4.32986e-07	5.57519e-07	6.64218e-07	7.78468e-07	9.38488e-07	1.14679e-06	1.38176e-06	1.6224e-06	1.78267e-06
191.04	4.89022e-06	4.53594e-06	4.23197e-06	3.83839e-06	3.31659e-06	2.78243e-06	2.3801e-06	2.1733e-06	2.10247e-06	2.07564e-06	2.06962e-06	2.11464e-06	2.23127e-06	2.38259e-06	2.459e-06	2.34413e-06	2.08921e-06	1.72914e-06	1.24032e-06	7.82016e-07	4.89724e-07	3.75906e-07	4.10195e-07	5.45704e-07	6.99922e-07	8.24617e-07	9.54358e-07	1.14367e-06	1.40736e-06	1.72611e-06	2.07058e-06	2.33287e-06
192	6.86833e-06	6.38e-06	5.96657e-06	5.41977e-06	4.68419e-06	3.92808e-06	3.35988e-06	3.07009e-06	2.97051e-06	2.92704e-06	2.90754e-06	2.95872e-06	3.11201e-06	3.316e-06	3.41567e-06	3.24695e-06	2.88164e-06	2.37128e-06	1.68702e-06	1.04949e-06	6.43537e-07	4.84966e-07	5.29383e-07	7.07715e-07	9.04815e-07	1.05584e-06	1.20849e-06	1.44048e-06	1.78389e-06	2.22232e-06	2.71463e-06	3.12145e-06
192.96	9.64717e-06	8.97017e-06	8.40243e-06	7.64017e-06	6.60438e-06	5.5367e-06	4.73559e-06	4.32919e-06	4.18922e-06	4.12261e-06	4.0846e-06	4.1449e-06	4.35008e-06	4.62834e-06	4.7609e-06	4.51673e-06	3.99654e-06	3.27519e-06	2.31627e-06	1.42675e-06	8.60968e-07	6.39464e-07	6.98229e-07	9.3718e-07	1.19529e-06	1.38426e-06	1.57021e-06	1.86346e-06	2.31984e-06	2.92673e-06	3.62639e-06	4.23482e-06
193.92	1.34903e-05	1.25519e-05	1.17701e-05	1.07096e-05	9.25874e-06	7.76045e-06	6.63736e-06	6.06965e-06	5.87383e-06	5.77549e-06	5.71243e-06	5.78591e-06	6.06334e-06	6.44466e-06	6.62299e-06	6.2747e-06	5.54058e-06	4.52758e-06	3.18871e-06	1.95042e-06	1.16338e-06	8.54759e-07	9.33521e-07	1.25687e-06	1.60029e-06	1.84288e-06	2.0763e-06	2.45585e-06	3.06972e-06	3.90996e-06	4.89599e-06	5.78148e-06
194.88	1.87216e-05	1.74268e-05	1.63529e-05	1.48861e-05	1.28704e-05	1.07863e-05	9.22511e-06	8.43777e-06	8.16592e-06	8.02472e-06	7.92815e-06	8.02023e-06	8.39653e-06	8.91855e-06	9.15949e-06	8.66975e-06	7.64473e-06	6.23493e-06	4.37874e-06	2.6654e-06	1.57696e-06	1.14967e-06	1.25582e-06	1.69467e-06	2.15528e-06	2.47216e-06	2.77177e-06	3.27057e-06	4.1002e-06	5.25854e-06	6.63389e-06	7.89454e-06
195.84	2.57291e-05	2.39565e-05	2.24905e-05	2.04791e-05	1.7707e-05	1.48384e-05	1.26905e-05	1.16089e-05	1.12353e-05	1.10369e-05	1.08961e-05	1.10138e-05	1.15232e-05	1.22341e-05	1.25592e-05	1.18803e-05	1.04659e-05	8.52479e-06	5.9755e-06	3.62548e-06	2.13304e-06	1.54669e-06	1.6897e-06	2.28396e-06	2.90267e-06	3.32044e-06	3.71039e-06	4.37084e-06	5.49097e-06	7.07587e-06	8.97224e-06	1.07333e-05
196.8	3.4966e-05	3.25629e-05	3.05793e-05	2.78496e-05	2.40806e-05	2.01784e-05	1.72573e-05	1.57879e-05	1.528e-05	1.50067e-05	1.48083e-05	1.49604e-05	1.56457e-05	1.6606e-05	1.70425e-05	1.61145e-05	1.41872e-05	1.1546e-05	8.08293e-06	4.89336e-06	2.86814e-06	2.07202e-06	2.26381e-06	3.0636e-06	3.89185e-06	4.44402e-06	4.95475e-06	5.8302e-06	7.33477e-06	9.48241e-06	1.2065e-05	1.44836e-05
197.76	4.69457e-05	4.37243e-05	4.10687e-05	3.74072e-05	3.23453e-05	2.71029e-05	2.31793e-05	2.12067e-05	2.05247e-05	2.01546e-05	1.9882e-05	2.00795e-05	2.09936e-05	2.22778e-05	2.2859e-05	2.16084e-05	1.90162e-05	1.54671e-05	1.08188e-05	6.54003e-06	3.82357e-06	2.75529e-06	3.01053e-06	4.07755e-06	5.1787e-06	5.90656e-06	6.57563e-06	7.73182e-06	9.73645e-06	1.26144e-05	1.60866e-05	1.93558e-05
198.72	6.22312e-05	5.79652e-05	5.44513e-05	4.96005e-05	4.28892e-05	3.59371e-05	3.07344e-05	2.81198e-05	2.72157e-05	2.67224e-05	2.63558e-05	2.66118e-05	2.78184e-05	2.95163e-05	3.02824e-05	2.86204e-05	2.51801e-05	2.04729e-05	1.43121e-05	8.64331e-06	5.0446e-06	3.62897e-06	3.96531e-06	5.37395e-06	6.82438e-06	7.77775e-06	8.65044e-06	1.01667e-05	1.28108e-05	1.6621e-05	2.12277e-05	2.55802e-05
199.68	8.14163e-05	7.58387e-05	7.12469e-05	6.49031e-05	5.61218e-05	4.7024e-05	4.0216e-05	3.67956e-05	3.56127e-05	3.49651e-05	3.4481e-05	3.48112e-05	3.63853e-05	3.86029e-05	3.96015e-05	3.74233e-05	3.29189e-05	2.67581e-05	1.8699e-05	1.12852e-05	6.57891e-06	4.72721e-06	5.16551e-06	7.00352e-06	8.89334e-06	1.0131e-05	1.12607e-05	1.32305e-05	1.66785e-05	2.16593e-05	2.76894e-05	3.33997e-05
200.64	0.000105098	9.79008e-05	9.19779e-05	8.37908e-05	7.24544e-05	6.07083e-05	5.19191e-05	4.7504e-05	4.5977e-05	4.5139e-05	4.45105e-05	4.49328e-05	4.69611e-05	4.98204e-05	5.11061e-05	4.82911e-05	4.24734e-05	3.45187e-05	2.41161e-05	1.4548e-05	8.4744e-06	6.08434e-06	6.64864e-06	9.01719e-06	1.14503e-05	1.30399e-05	1.44883e-05	1.70195e-05	2.1461e-05	2.7887e-05	3.56738e-05	4.30585e-05
201.6	0.00013384	0.000124677	0.000117138	0.000106713	9.22757e-05	7.73158e-05	6.6122e-05	6.04996e-05	5.8555e-05	5.74864e-05	5.6683e-05	5.72174e-05	5.97975e-05	6.34359e-05	6.50704e-05	6.14826e-05	5.40711e-05	4.39393e-05	3.06924e-05	1.85095e-05	1.07763e-05	7.73275e-06	8.45009e-06	1.1463e-05	1.45563e-05	1.65741e-05	1.84105e-05	2.16243e-05	2.72727e-05	3.54529e-05	4.53714e-05	5.47867e-05
202.56	0.000168127	0.000156618	0.000147151	0.000134057	0.000115921	9.71269e-05	8.30647e-05	7.60021e-05	7.35593e-05	7.22156e-05	7.12041e-05	7.18728e-05	7.51113e-05	7.96794e-05	8.17301e-05	7.72207e-05	6.79082e-05	5.51792e-05	3.85391e-05	2.32368e-05	1.35234e-05	9.7003e-06	1.06003e-05	1.43824e-05	1.82639e-05	2.07933e-05	2.30936e-05	2.7123e-05	3.4212e-05	4.44852e-05	5.69464e-05	6.87828e-05
203.52	0.000208316	0.000194058	0.000182329	0.000166107	0.000143635	0.000120347	0.000102923	9.41723e-05	9.11455e-05	8.94797e-05	8.82245e-05	8.90509e-05	9.30615e-05	9.87196e-05	0.000101258	9.56688e-05	8.41281e-05	6.83552e-05	4.77377e-05	2.87788e-05	1.67444e-05	1.20074e-05	1.31216e-05	1.78055e-05	2.26115e-05	2.57415e-05	2.85862e-05	3.35726e-05	4.23509e-05	5.50777e-05	7.05188e-05	8.5192e-05
204.48	0.000254578	0.000237155	0.000222824	0.000202999	0.000175536	0.000147076	0.000125782	0.000115088	0.000111389	0.000109352	0.000107817	0.000108825	0.000113725	0.000120638	0.000123739	0.000116906	0.0001028	8.35233e-05	5.83274e-05	3.51591e-05	2.04529e-05	1.46638e-05	1.60247e-05	2.1747e-05	2.76178e-05	3.14395e-05	3.49119e-05	4.10006e-05	5.17241e-05	6.72754e-05	8.61466e-05	0.000104084
205.44	0.000306847	0.000285847	0.000268575	0.000244681	0.000211579	0.000177275	0.000151608	0.000138719	0.00013426	0.000131805	0.000129953	0.000131167	0.000137071	0.000145402	0.000149138	0.0001409	0.000123897	0.000100661	7.02927e-05	4.23685e-05	2.46434e-05	1.76657e-05	1.93052e-05	2.62011e-05	3.32752e-05	3.78791e-05	4.2061e-05	4.93959e-05	6.23177e-05	8.10603e-05	0.000103807	0.000125432
206.4	0.000364767	0.000339804	0.000319273	0.000290869	0.000251518	0.000210739	0.000180227	0.000164904	0.000159604	0.000156685	0.000154483	0.000155925	0.000162943	0.000172845	0.000177284	0.00016749	0.000147276	0.000119653	8.35523e-05	5.03578e-05	2.92874e-05	2.09925e-05	2.2941e-05	3.11375e-05	3.95454e-05	4.50163e-05	4.99851e-05	5.87014e-05	7.40595e-05	9.63386e-05	0.000123379	0.00014909
207.36	0.00042766	0.000398393	0.000374322	0.000341022	0.000294886	0.000247075	0.000211302	0.000193337	0.000187123	0.000183701	0.000181118	0.000182808	0.000191035	0.000202643	0.000207847	0.000196363	0.000172662	0.000140276	9.79506e-05	5.90334e-05	3.43304e-05	2.46052e-05	2.68892e-05	3.6498e-05	4.63545e-05	5.27672e-05	5.85908e-05	6.88075e-05	8.68114e-05	0.000112931	0.000144634	0.000174781
208.32	0.0004945	0.000460659	0.000432827	0.000394322	0.000340975	0.000285692	0.000244328	0.000223555	0.00021637	0.000212412	0.000209425	0.000211379	0.000220891	0.000234313	0.000240328	0.000227048	0.000199642	0.000162194	0.000113253	6.82537e-05	3.96901e-05	2.84448e-05	3.10853e-05	4.21954e-05	5.35915e-05	6.10055e-05	6.77377e-05	7.95493e-05	0.000100365	0.000130566	0.000167224	0.000202086
209.28	0.00056392	0.000525329	0.00049359	0.00044968	0.000388844	0.000325799	0.000278628	0.000254939	0.000246745	0.000242231	0.000238825	0.000241052	0.000251899	0.000267205	0.000274063	0.000258917	0.000227664	0.000184957	0.000129146	7.783e-05	4.52567e-05	3.24327e-05	3.54436e-05	4.81129e-05	6.11083e-05	6.95622e-05	7.72384e-05	9.07067e-05	0.000114444	0.000148883	0.000190688	0.000230445
210.24	0.000634236	0.000590833	0.000555137	0.000505752	0.000437329	0.000366423	0.00031337	0.000286728	0.000277512	0.000272435	0.000268604	0.000271109	0.000283308	0.000300521	0.000308234	0.000291198	0.000256047	0.000208014	0.000145244	8.75298e-05	5.08952e-05	3.64721e-05	3.98581e-05	5.41068e-05	6.87222e-05	7.82297e-05	8.68621e-05	0.000102009	0.000128704	0.000167437	0.000214455	0.000259171
211.2	0.000703503	0.000655359	0.000615765	0.000560986	0.000485091	0.000406441	0.000347594	0.000318042	0.00030782	0.000302188	0.000297938	0.000300716	0.000314247	0.00033334	0.000341894	0.000322997	0.000284006	0.000230727	0.000161102	9.70847e-05	5.64494e-05	4.04511e-05	4.42067e-05	6.00112e-05	7.62225e-05	8.67679e-05	9.63425e-05	0.000113142	0.000142752	0.000185715	0.000237867	0.000287468
212.16	0.000769592	0.000716926	0.000673612	0.000613687	0.000530662	0.000444624	0.000380248	0.000347919	0.000336737	0.000330577	0.000325927	0.000328966	0.000343768	0.000364653	0.000374011	0.000353338	0.000310682	0.000252398	0.000176232	0.000106201	6.17488e-05	4.42475e-05	4.83557e-05	6.56448e-05	8.33789e-05	9.49146e-05	0.000105388	0.000123766	0.000156157	0.000203155	0.000260206	0.000314468
213.12	0.000830301	0.000773481	0.00072675	0.000662098	0.000572523	0.000479698	0.000410243	0.000375365	0.0003633	0.000356654	0.000351638	0.000354916	0.000370885	0.000393417	0.000403513	0.000381208	0.000335187	0.000272305	0.00019013	0.000114575	6.66165e-05	4.77346e-05	5.21668e-05	7.08196e-05	8.99526e-05	0.000102398	0.000113698	0.000133524	0.00016847	0.000219175	0.000280727	0.00033927
214.08	0.000883468	0.000823009	0.000773286	0.000704494	0.000609184	0.000510414	0.000436512	0.0003994	0.000386563	0.000379491	0.000374153	0.000377642	0.000394633	0.000418608	0.000429349	0.000405615	0.000356647	0.000289738	0.000202301	0.000121909	7.08792e-05	5.07882e-05	5.55042e-05	7.53513e-05	9.57094e-05	0.000108952	0.000120974	0.00014207	0.000179253	0.000233204	0.000298698	0.00036099
215.04	0.000927098	0.000863653	0.000811474	0.000739285	0.000639268	0.00053562	0.000458069	0.000419124	0.000405653	0.000398232	0.00039263	0.000396291	0.000414121	0.00043928	0.000450551	0.000425644	0.000374257	0.000304043	0.000212289	0.000127926	7.43769e-05	5.32938e-05	5.82426e-05	7.90698e-05	0.000100433	0.000114329	0.000126946	0.000149083	0.000188101	0.000244717	0.000313444	0.000378814
216	0.000959489	0.000893827	0.000839826	0.000765114	0.000661603	0.000554334	0.000474073	0.000433767	0.000419825	0.000412145	0.000406348	0.000410136	0.000428589	0.000454626	0.00046629	0.000440513	0.00038733	0.000314663	0.000219703	0.000132393	7.69731e-05	5.51535e-05	6.02751e-05	8.18301e-05	0.00010394	0.000118322	0.000131378	0.000154289	0.00019467	0.000253263	0.000324392	0.000392046
216.96	0.000979341	0.000912321	0.000857202	0.000780944	0.000675291	0.000565803	0.000483881	0.000442742	0.000428511	0.000420672	0.000414755	0.000418621	0.000437456	0.000464032	0.000475937	0.000449626	0.000395342	0.000321171	0.000224246	0.00013513	7.85636e-05	5.62926e-05	6.15202e-05	8.35211e-05	0.000106088	0.000120768	0.000134095	0.000157479	0.000198695	0.0002585	0.000331101	0.000400155
217.92	0.000985842	0.000918377	0.000862892	0.000786128	0.000679774	0.000569558	0.000487093	0.00044568	0.000431356	0.000423464	0.000417508	0.0004214	0.000440359	0.000467111	0.000479095	0.000452609	0.000397964	0.000323301	0.000225733	0.000136025	7.90833e-05	5.66646e-05	6.19269e-05	8.40739e-05	0.000106791	0.000121568	0.000134983	0.000158522	0.000200012	0.000260214	0.000333296	0.000402809
218.88	0.000978725	0.000911746	0.000856662	0.000780452	0.000674866	0.000565446	0.000483576	0.000442462	0.000428241	0.000420406	0.000414493	0.000418357	0.000437179	0.000463738	0.000475635	0.000449339	0.000395089	0.000320964	0.000224101	0.000135041	7.85107e-05	5.62539e-05	6.14782e-05	8.34654e-05	0.000106019	0.000120688	0.000134007	0.000157376	0.000198566	0.000258333	0.000330888	0.000399899
219.84	0.000958281	0.000892702	0.000838768	0.00076415	0.000660769	0.000553635	0.000473475	0.00043322	0.000419296	0.000411624	0.000405835	0.000409618	0.000428047	0.000454051	0.000465699	0.000439952	0.000386835	0.000314258	0.000219418	0.000132219	7.68694e-05	5.50776e-05	6.01928e-05	8.17207e-05	0.000103803	0.000118166	0.000131206	0.000154087	0.000194417	0.000252935	0.000323975	0.000391544
220.8	0.000925348	0.000862022	0.000809941	0.000737888	0.00063806	0.000534608	0.000457202	0.000418331	0.000404885	0.000397477	0.000391887	0.00039554	0.000413336	0.000438446	0.000449693	0.000424831	0.000373539	0.000303456	0.000211875	0.000127674	7.42264e-05	5.31835e-05	5.8123e-05	7.89111e-05	0.000100234	0.000114104	0.000126696	0.00014879	0.000187734	0.000244241	0.000312839	0.000378087
221.76	0.000881244	0.000820937	0.000771338	0.000702719	0.000607649	0.000509127	0.000435411	0.000398392	0.000385587	0.000378533	0.000373208	0.000376688	0.000393635	0.000417548	0.000428259	0.000404582	0.000355734	0.000288992	0.000201776	0.000121587	7.06876e-05	5.06478e-05	5.53519e-05	7.51492e-05	9.54562e-05	0.000108665	0.000120657	0.000141698	0.000178785	0.000232599	0.000297928	0.000360066
222.72	0.000827689	0.000771046	0.000724462	0.000660013	0.00057072	0.000478186	0.00040895	0.000374181	0.000362154	0.000355528	0.000350527	0.000353795	0.000369713	0.000392172	0.000402232	0.000379993	0.000334114	0.000271428	0.000189512	0.000114197	6.63909e-05	4.7569e-05	5.19873e-05	7.05815e-05	8.96544e-05	0.000102061	0.000113323	0.000133086	0.000167919	0.000218463	0.000279821	0.000338183
223.68	0.000766686	0.000714218	0.000671067	0.000611368	0.000528656	0.000442942	0.000378809	0.000346602	0.000335462	0.000329324	0.000324692	0.000327719	0.000342463	0.000363267	0.000372586	0.000351986	0.000309488	0.000251422	0.000175543	0.00010578	6.14969e-05	4.40623e-05	4.8155e-05	6.53788e-05	8.3046e-05	9.45378e-05	0.000104971	0.000123276	0.000155542	0.000202361	0.000259196	0.000313257
224.64	0.000700401	0.00065247	0.000613049	0.000558512	0.000482951	0.000404647	0.000346059	0.000316636	0.000306459	0.000300852	0.00029662	0.000299386	0.000312855	0.00033186	0.000340373	0.000321554	0.00028273	0.000229684	0.000160366	9.66337e-05	5.61795e-05	4.02523e-05	4.39912e-05	5.9726e-05	7.58658e-05	8.6364e-05	9.58949e-05	0.000112618	0.000142094	0.000184865	0.000236787	0.000286174
225.6	0.000631039	0.000587854	0.000552337	0.000503201	0.000435123	0.000364574	0.000311787	0.000285279	0.00027611	0.000271058	0.000267245	0.000269736	0.000281872	0.000298995	0.000306665	0.000289709	0.00025473	0.000206937	0.000144484	8.70632e-05	5.06154e-05	3.62656e-05	3.96342e-05	5.38108e-05	6.83522e-05	7.78108e-05	8.63978e-05	0.000101465	0.000128022	0.000166557	0.000213337	0.000257833
226.56	0.000560718	0.000522345	0.000490787	0.000447126	0.000386634	0.000323947	0.000277043	0.000253488	0.000245341	0.000240852	0.000237464	0.000239678	0.000250461	0.000265676	0.000272491	0.000257425	0.000226343	0.000183876	0.000128382	7.73606e-05	4.49746e-05	3.22239e-05	3.52172e-05	4.7814e-05	6.0735e-05	6.91396e-05	7.67696e-05	9.01575e-05	0.000113755	0.000147996	0.000189563	0.0002291
227.52	0.000491374	0.000457747	0.000430091	0.00039183	0.000338819	0.000283884	0.000242781	0.000222139	0.000214999	0.000211066	0.000208097	0.000210037	0.000219486	0.00023282	0.000238792	0.000225589	0.000198351	0.000161135	0.000112505	6.77931e-05	3.94123e-05	2.82385e-05	3.08616e-05	4.19006e-05	5.32237e-05	6.05889e-05	6.72753e-05	7.90076e-05	9.96869e-05	0.000129693	0.000166119	0.000200767
228.48	0.000424678	0.000395615	0.000371713	0.000338645	0.00029283	0.000245351	0.000209827	0.000191987	0.000185817	0.000182417	0.000179851	0.000181527	0.000189695	0.000201218	0.000206379	0.000194968	0.000171427	0.000139263	9.72337e-05	5.85909e-05	3.40624e-05	2.44054e-05	2.66725e-05	3.62131e-05	4.59993e-05	5.23647e-05	5.81436e-05	6.82833e-05	8.61558e-05	0.000112089	0.000143571	0.000173516
229.44	0.000361982	0.000337209	0.000316836	0.00028865	0.000249598	0.000209129	0.00017885	0.000163644	0.000158384	0.000155486	0.000153299	0.000154728	0.000161689	0.000171511	0.000175911	0.000166184	0.000146119	0.000118703	8.28786e-05	4.99408e-05	2.90335e-05	2.08022e-05	2.27346e-05	3.08667e-05	3.92081e-05	4.46339e-05	4.95596e-05	5.82023e-05	7.34362e-05	9.55407e-05	0.000122375	0.000147899
230.4	0.000304294	0.000283469	0.000266343	0.000242648	0.000209821	0.000175801	0.000150347	0.000137564	0.000133143	0.000130707	0.000128868	0.000130069	0.000135921	0.000144178	0.000147876	0.0001397	0.000122832	9.97856e-05	6.96702e-05	4.19817e-05	2.44064e-05	1.74869e-05	1.91114e-05	2.59475e-05	3.29596e-05	3.75206e-05	4.16613e-05	4.89267e-05	6.17327e-05	8.03145e-05	0.000102872	0.000124329
231.36	0.000252277	0.000235013	0.000220814	0.00020117	0.000173954	0.000145749	0.000124646	0.000114049	0.000110383	0.000108363	0.000106839	0.000107835	0.000112687	0.000119532	0.000122598	0.000115819	0.000101835	8.27281e-05	5.77606e-05	3.48052e-05	2.02343e-05	1.44977e-05	1.58444e-05	2.1512e-05	2.73254e-05	3.11067e-05	3.45396e-05	4.0563e-05	5.118e-05	6.65854e-05	8.52872e-05	0.000103076
232.32	0.000206273	0.000192157	0.000180547	0.000164486	0.000142232	0.000119171	0.000101917	9.32515e-05	9.02542e-05	8.86029e-05	8.73566e-05	8.8171e-05	9.21378e-05	9.7735e-05	0.000100242	9.46991e-05	8.32648e-05	6.76422e-05	4.72277e-05	2.84583e-05	1.65445e-05	1.1854e-05	1.29552e-05	1.75892e-05	2.23425e-05	2.54343e-05	2.82411e-05	3.31661e-05	4.1847e-05	5.44431e-05	6.97346e-05	8.42795e-05
233.28	0.000166337	0.000154953	0.000145591	0.000132639	0.000114695	9.60985e-05	8.21844e-05	7.5197e-05	7.278e-05	7.14484e-05	7.04434e-05	7.11001e-05	7.4299e-05	7.88125e-05	8.08339e-05	7.63644e-05	6.71439e-05	5.4546e-05	3.8084e-05	2.29486e-05	1.33414e-05	9.559e-06	1.0447e-05	1.41838e-05	1.80168e-05	2.05099e-05	2.27733e-05	2.67447e-05	3.37449e-05	4.39023e-05	5.62331e-05	6.7962e-05
234.24	0.000132285	0.000123232	0.000115787	0.000105486	9.12151e-05	7.64259e-05	6.53602e-05	5.98032e-05	5.78811e-05	5.6822e-05	5.60228e-05	5.65451e-05	5.90892e-05	6.26787e-05	6.42864e-05	6.07318e-05	5.33988e-05	4.33799e-05	3.02878e-05	1.82509e-05	1.06104e-05	7.6023e-06	8.30849e-06	1.12803e-05	1.43286e-05	1.63113e-05	1.81113e-05	2.12697e-05	2.68369e-05	3.49149e-05	4.47215e-05	5.40493e-05
235.2	0.000103756	9.66559e-05	9.08162e-05	8.2737e-05	7.15436e-05	5.99438e-05	5.12646e-05	4.69061e-05	4.53984e-05	4.45678e-05	4.3941e-05	4.43507e-05	4.63461e-05	4.91616e-05	5.04225e-05	4.76346e-05	4.1883e-05	3.40248e-05	2.37562e-05	1.43151e-05	8.32237e-06	5.963e-06	6.51688e-06	8.84774e-06	1.12386e-05	1.27936e-05	1.42054e-05	1.66827e-05	2.10492e-05	2.73851e-05	3.50767e-05	4.23929e-05
236.16	8.05193e-05	7.50008e-05	7.04634e-05	6.41907e-05	5.55068e-05	4.65138e-05	3.97876e-05	3.64083e-05	3.52356e-05	3.45865e-05	3.4096e-05	3.44107e-05	3.59557e-05	3.81354e-05	3.91087e-05	3.69433e-05	3.24804e-05	2.63827e-05	1.8417e-05	1.10963e-05	6.4511e-06	4.62219e-06	5.04979e-06	6.85241e-06	8.70042e-06	9.90163e-06	1.09927e-05	1.29089e-05	1.62874e-05	2.11898e-05	2.71415e-05	3.28039e-05
237.12	6.16512e-05	5.74188e-05	5.39399e-05	4.91345e-05	4.24879e-05	3.56098e-05	3.04678e-05	2.7883e-05	2.69827e-05	2.64819e-05	2.61028e-05	2.63412e-05	2.7521e-05	2.91855e-05	2.99262e-05	2.82666e-05	2.48501e-05	2.01818e-05	1.40853e-05	8.48526e-06	4.93319e-06	3.53461e-06	3.86007e-06	5.23492e-06	6.64353e-06	7.55842e-06	8.3899e-06	9.85175e-06	1.24298e-05	1.6171e-05	2.07132e-05	2.50355e-05
238.08	4.67442e-05	4.35239e-05	4.08786e-05	3.72311e-05	3.21953e-05	2.69925e-05	2.31066e-05	2.1151e-05	2.04646e-05	2.00787e-05	1.97858e-05	1.99621e-05	2.08518e-05	2.21066e-05	2.26611e-05	2.14002e-05	1.88106e-05	1.5272e-05	1.06538e-05	6.41609e-06	3.73028e-06	2.67269e-06	2.91638e-06	3.95025e-06	5.00815e-06	5.69412e-06	6.31832e-06	7.41817e-06	9.359e-06	1.21757e-05	1.55958e-05	1.8852e-05
239.04	3.52522e-05	3.28061e-05	3.07991e-05	2.8042e-05	2.42501e-05	2.03455e-05	1.74349e-05	1.59666e-05	1.54431e-05	1.51425e-05	1.49128e-05	1.5039e-05	1.57022e-05	1.66372e-05	1.70441e-05	1.60892e-05	1.41376e-05	1.14702e-05	7.99411e-06	4.81113e-06	2.7972e-06	2.00404e-06	2.18302e-06	2.94935e-06	3.73134e-06	4.23662e-06	4.69761e-06	5.51371e-06	6.95562e-06	9.04861e-06	1.15907e-05	1.40134e-05
240	2.66813e-05	2.48029e-05	2.32656e-05	2.1169e-05	1.83079e-05	1.5382e-05	1.32097e-05	1.21085e-05	1.17032e-05	1.14608e-05	1.12735e-05	1.13586e-05	1.18486e-05	1.2539e-05	1.28296e-05	1.21007e-05	1.06256e-05	8.60882e-06	5.98811e-06	3.59886e-06	2.09236e-06	1.49884e-06	1.62695e-06	2.18649e-06	2.75413e-06	3.11814e-06	3.45212e-06	4.04934e-06	5.10729e-06	6.64356e-06	8.51043e-06	1.02936e-05
240.96	2.06146e-05	1.91232e-05	1.79082e-05	1.62737e-05	1.40765e-05	1.18594e-05	1.02264e-05	9.39063e-06	9.06402e-06	8.8547e-06	8.69001e-06	8.74014e-06	9.101e-06	9.60853e-06	9.80728e-06	9.23498e-06	8.09834e-06	6.54312e-06	4.53352e-06	2.71705e-06	1.57954e-06	1.13108e-06	1.21917e-06	1.6211e-06	2.02373e-06	2.27762e-06	2.51351e-06	2.94455e-06	3.71235e-06	4.82819e-06	6.18566e-06	7.48825e-06
241.92	1.67318e-05	1.54645e-05	1.44397e-05	1.30923e-05	1.13278e-05	9.58993e-06	8.32898e-06	7.6718e-06	7.3876e-06	7.18647e-06	7.02447e-06	7.04304e-06	7.31074e-06	7.68602e-06	7.81074e-06	7.33324e-06	6.415e-06	5.157e-06	3.54749e-06	2.115e-06	1.22921e-06	8.79564e-07	9.35644e-07	1.2189e-06	1.49485e-06	1.66224e-06	1.82237e-06	2.12922e-06	2.68217e-06	3.48712e-06	4.46865e-06	5.41953e-06
242.88	1.48232e-05	1.36259e-05	1.26673e-05	1.14465e-05	9.90789e-06	8.44909e-06	7.41642e-06	6.86198e-06	6.58514e-06	6.36597e-06	6.18527e-06	6.17269e-06	6.37676e-06	6.66109e-06	6.72354e-06	6.28346e-06	5.47561e-06	4.36674e-06	2.96914e-06	1.75495e-06	1.01937e-06	7.28428e-07	7.57931e-07	9.52581e-07	1.13046e-06	1.22811e-06	1.32894e-06	1.54443e-06	1.94222e-06	2.52328e-06	3.23516e-06	3.93812e-06
243.84	1.48004e-05	1.3518e-05	1.25016e-05	1.12509e-05	9.7434e-06	8.38124e-06	7.44879e-06	6.92764e-06	6.62192e-06	6.35519e-06	6.13129e-06	6.08476e-06	6.24977e-06	6.47734e-06	6.48349e-06	6.02412e-06	5.22412e-06	4.12353e-06	2.76117e-06	1.61301e-06	9.36043e-07	6.67555e-07	6.73467e-07	8.0211e-07	9.01988e-07	9.40372e-07	9.93156e-07	1.1425e-06	1.4321e-06	1.85797e-06	2.38451e-06	2.92346e-06
244.8	1.67049e-05	1.51696e-05	1.39627e-05	1.25191e-05	1.08465e-05	9.40427e-06	8.45128e-06	7.89576e-06	7.52112e-06	7.17173e-06	6.87516e-06	6.78831e-06	6.93543e-06	7.13539e-06	7.08557e-06	6.54693e-06	5.65066e-06	4.41508e-06	2.91081e-06	1.67966e-06	9.73574e-07	6.92756e-07	6.75725e-07	7.54732e-07	7.89172e-07	7.72963e-07	7.84303e-07	8.8653e-07	1.10493e-06	1.43e-06	1.8385e-06	2.28251e-06
245.76	2.07138e-05	1.87339e-05	1.71855e-05	1.53676e-05	1.33188e-05	1.16129e-05	1.05175e-05	9.85699e-06	9.36675e-06	8.89156e-06	8.48571e-06	8.34819e-06	8.49657e-06	8.69506e-06	8.58394e-06	7.89851e-06	6.79294e-06	5.2666e-06	3.43032e-06	1.95995e-06	1.13476e-06	8.05858e-07	7.64214e-07	8.04828e-07	7.79703e-07	7.08034e-07	6.80306e-07	7.49551e-07	9.26271e-07	1.19435e-06	1.53967e-06	1.94769e-06
246.72	2.71445e-05	2.44914e-05	2.24224e-05	2.00187e-05	1.73531e-05	1.5181e-05	1.38117e-05	1.29679e-05	1.23057e-05	1.16507e-05	1.10896e-05	1.08864e-05	1.10546e-05	1.12766e-05	1.1093e-05	1.01813e-05	8.73691e-06	6.74115e-06	4.35709e-06	2.47349e-06	1.43084e-06	1.01469e-06	9.44389e-07	9.5364e-07	8.68714e-07	7.35272e-07	6.669e-07	7.13506e-07	8.72823e-07	1.12042e-06	1.44911e-06	1.87431e-06
247.68	3.64557e-05	3.28511e-05	3.00442e-05	2.68007e-05	2.32343e-05	2.0362e-05	1.85698e-05	1.74519e-05	1.65485e-05	1.5646e-05	1.48716e-05	1.45824e-05	1.47897e-05	1.50608e-05	1.47872e-05	1.35532e-05	1.16165e-05	8.93932e-06	5.75327e-06	3.25419e-06	1.88131e-06	1.33295e-06	1.22747e-06	1.20889e-06	1.05819e-06	8.51123e-07	7.36722e-07	7.68155e-07	9.31046e-07	1.19025e-06	1.54413e-06	2.03777e-06
248.64	4.92446e-05	4.43477e-05	4.05371e-05	3.61456e-05	3.13372e-05	2.74872e-05	2.50977e-05	2.35978e-05	2.23682e-05	2.11337e-05	2.00737e-05	1.9672e-05	1.99393e-05	2.02873e-05	1.98996e-05	1.82261e-05	1.56122e-05	1.19979e-05	7.70482e-06	4.34965e-06	2.51361e-06	1.77997e-06	1.63011e-06	1.58431e-06	1.35627e-06	1.05798e-06	8.88376e-07	9.09978e-07	1.09576e-06	1.39669e-06	1.81596e-06	2.43085e-06
249.6	6.62382e-05	5.96332e-05	5.44954e-05	4.85818e-05	4.21199e-05	3.69608e-05	3.3767e-05	3.17562e-05	3.00961e-05	2.84257e-05	2.69907e-05	2.64431e-05	2.67944e-05	2.72505e-05	2.6717e-05	2.44619e-05	2.09473e-05	1.60872e-05	1.03196e-05	5.82001e-06	3.36241e-06	2.38025e-06	2.17394e-06	2.099e-06	1.7765e-06	1.36333e-06	1.12549e-06	1.14106e-06	1.36875e-06	1.7416e-06	2.26743e-06	3.06082e-06
250.56	8.8275e-05	7.94612e-05	7.26061e-05	6.47209e-05	5.61129e-05	4.92497e-05	4.50062e-05	4.23306e-05	4.01142e-05	3.78817e-05	3.59634e-05	3.52291e-05	3.56919e-05	3.6292e-05	3.55734e-05	3.25652e-05	2.78823e-05	2.14061e-05	1.37241e-05	7.73614e-06	4.46859e-06	3.16265e-06	2.88476e-06	2.77653e-06	2.33688e-06	1.77879e-06	1.45575e-06	1.46801e-06	1.75739e-06	2.23405e-06	2.91065e-06	3.94665e-06
251.52	0.000116077	0.000104474	9.54507e-05	8.5077e-05	7.37623e-05	6.4752e-05	5.91871e-05	5.56736e-05	5.27546e-05	4.98115e-05	4.72823e-05	4.63112e-05	4.69136e-05	4.76936e-05	4.67398e-05	4.2781e-05	3.66242e-05	2.81094e-05	1.80131e-05	1.01493e-05	5.86164e-06	4.14787e-06	3.77897e-06	3.62682e-06	3.03709e-06	2.29441e-06	1.86249e-06	1.86863e-06	2.23265e-06	2.8357e-06	3.69705e-06	5.03429e-06
252.48	0.000151087	0.000135984	0.00012424	0.000110737	9.60094e-05	8.42814e-05	7.70379e-05	7.24647e-05	6.86652e-05	6.48343e-05	6.15422e-05	6.0278e-05	6.10618e-05	6.20767e-05	6.08349e-05	5.5682e-05	4.76683e-05	3.65854e-05	2.3444e-05	1.32086e-05	7.62785e-06	5.39728e-06	4.91726e-06	4.71947e-06	3.9522e-06	2.98582e-06	2.42383e-06	2.43195e-06	2.90581e-06	3.69075e-06	4.81189e-06	6.55248e-06
253.44	0.00019395	0.000174562	0.000159485	0.000142152	0.000123246	0.000108191	9.88923e-05	9.30217e-05	8.81442e-05	8.32265e-05	7.90002e-05	7.73772e-05	7.83831e-05	7.96856e-05	7.80912e-05	7.14764e-05	6.11893e-05	4.69623e-05	3.00929e-05	1.6954e-05	9.79011e-06	6.92685e-06	6.31079e-06	6.05714e-06	5.07253e-06	3.83226e-06	3.11105e-06	3.12161e-06	3.72995e-06	4.73757e-06	6.17675e-06	8.41116e-06
254.4	0.000245545	0.000220999	0.000201911	0.000179967	0.000156032	0.000136971	0.000125199	0.000117767	0.000111592	0.000105366	0.000100015	9.79599e-05	9.92331e-05	0.000100882	9.8863e-05	9.04883e-05	7.74647e-05	5.94531e-05	3.80962e-05	2.14623e-05	1.23928e-05	8.76798e-06	7.98816e-06	7.66729e-06	6.42107e-06	4.85113e-06	3.93827e-06	3.95176e-06	4.72198e-06	5.99766e-06	7.81968e-06	1.06485e-05
255.36	0.000306585	0.000275937	0.000252104	0.000224704	0.000194819	0.00017102	0.000156322	0.000147042	0.000139331	0.000131558	0.000124877	0.000122311	0.0001239	0.000125958	0.000123437	0.000112981	9.67197e-05	7.42306e-05	4.75647e-05	2.67959e-05	1.5472e-05	1.09461e-05	9.97259e-06	9.57219e-06	8.01647e-06	6.05652e-06	4.91692e-06	4.9339e-06	5.89563e-06	7.48843e-06	9.76339e-06	1.32955e-05
256.32	0.00037753	0.00033979	0.000310441	0.000276701	0.0002399	0.000210594	0.000192494	0.000181067	0.000171572	0.000161999	0.000153773	0.000150613	0.00015257	0.000155104	0.000151999	0.000139123	0.000119099	9.14058e-05	5.85695e-05	3.29949e-05	1.90508e-05	1.34777e-05	1.2279e-05	1.17862e-05	9.87073e-06	7.45749e-06	6.05437e-06	6.07539e-06	7.25972e-06	9.2211e-06	1.20225e-05	1.63719e-05
257.28	0.000458491	0.000412658	0.000377015	0.000336039	0.000291346	0.000255756	0.000233774	0.000219895	0.000208365	0.000196739	0.000186748	0.00018291	0.000185287	0.000188364	0.000184593	0.000168956	0.000144638	0.000111006	7.1128e-05	4.00692e-05	2.31349e-05	1.63667e-05	1.4911e-05	1.43127e-05	1.19868e-05	9.05627e-06	7.35242e-06	7.37806e-06	8.81641e-06	1.11984e-05	1.46006e-05	1.98828e-05
258.24	0.00054915	0.000494253	0.000451563	0.000402484	0.000348954	0.000306326	0.000279997	0.000263375	0.000249564	0.00023564	0.000223673	0.000219076	0.000221922	0.000225608	0.000221091	0.000202361	0.000173235	0.000132953	8.51906e-05	4.79907e-05	2.77081e-05	1.96017e-05	1.78583e-05	1.71419e-05	1.43563e-05	1.08465e-05	8.80594e-06	8.83676e-06	1.05596e-05	1.34126e-05	1.74875e-05	2.38142e-05
259.2	0.000648679	0.000583832	0.000533404	0.000475431	0.000412199	0.000361844	0.000330744	0.000311108	0.000294795	0.000278347	0.000264211	0.000258781	0.000262142	0.000266496	0.00026116	0.000239036	0.000204631	0.000157048	0.000100629	5.66873e-05	3.27288e-05	2.31533e-05	2.1094e-05	2.02479e-05	1.69577e-05	1.2812e-05	1.04017e-05	1.04382e-05	1.24733e-05	1.58434e-05	2.06568e-05	2.81303e-05
260.16	0.000755699	0.000680153	0.000621405	0.000553867	0.000480202	0.00042154	0.000385309	0.000362434	0.000343429	0.000324267	0.000307799	0.000301473	0.000305389	0.00031046	0.000304245	0.00027847	0.000238389	0.000182957	0.00011723	6.60384e-05	3.81273e-05	2.69721e-05	2.45732e-05	2.35877e-05	1.97548e-05	1.49254e-05	1.21176e-05	1.21602e-05	1.45311e-05	1.84572e-05	2.40648e-05	3.27712e-05
261.12	0.000868255	0.000781456	0.000713958	0.000636361	0.000551724	0.000484325	0.000442697	0.000416415	0.000394579	0.000372563	0.000353642	0.000346374	0.000350873	0.000356699	0.000349558	0.000319944	0.000273893	0.000210205	0.000134689	7.58732e-05	4.38052e-05	3.09886e-05	2.82324e-05	2.71002e-05	2.26967e-05	1.71481e-05	1.39222e-05	1.39713e-05	1.66954e-05	2.12063e-05	2.76491e-05	3.76523e-05
262.08	0.000983843	0.000885488	0.000809003	0.000721075	0.000625172	0.000548799	0.00050163	0.000471849	0.000447106	0.000422159	0.00040072	0.000392484	0.000397581	0.000404183	0.00039609	0.000362535	0.000310353	0.000238187	0.000152618	8.59729e-05	4.96359e-05	3.51132e-05	3.19901e-05	3.07074e-05	2.57178e-05	1.94307e-05	1.57755e-05	1.58312e-05	1.8918e-05	2.40294e-05	3.133e-05	4.2665e-05
263.04	0.00109947	0.000989555	0.000904081	0.000805819	0.000698644	0.000613296	0.000560583	0.000527301	0.000499651	0.000471773	0.000447813	0.000438609	0.000444306	0.000451683	0.000442639	0.00040514	0.000346826	0.000266179	0.000170553	9.6076e-05	5.54686e-05	3.92392e-05	3.57492e-05	3.43158e-05	2.874e-05	2.17142e-05	1.76295e-05	1.76918e-05	2.11414e-05	2.68536e-05	3.50122e-05	4.76794e-05
264	0.00121177	0.00109063	0.000996425	0.000888126	0.000770004	0.000675938	0.000617839	0.000581159	0.000550685	0.000519958	0.000493552	0.000483408	0.000489686	0.000497816	0.000487848	0.000446519	0.000382249	0.000293365	0.000187973	0.000105888	6.11336e-05	4.32465e-05	3.94001e-05	3.78204e-05	3.16753e-05	2.39319e-05	1.94301e-05	1.94988e-05	2.33009e-05	2.95966e-05	3.85886e-05	5.25498e-05
264.96	0.00131716	0.00118548	0.00108308	0.000965363	0.000836968	0.000734721	0.00067157	0.0006317	0.000598575	0.000565177	0.000536474	0.000525447	0.000532271	0.000541108	0.000530273	0.000485349	0.000415491	0.000318876	0.000204319	0.000115097	6.64497e-05	4.70071e-05	4.28262e-05	4.11092e-05	3.44298e-05	2.60131e-05	2.11199e-05	2.11947e-05	2.53274e-05	3.21708e-05	4.19448e-05	5.71203e-05
265.92	0.001412	0.00127084	0.00116107	0.00103487	0.000897232	0.000787622	0.000719924	0.000677183	0.000641673	0.00060587	0.0005751	0.00056328	0.000570594	0.000580068	0.000568453	0.000520294	0.000445405	0.000341835	0.00021903	0.000123383	7.12338e-05	5.03914e-05	4.59095e-05	4.4069e-05	3.69087e-05	2.78862e-05	2.26407e-05	2.27209e-05	2.71513e-05	3.44875e-05	4.49654e-05	6.12337e-05
266.88	0.00149284	0.00134359	0.00122753	0.00109411	0.000948594	0.000832709	0.000761135	0.000715947	0.000678404	0.000640552	0.000608021	0.000595523	0.000603256	0.000613272	0.000600992	0.000550076	0.000470901	0.000361402	0.000231567	0.000130446	7.53112e-05	5.32757e-05	4.85373e-05	4.65915e-05	3.90215e-05	2.94825e-05	2.39369e-05	2.40218e-05	2.87058e-05	3.64621e-05	4.75399e-05	6.47397e-05
267.84	0.00155657	0.00140095	0.00127994	0.00114082	0.000989089	0.000868256	0.000793626	0.000746509	0.000707364	0.000667896	0.000633976	0.000620945	0.000629008	0.00063945	0.000626646	0.000573557	0.000491002	0.000376829	0.000241452	0.000136014	7.8526e-05	5.55498e-05	5.06091e-05	4.85803e-05	4.06873e-05	3.07412e-05	2.49589e-05	2.50475e-05	2.99316e-05	3.80191e-05	4.95699e-05	6.75042e-05
268.8	0.00160068	0.00144065	0.0013162	0.00117315	0.00101711	0.000892858	0.000816113	0.00076766	0.000727406	0.00068682	0.000651939	0.000638538	0.000646829	0.000657568	0.0006444	0.000589807	0.000504913	0.000387505	0.000248293	0.000139868	8.07508e-05	5.71236e-05	5.2043e-05	4.99568e-05	4.18402e-05	3.16124e-05	2.56663e-05	2.57575e-05	3.07801e-05	3.90968e-05	5.09751e-05	6.94178e-05
269.76	0.00162338	0.00146107	0.00133487	0.00118978	0.00103154	0.000905517	0.000827683	0.000778543	0.000737718	0.000696556	0.000661181	0.000647591	0.000655999	0.000666889	0.000653534	0.000598167	0.00051207	0.000392998	0.000251812	0.00014185	8.18955e-05	5.79334e-05	5.27808e-05	5.0665e-05	4.24335e-05	3.20607e-05	2.60304e-05	2.6123e-05	3.12169e-05	3.96517e-05	5.16985e-05	7.0403e-05
270.72	0.00162374	0.00146139	0.00133516	0.00119004	0.00103176	0.000905712	0.000827861	0.00077871	0.000737877	0.000696706	0.000661323	0.000647729	0.000656139	0.000667031	0.000653674	0.000598295	0.000512179	0.000393082	0.000251866	0.000141881	8.1913e-05	5.79458e-05	5.27921e-05	5.0676e-05	4.24427e-05	3.20678e-05	2.60363e-05	2.6129e-05	3.12242e-05	3.96609e-05	5.17105e-05	7.04192e-05
271.68	0.00160173	0.00144159	0.00131706	0.00117391	0.00101778	0.000893436	0.00081664	0.000768155	0.000727875	0.000687262	0.000652359	0.000638949	0.000647245	0.000657989	0.000644812	0.000590184	0.000505235	0.000387753	0.000248452	0.000139957	8.08026e-05	5.71603e-05	5.20765e-05	4.99891e-05	4.18676e-05	3.16334e-05	2.56837e-05	2.57752e-05	3.08014e-05	3.9124e-05	5.10104e-05	6.94659e-05
272.64	0.00155828	0.00140248	0.00128133	0.00114206	0.00099016	0.000869193	0.00079448	0.000747311	0.000708124	0.000668613	0.000634657	0.000621611	0.000629681	0.000640133	0.000627314	0.000574168	0.000491525	0.00037723	0.000241709	0.000136159	7.861e-05	5.56093e-05	5.06634e-05	4.86328e-05	4.07317e-05	3.07753e-05	2.49871e-05	2.50762e-05	2.99662e-05	3.80631e-05	4.96272e-05	6.75822e-05
273.6	0.00149513	0.00134564	0.0012294	0.00109578	0.000950032	0.000833967	0.000762281	0.000717024	0.000679424	0.000641515	0.000608935	0.000596418	0.00060416	0.000614189	0.000601889	0.000550896	0.000471603	0.000361941	0.000231913	0.000130641	7.54241e-05	5.33555e-05	4.86101e-05	4.66619e-05	3.90811e-05	2.95283e-05	2.39747e-05	2.40603e-05	2.87523e-05	3.65212e-05	4.76168e-05	6.48445e-05
274.56	0.0014148	0.00127334	0.00116334	0.00103689	0.000898982	0.000789153	0.000721319	0.000678493	0.000642914	0.000607042	0.000576213	0.000564368	0.000571694	0.000581183	0.000569544	0.000521291	0.000446259	0.000342491	0.00021945	0.000123621	7.1371e-05	5.04884e-05	4.5998e-05	4.41545e-05	3.69812e-05	2.79418e-05	2.26867e-05	2.27678e-05	2.72078e-05	3.45594e-05	4.5059e-05	6.13612e-05
275.52	0.00132035	0.00118833	0.00108567	0.00096767	0.000838964	0.000736467	0.000673161	0.000633194	0.00059999	0.000566513	0.000537743	0.000526688	0.000533524	0.00054238	0.000531517	0.000486487	0.000416464	0.000319624	0.000204799	0.000115367	6.6606e-05	4.71176e-05	4.29271e-05	4.12067e-05	3.45124e-05	2.60766e-05	2.11724e-05	2.12482e-05	2.53919e-05	3.22528e-05	4.20516e-05	5.72658e-05
276.48	0.00121524	0.00109373	0.000999244	0.000890635	0.000772174	0.000677836	0.000619569	0.000582784	0.000552224	0.000521412	0.000494932	0.000484757	0.000491049	0.000499199	0.000489201	0.000447755	0.000383307	0.000294177	0.000188494	0.000106182	6.13034e-05	4.33665e-05	3.95096e-05	3.79263e-05	3.1765e-05	2.40009e-05	1.94872e-05	1.9557e-05	2.3371e-05	2.96858e-05	3.87048e-05	5.2708e-05
277.44	0.0011031	0.0009928	0.000907035	0.000808447	0.000700918	0.000615284	0.000562394	0.000529003	0.000501263	0.000473295	0.000449258	0.000440022	0.000445733	0.000453131	0.000444055	0.000406434	0.000347934	0.000267029	0.000171099	9.63835e-05	5.56462e-05	3.93646e-05	3.58636e-05	3.44265e-05	2.88339e-05	2.17863e-05	1.76892e-05	1.77527e-05	2.12148e-05	2.69471e-05	3.51339e-05	4.78452e-05
278.4	0.000987529	0.000888781	0.000812	0.000723741	0.000627478	0.000550816	0.000503467	0.000473575	0.000448742	0.000423704	0.000402185	0.000393917	0.000399029	0.000405651	0.000397527	0.000363847	0.000311477	0.00023905	0.000153171	8.62845e-05	4.98157e-05	3.52401e-05	3.21059e-05	3.08194e-05	2.58129e-05	1.95038e-05	1.5836e-05	1.5893e-05	1.89924e-05	2.41243e-05	3.14535e-05	4.28332e-05
279.36	0.000871893	0.000784706	0.000716915	0.000638991	0.000554	0.000486315	0.00044451	0.000418118	0.000396193	0.000374087	0.000355088	0.000347788	0.000352301	0.000358147	0.000350974	0.000321239	0.000275001	0.000211056	0.000135234	7.61803e-05	4.39822e-05	3.11134e-05	2.83463e-05	2.72105e-05	2.27903e-05	1.72201e-05	1.39819e-05	1.40322e-05	1.67689e-05	2.12999e-05	2.7771e-05	3.78184e-05
280.32	0.000759201	0.000683281	0.000624251	0.000556399	0.000482392	0.000423456	0.000387054	0.000364073	0.000344982	0.000325733	0.00030919	0.000302834	0.000306763	0.000311853	0.000305607	0.000279715	0.000239454	0.000183774	0.000117754	6.63333e-05	3.82972e-05	2.70918e-05	2.46824e-05	2.36934e-05	1.98447e-05	1.49945e-05	1.21749e-05	1.22188e-05	1.46018e-05	1.85473e-05	2.41821e-05	3.29311e-05
281.28	0.000651974	0.000586774	0.000536081	0.000477812	0.000414258	0.000363645	0.000332385	0.00031265	0.000296255	0.000279725	0.000265519	0.00026006	0.000263434	0.000267805	0.000262441	0.000240206	0.000205632	0.000157817	0.000101121	5.6964e-05	3.28879e-05	2.32653e-05	2.11962e-05	2.03469e-05	1.70419e-05	1.28768e-05	1.04555e-05	1.04933e-05	1.25398e-05	1.59281e-05	2.07672e-05	2.82807e-05
282.24	0.000552183	0.000496962	0.000454027	0.000404677	0.00035085	0.000307984	0.000281508	0.000264793	0.000250908	0.000236908	0.000224877	0.000220253	0.000223111	0.000226812	0.000222269	0.000203438	0.000174156	0.00013366	8.56428e-05	4.82447e-05	2.78539e-05	1.97042e-05	1.79518e-05	1.72326e-05	1.44335e-05	1.0906e-05	8.85534e-06	8.88738e-06	1.06208e-05	1.34905e-05	1.75891e-05	2.39527e-05
283.2	0.000461229	0.000415102	0.000379239	0.000338017	0.000293057	0.000257251	0.000235136	0.000221175	0.000209577	0.000197883	0.000187834	0.000183971	0.000186358	0.00018945	0.000185655	0.000169926	0.000145467	0.000111642	7.1535e-05	4.02975e-05	2.32656e-05	1.64584e-05	1.49947e-05	1.4394e-05	1.2056e-05	9.10965e-06	7.39684e-06	7.42365e-06	8.87157e-06	1.12687e-05	1.46922e-05	2.00078e-05
284.16	0.000379953	0.000341953	0.000312409	0.000278451	0.000241414	0.000211918	0.000193699	0.000182198	0.000172644	0.000163011	0.000154733	0.000151551	0.000153517	0.000156064	0.000152937	0.00013998	0.000119832	9.19676e-05	5.89286e-05	3.3196e-05	1.91657e-05	1.35581e-05	1.23523e-05	1.18575e-05	9.93157e-06	7.50445e-06	6.09351e-06	6.11564e-06	7.30847e-06	9.28328e-06	1.21036e-05	1.64826e-05
285.12	0.00030869	0.000277817	0.000253813	0.000226225	0.000196134	0.00017217	0.000157368	0.000148024	0.000140262	0.000132436	0.00012571	0.000123125	0.000124722	0.000126791	0.000124251	0.000113724	9.73549e-05	7.47174e-05	4.78755e-05	2.69696e-05	1.55709e-05	1.10151e-05	1.00355e-05	9.63349e-06	8.06884e-06	6.097e-06	4.95073e-06	4.96875e-06	5.93791e-06	7.54238e-06	9.83378e-06	1.33916e-05
286.08	0.000247341	0.000222602	0.000203369	0.000181263	0.000157153	0.000137951	0.000126091	0.000118604	0.000112385	0.000106114	0.000100725	9.8654e-05	9.99333e-05	0.000101591	9.95558e-05	9.11209e-05	7.80053e-05	5.9867e-05	3.83601e-05	2.16093e-05	1.24762e-05	8.82583e-06	8.04094e-06	7.71888e-06	6.46524e-06	4.88533e-06	3.9669e-06	3.98137e-06	4.75796e-06	6.04361e-06	7.87967e-06	1.07305e-05
287.04	0.000195456	0.000175906	0.000160708	0.000143239	0.000124186	0.000109012	9.964e-05	9.37236e-05	8.88088e-05	8.38537e-05	7.95951e-05	7.79582e-05	7.89691e-05	8.02789e-05	7.86706e-05	7.20052e-05	6.1641e-05	4.73079e-05	3.03128e-05	1.70761e-05	9.85892e-06	6.97436e-06	6.35413e-06	6.09965e-06	5.10903e-06	3.86058e-06	3.13483e-06	3.14629e-06	3.76002e-06	4.77601e-06	6.22697e-06	8.47984e-06
288	0.000152329	0.000137092	0.000125247	0.000111633	9.67836e-05	8.49578e-05	7.76536e-05	7.30427e-05	6.92124e-05	6.53507e-05	6.20317e-05	6.0756e-05	6.15437e-05	6.25644e-05	6.13109e-05	5.61163e-05	4.80391e-05	3.68688e-05	2.36239e-05	1.33081e-05	7.68347e-06	5.43542e-06	4.95206e-06	4.75375e-06	3.98174e-06	3.00878e-06	2.44319e-06	2.45215e-06	2.93049e-06	3.72234e-06	4.85318e-06	6.60902e-06
288.96	0.000117084	0.000105372	9.6267e-05	8.58027e-05	7.43894e-05	6.52998e-05	5.96856e-05	5.61415e-05	5.31975e-05	5.02294e-05	4.76784e-05	4.66978e-05	4.73032e-05	4.80876e-05	4.71241e-05	4.31315e-05	3.69232e-05	2.83377e-05	1.81576e-05	1.02287e-05	5.90562e-06	4.17775e-06	3.80623e-06	3.65382e-06	3.06046e-06	2.31265e-06	1.87794e-06	1.88485e-06	2.25253e-06	2.86119e-06	3.73042e-06	5.08005e-06
289.92	8.87547e-05	7.98761e-05	7.2974e-05	6.50416e-05	5.63899e-05	4.94995e-05	4.52436e-05	4.25571e-05	4.03254e-05	3.80754e-05	3.61417e-05	3.53984e-05	3.58572e-05	3.64518e-05	3.57214e-05	3.26948e-05	2.79888e-05	2.14808e-05	1.3764e-05	7.7537e-06	4.47665e-06	3.16687e-06	2.88525e-06	2.76973e-06	2.31996e-06	1.75311e-06	1.4236e-06	1.42885e-06	1.70759e-06	2.169e-06	2.82793e-06	3.85105e-06
290.88	6.63538e-05	5.97158e-05	5.45556e-05	4.86252e-05	4.21571e-05	3.70058e-05	3.3824e-05	3.18155e-05	3.01471e-05	2.84651e-05	2.70194e-05	2.64637e-05	2.68066e-05	2.72511e-05	2.67051e-05	2.44424e-05	2.09242e-05	1.60589e-05	1.02899e-05	5.79663e-06	3.34673e-06	2.36755e-06	2.15701e-06	2.07066e-06	1.73443e-06	1.31066e-06	1.06432e-06	1.06826e-06	1.27666e-06	1.62164e-06	2.11428e-06	2.87921e-06
291.84	4.89238e-05	4.40292e-05	4.02245e-05	3.58519e-05	3.10828e-05	2.72846e-05	2.49387e-05	2.34578e-05	2.22276e-05	2.09874e-05	1.99216e-05	1.95118e-05	1.97646e-05	2.00923e-05	1.96897e-05	1.80214e-05	1.54274e-05	1.18402e-05	7.58673e-06	4.27388e-06	2.46757e-06	1.74561e-06	1.59039e-06	1.52672e-06	1.27882e-06	9.66385e-07	7.84767e-07	7.87679e-07	9.41351e-07	1.19572e-06	1.55897e-06	2.12299e-06
292.8	3.55759e-05	3.20165e-05	2.92497e-05	2.60701e-05	2.26022e-05	1.98402e-05	1.81343e-05	1.70574e-05	1.61629e-05	1.52611e-05	1.44861e-05	1.41881e-05	1.43719e-05	1.46101e-05	1.43173e-05	1.31042e-05	1.1218e-05	8.60961e-06	5.51671e-06	3.10777e-06	1.79431e-06	1.26934e-06	1.15646e-06	1.11017e-06	9.29922e-07	7.02735e-07	5.70675e-07	5.728e-07	6.84555e-07	8.69535e-07	1.13369e-06	1.54385e-06
293.76	2.55136e-05	2.29608e-05	2.09765e-05	1.86962e-05	1.62092e-05	1.42284e-05	1.30049e-05	1.22327e-05	1.15912e-05	1.09445e-05	1.03886e-05	1.01749e-05	1.03067e-05	1.04775e-05	1.02675e-05	9.39757e-06	8.04491e-06	6.1743e-06	3.95626e-06	2.22871e-06	1.28678e-06	9.10301e-07	8.29356e-07	7.96164e-07	6.66903e-07	5.03981e-07	4.09278e-07	4.10808e-07	4.90961e-07	6.23629e-07	8.1308e-07	1.10724e-06
294.72	1.80454e-05	1.62398e-05	1.48363e-05	1.32234e-05	1.14644e-05	1.00634e-05	9.19806e-06	8.65183e-06	8.19813e-06	7.74072e-06	7.34759e-06	7.19643e-06	7.28962e-06	7.41043e-06	7.26191e-06	6.6466e-06	5.6899e-06	4.36688e-06	2.79814e-06	1.57631e-06	9.10106e-07	6.43834e-07	5.86584e-07	5.63112e-07	4.71692e-07	3.56466e-07	2.89488e-07	2.90573e-07	3.4727e-07	4.4111e-07	5.75113e-07	7.83181e-07
295.68	1.25876e-05	1.1328e-05	1.03489e-05	9.22392e-06	7.99689e-06	7.01962e-06	6.41599e-06	6.03498e-06	5.7185e-06	5.39944e-06	5.12521e-06	5.01977e-06	5.08476e-06	5.16902e-06	5.06541e-06	4.63621e-06	3.96888e-06	3.04604e-06	1.95179e-06	1.09953e-06	6.34833e-07	4.491e-07	4.09166e-07	3.92796e-07	3.2903e-07	2.48658e-07	2.0194e-07	2.02701e-07	2.42253e-07	3.07716e-07	4.01195e-07	5.46341e-07
296.64	8.65966e-06	7.79304e-06	7.11948e-06	6.34552e-06	5.50138e-06	4.82906e-06	4.41379e-06	4.15167e-06	3.93395e-06	3.71446e-06	3.52581e-06	3.45327e-06	3.49797e-06	3.55592e-06	3.48465e-06	3.18938e-06	2.7303e-06	2.09546e-06	1.3427e-06	7.56402e-07	4.36724e-07	3.08952e-07	2.81481e-07	2.70221e-07	2.26357e-07	1.71068e-07	1.3893e-07	1.39456e-07	1.66669e-07	2.11707e-07	2.7602e-07	3.75879e-07
297.6	5.87542e-06	5.28739e-06	4.83038e-06	4.30526e-06	3.73252e-06	3.27636e-06	2.99461e-06	2.81676e-06	2.66905e-06	2.52013e-06	2.39214e-06	2.34292e-06	2.37324e-06	2.41255e-06	2.36419e-06	2.16386e-06	1.8524e-06	1.42168e-06	9.10968e-07	5.1319e-07	2.96303e-07	2.09614e-07	1.90976e-07	1.83338e-07	1.53579e-07	1.16068e-07	9.42655e-08	9.46235e-08	1.13089e-07	1.43649e-07	1.87287e-07	2.55044e-07
298.56	3.93149e-06	3.53799e-06	3.23217e-06	2.88079e-06	2.49755e-06	2.19231e-06	2.00377e-06	1.88477e-06	1.78593e-06	1.68628e-06	1.60064e-06	1.5677e-06	1.58799e-06	1.61429e-06	1.58193e-06	1.44788e-06	1.23947e-06	9.51274e-07	6.09548e-07	3.43388e-07	1.98264e-07	1.40259e-07	1.27788e-07	1.22678e-07	1.02767e-07	7.7668e-08	6.30798e-08	6.33205e-08	7.56783e-08	9.61289e-08	1.25331e-07	1.70673e-07
299.52	2.59452e-06	2.33482e-06	2.13299e-06	1.9011e-06	1.64818e-06	1.44674e-06	1.32232e-06	1.24379e-06	1.17856e-06	1.1128e-06	1.05629e-06	1.03455e-06	1.04793e-06	1.06528e-06	1.04393e-06	9.55467e-07	8.17937e-07	6.27754e-07	4.02247e-07	2.26606e-07	1.30837e-07	9.25593e-08	8.43298e-08	8.09579e-08	6.78191e-08	5.12568e-08	4.16304e-08	4.179e-08	4.99463e-08	6.34435e-08	8.27159e-08	1.12641e-07
300.48	1.68863e-06	1.51959e-06	1.38822e-06	1.2373e-06	1.07269e-06	9.41584e-07	8.60602e-07	8.09489e-07	7.67038e-07	7.24241e-07	6.87458e-07	6.73309e-07	6.82017e-07	6.93309e-07	6.79407e-07	6.21836e-07	5.32328e-07	4.08554e-07	2.6179e-07	1.4748e-07	8.51525e-08	6.02403e-08	5.48844e-08	5.26902e-08	4.41397e-08	3.33609e-08	2.70961e-08	2.72006e-08	3.25097e-08	4.1295e-08	5.38392e-08	7.33171e-08
301.44	1.08392e-06	9.75401e-07	8.91076e-07	7.94198e-07	6.88538e-07	6.0438e-07	5.52397e-07	5.19588e-07	4.9234e-07	4.6487e-07	4.4126e-07	4.32177e-07	4.37765e-07	4.45012e-07	4.36088e-07	3.99134e-07	3.41682e-07	2.62236e-07	1.68035e-07	9.46632e-08	5.46571e-08	3.86667e-08	3.5229e-08	3.38209e-08	2.83329e-08	2.14147e-08	1.73937e-08	1.74611e-08	2.08695e-08	2.65092e-08	3.45619e-08	4.70656e-08
302.4	6.86185e-07	6.17481e-07	5.64096e-07	5.02766e-07	4.35876e-07	3.82598e-07	3.49689e-07	3.28919e-07	3.1167e-07	2.94281e-07	2.79334e-07	2.73584e-07	2.7712e-07	2.81706e-07	2.76057e-07	2.52664e-07	2.16295e-07	1.66004e-07	1.06371e-07	5.99251e-08	3.46001e-08	2.44777e-08	2.23016e-08	2.14104e-08	1.79365e-08	1.35572e-08	1.10119e-08	1.10548e-08	1.32128e-08	1.67834e-08	2.18816e-08	2.97979e-08
303.36	4.28419e-07	3.8552e-07	3.52187e-07	3.13895e-07	2.72133e-07	2.38868e-07	2.18321e-07	2.05353e-07	1.94583e-07	1.83727e-07	1.74395e-07	1.70804e-07	1.73011e-07	1.75874e-07	1.72347e-07	1.57742e-07	1.35036e-07	1.03639e-07	6.64096e-08	3.74126e-08	2.16018e-08	1.52822e-08	1.39237e-08	1.33674e-08	1.11987e-08	8.46467e-09	6.87568e-09	6.90262e-09	8.25017e-09	1.04797e-08	1.3663e-08	1.86059e-08
304.32	3.8056e-10	2.92528e-10	2.43294e-10	2.0725e-10	1.69368e-10	1.33945e-10	1.10724e-10	9.93768e-11	9.30945e-11	8.78854e-11	8.26293e-11	7.63215e-11	6.91135e-11	6.33099e-11	5.79121e-11	5.04179e-11	4.26662e-11	3.46893e-11	2.479e-11	1.62568e-11	1.10927e-11	8.67939e-12	8.44315e-12	9.4885e-12	1.03255e-11	1.0455e-11	1.0876e-11	1.27827e-11	1.6395e-11	2.10504e-11	2.69364e-11	3.63558e-11
305.28	2.53845e-10	1.95896e-10	1.6337e-10	1.39118e-10	1.13349e-10	8.93416e-11	7.35836e-11	6.57433e-11	6.13101e-11	5.76323e-11	5.39869e-11	4.97428e-11	4.49927e-11	4.12485e-11	3.79279e-11	3.33287e-11	2.8401e-11	2.30776e-11	1.64252e-11	1.07602e-11	7.40579e-12	5.89742e-12	5.78663e-12	6.44445e-12	6.92283e-12	6.94691e-12	7.17011e-12	8.35682e-12	1.06478e-11	1.36191e-11	1.73935e-11	2.3451e-11
306.24	1.74954e-10	1.36167e-10	1.14217e-10	9.7187e-11	7.8679e-11	6.1565e-11	5.03029e-11	4.4493e-11	4.10738e-11	3.82347e-11	3.55131e-11	3.25334e-11	2.93471e-11	2.69585e-11	2.50919e-11	2.25251e-11	1.94974e-11	1.58272e-11	1.11677e-11	7.30132e-12	5.12241e-12	4.23296e-12	4.22528e-12	4.61836e-12	4.82759e-12	4.75074e-12	4.81825e-12	5.50849e-12	6.90973e-12	8.75645e-12	1.11302e-11	1.49662e-11
307.2	1.30326e-10	1.03139e-10	8.75248e-11	7.44226e-11	5.9555e-11	4.59589e-11	3.69688e-11	3.20513e-11	2.89835e-11	2.64361e-11	2.41132e-11	2.18111e-11	1.9543e-11	1.80013e-11	1.71495e-11	1.59993e-11	1.41615e-11	1.13646e-11	7.80332e-12	5.03172e-12	3.64947e-12	3.24085e-12	3.36631e-12	3.60033e-12	3.60028e-12	3.41428e-12	3.34097e-12	3.6746e-12	4.4701e-12	5.56413e-12	7.01693e-12	9.41502e-12
308.16	5.40662e-11	4.6224e-11	4.1119e-11	3.47168e-11	2.63029e-11	1.8974e-11	1.405e-11	1.07915e-11	8.42434e-12	6.44972e-12	4.85476e-12	3.73778e-12	3.07064e-12	3.02836e-12	3.97964e-12	5.37114e-12	5.77606e-12	4.64449e-12	2.93411e-12	1.87015e-12	1.67037e-12	1.93212e-12	2.17354e-12	2.0746e-12	1.70324e-12	1.34219e-12	1.05196e-12	8.05013e-13	5.96753e-13	4.42021e-13	3.54115e-13	3.15033e-13
309.12	8.05664e-11	6.88804e-11	6.12732e-11	5.1733e-11	3.91951e-11	2.82739e-11	2.09366e-11	1.60809e-11	1.25535e-11	9.611e-12	7.23429e-12	5.56982e-12	4.5757e-12	4.51269e-12	5.93024e-12	8.00377e-12	8.60716e-12	6.92096e-12	4.37225e-12	2.7868e-12	2.48909e-12	2.87913e-12	3.23888e-12	3.09145e-12	2.53808e-12	2.00005e-12	1.56757e-12	1.19959e-12	8.89248e-13	6.58675e-13	5.27682e-13	4.69444e-13
310.08	1.18403e-10	1.01229e-10	9.00488e-11	7.60283e-11	5.76023e-11	4.15522e-11	3.0769e-11	2.36329e-11	1.84489e-11	1.41246e-11	1.06317e-11	8.18557e-12	6.72457e-12	6.63197e-12	8.71525e-12	1.17626e-11	1.26493e-11	1.01712e-11	6.42557e-12	4.09555e-12	3.65803e-12	4.23125e-12	4.75995e-12	4.54328e-12	3.73003e-12	2.93933e-12	2.30374e-12	1.76294e-12	1.30686e-12	9.68007e-13	7.75496e-13	6.89909e-13
311.04	1.71612e-10	1.4672e-10	1.30516e-10	1.10195e-10	8.34884e-11	6.02256e-11	4.45964e-11	3.42535e-11	2.67398e-11	2.04721e-11	1.54096e-11	1.18641e-11	9.74657e-12	9.61235e-12	1.26318e-11	1.70486e-11	1.83339e-11	1.47421e-11	9.3132e-12	5.93608e-12	5.30194e-12	6.13275e-12	6.89905e-12	6.58501e-12	5.40629e-12	4.26025e-12	3.33903e-12	2.5552e-12	1.89416e-12	1.40302e-12	1.124e-12	9.9995e-13
312	2.4531e-10	2.09728e-10	1.86565e-10	1.57517e-10	1.19342e-10	8.60889e-11	6.37479e-11	4.89633e-11	3.8223e-11	2.92637e-11	2.2027e-11	1.69591e-11	1.39321e-11	1.37403e-11	1.80565e-11	2.437e-11	2.62072e-11	2.1073e-11	1.33127e-11	8.48527e-12	7.57881e-12	8.76641e-12	9.86179e-12	9.41289e-12	7.72797e-12	6.08978e-12	4.77295e-12	3.65251e-12	2.70759e-12	2.00554e-12	1.60669e-12	1.42937e-12
312.96	3.45828e-10	2.95667e-10	2.63013e-10	2.22062e-10	1.68244e-10	1.21365e-10	8.98694e-11	6.90266e-11	5.38853e-11	4.12548e-11	3.10529e-11	2.39083e-11	1.9641e-11	1.93705e-11	2.54553e-11	3.43559e-11	3.69459e-11	2.97079e-11	1.87677e-11	1.19622e-11	1.06843e-11	1.23585e-11	1.39028e-11	1.32699e-11	1.08946e-11	8.58513e-12	6.72872e-12	5.14917e-12	3.81706e-12	2.82734e-12	2.26505e-12	2.01507e-12
313.92	4.80823e-10	4.11081e-10	3.65681e-10	3.08745e-10	2.33918e-10	1.6874e-10	1.2495e-10	9.59714e-11	7.49196e-11	5.73588e-11	4.31745e-11	3.32409e-11	2.73079e-11	2.69319e-11	3.53919e-11	4.77668e-11	5.13678e-11	4.13045e-11	2.60937e-11	1.66317e-11	1.4855e-11	1.71827e-11	1.93298e-11	1.84499e-11	1.51473e-11	1.19364e-11	9.3553e-12	7.15917e-12	5.30706e-12	3.93099e-12	3.14922e-12	2.80166e-12
314.88	6.5931e-10	5.63679e-10	5.01426e-10	4.23354e-10	3.20751e-10	2.31378e-10	1.71333e-10	1.31597e-10	1.02731e-10	7.8651e-11	5.92013e-11	4.55803e-11	3.74449e-11	3.69293e-11	4.85298e-11	6.54984e-11	7.04362e-11	5.66372e-11	3.578e-11	2.28056e-11	2.03693e-11	2.35612e-11	2.65052e-11	2.52987e-11	2.07702e-11	1.63673e-11	1.28281e-11	9.81673e-12	7.27711e-12	5.39022e-12	4.31825e-12	3.84167e-12
315.84	8.91607e-10	7.62282e-10	6.78095e-10	5.72516e-10	4.33762e-10	3.129e-10	2.317e-10	1.77963e-10	1.38926e-10	1.06362e-10	8.006e-11	6.16398e-11	5.0638e-11	4.99408e-11	6.56284e-11	8.85757e-11	9.52532e-11	7.65924e-11	4.83865e-11	3.08407e-11	2.75461e-11	3.18626e-11	3.58439e-11	3.42123e-11	2.80883e-11	2.2134e-11	1.73479e-11	1.32755e-11	9.84108e-12	7.28938e-12	5.83972e-12	5.19522e-12
316.8	1.18915e-09	1.01667e-09	9.04386e-10	7.63574e-10	5.78516e-10	4.1732e-10	3.09021e-10	2.37352e-10	1.85288e-10	1.41857e-10	1.06777e-10	8.221e-11	6.75368e-11	6.66068e-11	8.75297e-11	1.18135e-10	1.27041e-10	1.02153e-10	6.45338e-11	4.11328e-11	3.67387e-11	4.24956e-11	4.78055e-11	4.56295e-11	3.74617e-11	2.95205e-11	2.31371e-11	1.77057e-11	1.31252e-11	9.72196e-12	7.78852e-12	6.92895e-12
317.76	1.56415e-09	1.33728e-09	1.18959e-09	1.00437e-09	7.60953e-10	5.48924e-10	4.06472e-10	3.12202e-10	2.43719e-10	1.86593e-10	1.4045e-10	1.08135e-10	8.88348e-11	8.76115e-11	1.15133e-10	1.55389e-10	1.67103e-10	1.34367e-10	8.48849e-11	5.41042e-11	4.83243e-11	5.58968e-11	6.28812e-11	6.00189e-11	4.92755e-11	3.88299e-11	3.04335e-11	2.32893e-11	1.72643e-11	1.27878e-11	1.02447e-11	9.11402e-12
318.72	2.02909e-09	1.73478e-09	1.54319e-09	1.30291e-09	9.87142e-10	7.12089e-10	5.27294e-10	4.05003e-10	3.16164e-10	2.42056e-10	1.82198e-10	1.40278e-10	1.1524e-10	1.13654e-10	1.49355e-10	2.01578e-10	2.16774e-10	1.74307e-10	1.10116e-10	7.01864e-11	6.26885e-11	7.25118e-11	8.15723e-11	7.78592e-11	6.39223e-11	5.03719e-11	3.94797e-11	3.0212e-11	2.2396e-11	1.65889e-11	1.32898e-11	1.18231e-11
319.68	2.59599e-09	2.21945e-09	1.97433e-09	1.66693e-09	1.26294e-09	9.11036e-10	6.74613e-10	5.18155e-10	4.04495e-10	3.09683e-10	2.33101e-10	1.7947e-10	1.47437e-10	1.45407e-10	1.91083e-10	2.57896e-10	2.77338e-10	2.23005e-10	1.40881e-10	8.97955e-11	8.02028e-11	9.27706e-11	1.04362e-10	9.9612e-11	8.17813e-11	6.44451e-11	5.05098e-11	3.86527e-11	2.86531e-11	2.12237e-11	1.70028e-11	1.51263e-11
320.64	3.27555e-09	2.80044e-09	2.49116e-09	2.10328e-09	1.59354e-09	1.14952e-09	8.51208e-10	6.53793e-10	5.10381e-10	3.9075e-10	2.94121e-10	2.2645e-10	1.86032e-10	1.8347e-10	2.41103e-10	3.25406e-10	3.49937e-10	2.81382e-10	1.7776e-10	1.13301e-10	1.01198e-10	1.17055e-10	1.31682e-10	1.25688e-10	1.03189e-10	8.1315e-11	6.37318e-11	4.87709e-11	3.61537e-11	2.67794e-11	2.14537e-11	1.9086e-11
321.6	4.07609e-09	3.48487e-09	3.1e-09	2.61733e-09	1.983e-09	1.43046e-09	1.05924e-09	8.13581e-10	6.35118e-10	4.86249e-10	3.66004e-10	2.81794e-10	2.31498e-10	2.2831e-10	3.00029e-10	4.04935e-10	4.35462e-10	3.50152e-10	2.21205e-10	1.40992e-10	1.2593e-10	1.45664e-10	1.63865e-10	1.56406e-10	1.28409e-10	1.01188e-10	7.93079e-11	6.06906e-11	4.49897e-11	3.33243e-11	2.6697e-11	2.37506e-11
322.56	5.00246e-09	4.27687e-09	3.80453e-09	3.21217e-09	2.43367e-09	1.75556e-09	1.29998e-09	9.98482e-10	7.7946e-10	5.96759e-10	4.49185e-10	3.45837e-10	2.84111e-10	2.80198e-10	3.68216e-10	4.96964e-10	5.34429e-10	4.2973e-10	2.71478e-10	1.73036e-10	1.5455e-10	1.78769e-10	2.01106e-10	1.91952e-10	1.57592e-10	1.24185e-10	9.73321e-11	7.44837e-11	5.52145e-11	4.08979e-11	3.27644e-11	2.91484e-11
323.52	6.05484e-09	5.1766e-09	4.6049e-09	3.88792e-09	2.94565e-09	2.12489e-09	1.57346e-09	1.20854e-09	9.43438e-10	7.223e-10	5.43682e-10	4.18592e-10	3.4388e-10	3.39144e-10	4.45678e-10	6.01512e-10	6.46858e-10	5.20134e-10	3.28589e-10	2.09437e-10	1.87064e-10	2.16377e-10	2.43413e-10	2.32333e-10	1.90745e-10	1.50311e-10	1.17808e-10	9.0153e-11	6.68301e-11	4.95017e-11	3.96571e-11	3.52804e-11
324.48	7.22772e-09	6.17936e-09	5.49691e-09	4.64104e-09	3.51625e-09	2.5365e-09	1.87825e-09	1.44264e-09	1.12619e-09	8.62216e-10	6.48998e-10	4.99677e-10	4.10492e-10	4.0484e-10	5.3201e-10	7.1803e-10	7.7216e-10	6.20889e-10	3.9224e-10	2.50007e-10	2.233e-10	2.58291e-10	2.90565e-10	2.77338e-10	2.27695e-10	1.79427e-10	1.40629e-10	1.07616e-10	7.97757e-11	5.90906e-11	4.73391e-11	4.21145e-11
325.44	8.50901e-09	7.2748e-09	6.47137e-09	5.46378e-09	4.13959e-09	2.98615e-09	2.21121e-09	1.69838e-09	1.32584e-09	1.01507e-09	7.64049e-10	5.88257e-10	4.83262e-10	4.76608e-10	6.26322e-10	8.45318e-10	9.09045e-10	7.30957e-10	4.61775e-10	2.94327e-10	2.62885e-10	3.04079e-10	3.42074e-10	3.26503e-10	2.68059e-10	2.11235e-10	1.65559e-10	1.26694e-10	9.39179e-11	6.95659e-11	5.57311e-11	4.95804e-11
326.4	9.87954e-09	8.44654e-09	7.51369e-09	6.34382e-09	4.80634e-09	3.46712e-09	2.56737e-09	1.97194e-09	1.53938e-09	1.17856e-09	8.87112e-10	6.83006e-10	5.611e-10	5.53373e-10	7.27202e-10	9.81471e-10	1.05546e-09	8.4869e-10	5.36151e-10	3.41734e-10	3.05227e-10	3.53056e-10	3.97171e-10	3.79092e-10	3.11235e-10	2.45258e-10	1.92225e-10	1.471e-10	1.09045e-10	8.07707e-11	6.47075e-11	5.75661e-11
327.36	1.13129e-08	9.67198e-09	8.6038e-09	7.26419e-09	5.50366e-09	3.97014e-09	2.93985e-09	2.25803e-09	1.76272e-09	1.34955e-09	1.01582e-09	7.82098e-10	6.42505e-10	6.33658e-10	8.32706e-10	1.12387e-09	1.20859e-09	9.71819e-10	6.13937e-10	3.91313e-10	3.4951e-10	4.04279e-10	4.54794e-10	4.34092e-10	3.56389e-10	2.80841e-10	2.20113e-10	1.68442e-10	1.24865e-10	9.24891e-11	7.40955e-11	6.59179e-11
328.32	1.27758e-08	1.09227e-08	9.71642e-09	8.20358e-09	6.21538e-09	4.48355e-09	3.32002e-09	2.55003e-09	1.99067e-09	1.52407e-09	1.14718e-09	8.83237e-10	7.25592e-10	7.15601e-10	9.4039e-10	1.2692e-09	1.36488e-09	1.09749e-09	6.9333e-10	4.41917e-10	3.94708e-10	4.56559e-10	5.13606e-10	4.90228e-10	4.02476e-10	3.17158e-10	2.48577e-10	1.90225e-10	1.41013e-10	1.0445e-10	8.36773e-11	7.44423e-11
329.28	1.42293e-08	1.21654e-08	1.08219e-08	9.1369e-09	6.9225e-09	4.99364e-09	3.69774e-09	2.84015e-09	2.21715e-09	1.69746e-09	1.27769e-09	9.83722e-10	8.08143e-10	7.97015e-10	1.04738e-09	1.4136e-09	1.52017e-09	1.22235e-09	7.7221e-10	4.92194e-10	4.39614e-10	5.08501e-10	5.72039e-10	5.46001e-10	4.48266e-10	3.53241e-10	2.76858e-10	2.11866e-10	1.57056e-10	1.16333e-10	9.31973e-11	8.29116e-11
330.24	1.563e-08	1.33629e-08	1.18871e-08	1.00363e-08	7.60393e-09	5.4852e-09	4.06173e-09	3.11972e-09	2.4354e-09	1.86455e-09	1.40346e-09	1.08056e-09	8.87694e-10	8.7547e-10	1.15048e-09	1.55275e-09	1.6698e-09	1.34268e-09	8.48224e-10	5.40644e-10	4.82888e-10	5.58556e-10	6.28349e-10	5.99747e-10	4.92392e-10	3.88013e-10	3.04111e-10	2.32722e-10	1.72516e-10	1.27784e-10	1.02371e-10	9.10731e-11
331.2	1.69322e-08	1.44762e-08	1.28775e-08	1.08725e-08	8.23744e-09	5.94219e-09	4.40013e-09	3.37964e-09	2.6383e-09	2.0199e-09	1.52039e-09	1.17058e-09	9.61651e-10	9.48409e-10	1.24633e-09	1.68211e-09	1.80892e-09	1.45454e-09	9.18892e-10	5.85687e-10	5.23119e-10	6.05092e-10	6.80699e-10	6.49714e-10	5.33415e-10	4.2034e-10	3.29448e-10	2.52111e-10	1.86889e-10	1.3843e-10	1.109e-10	9.86607e-11
332.16	1.80904e-08	1.54664e-08	1.37583e-08	1.16161e-08	8.80087e-09	6.34863e-09	4.7011e-09	3.61081e-09	2.81876e-09	2.15805e-09	1.62439e-09	1.25065e-09	1.02743e-09	1.01328e-09	1.33158e-09	1.79717e-09	1.93265e-09	1.55403e-09	9.81744e-10	6.25747e-10	5.589e-10	6.4648e-10	7.27258e-10	6.94154e-10	5.699e-10	4.49091e-10	3.51982e-10	2.69355e-10	1.99672e-10	1.47899e-10	1.18486e-10	1.05409e-10
333.12	1.90617e-08	1.62968e-08	1.4497e-08	1.22398e-08	9.2734e-09	6.6895e-09	4.9535e-09	3.80467e-09	2.9701e-09	2.27392e-09	1.7116e-09	1.3178e-09	1.08259e-09	1.06768e-09	1.40307e-09	1.89366e-09	2.03642e-09	1.63747e-09	1.03445e-09	6.59344e-10	5.88908e-10	6.8119e-10	7.66305e-10	7.31424e-10	6.00498e-10	4.73203e-10	3.7088e-10	2.83817e-10	2.10392e-10	1.5584e-10	1.24847e-10	1.11069e-10
334.08	1.98086e-08	1.69354e-08	1.5065e-08	1.27194e-08	9.63677e-09	6.95162e-09	5.1476e-09	3.95376e-09	3.08648e-09	2.36302e-09	1.77867e-09	1.36943e-09	1.12501e-09	1.10952e-09	1.45805e-09	1.96786e-09	2.11621e-09	1.70163e-09	1.07499e-09	6.8518e-10	6.11984e-10	7.07882e-10	7.96332e-10	7.60084e-10	6.24028e-10	4.91745e-10	3.85412e-10	2.94938e-10	2.18636e-10	1.61946e-10	1.29739e-10	1.15421e-10
335.04	2.03014e-08	1.73567e-08	1.54398e-08	1.30358e-08	9.8765e-09	7.12456e-09	5.27566e-09	4.05211e-09	3.16326e-09	2.42181e-09	1.82292e-09	1.4035e-09	1.153e-09	1.13712e-09	1.49432e-09	2.01682e-09	2.16886e-09	1.74396e-09	1.10173e-09	7.02225e-10	6.27208e-10	7.25492e-10	8.16143e-10	7.78993e-10	6.39553e-10	5.03978e-10	3.95e-10	3.02275e-10	2.24075e-10	1.65975e-10	1.32967e-10	1.18292e-10
336	2.05199e-08	1.75436e-08	1.56061e-08	1.31762e-08	9.98285e-09	7.20127e-09	5.33246e-09	4.09575e-09	3.19732e-09	2.44789e-09	1.84255e-09	1.41861e-09	1.16541e-09	1.14936e-09	1.51041e-09	2.03853e-09	2.19221e-09	1.76274e-09	1.11359e-09	7.09786e-10	6.33961e-10	7.33303e-10	8.24931e-10	7.87381e-10	6.46439e-10	5.09405e-10	3.99254e-10	3.0553e-10	2.26488e-10	1.67762e-10	1.34399e-10	1.19566e-10
336.96	2.04554e-08	1.74884e-08	1.55569e-08	1.31347e-08	9.95142e-09	7.1786e-09	5.31568e-09	4.08285e-09	3.18726e-09	2.44018e-09	1.83675e-09	1.41415e-09	1.16174e-09	1.14575e-09	1.50566e-09	2.03211e-09	2.18531e-09	1.75719e-09	1.11009e-09	7.07552e-10	6.31966e-10	7.30995e-10	8.22334e-10	7.84902e-10	6.44404e-10	5.07801e-10	3.97997e-10	3.04568e-10	2.25775e-10	1.67234e-10	1.33976e-10	1.19189e-10
337.92	2.01102e-08	1.71933e-08	1.52945e-08	1.29131e-08	9.78352e-09	7.05748e-09	5.22599e-09	4.01397e-09	3.13348e-09	2.39901e-09	1.80576e-09	1.39029e-09	1.14214e-09	1.12642e-09	1.48025e-09	1.99783e-09	2.14844e-09	1.72755e-09	1.09136e-09	6.95614e-10	6.21303e-10	7.18662e-10	8.08459e-10	7.71659e-10	6.33532e-10	4.99234e-10	3.91282e-10	2.99429e-10	2.21966e-10	1.64412e-10	1.31715e-10	1.17178e-10
338.88	1.94987e-08	1.66705e-08	1.48294e-08	1.25205e-08	9.48604e-09	6.84289e-09	5.06709e-09	3.89191e-09	3.0382e-09	2.32606e-09	1.75085e-09	1.34801e-09	1.10741e-09	1.09216e-09	1.43524e-09	1.93708e-09	2.08311e-09	1.67502e-09	1.05817e-09	6.74463e-10	6.02411e-10	6.96809e-10	7.83877e-10	7.48195e-10	6.14268e-10	4.84054e-10	3.79384e-10	2.90325e-10	2.15217e-10	1.59413e-10	1.2771e-10	1.13615e-10
339.84	1.86456e-08	1.59411e-08	1.41805e-08	1.19726e-08	9.07097e-09	6.54347e-09	4.84537e-09	3.72162e-09	2.90526e-09	2.22428e-09	1.67424e-09	1.28903e-09	1.05896e-09	1.04438e-09	1.37244e-09	1.85232e-09	1.99196e-09	1.60172e-09	1.01187e-09	6.44951e-10	5.76052e-10	6.6632e-10	7.49578e-10	7.15458e-10	5.8739e-10	4.62873e-10	3.62784e-10	2.77621e-10	2.058e-10	1.52438e-10	1.22122e-10	1.08644e-10
340.8	1.75842e-08	1.50337e-08	1.33734e-08	1.12911e-08	8.55464e-09	6.17101e-09	4.56957e-09	3.50978e-09	2.7399e-09	2.09768e-09	1.57894e-09	1.21566e-09	9.98682e-10	9.8493e-10	1.29432e-09	1.74689e-09	1.87858e-09	1.51055e-09	9.54277e-10	6.0824e-10	5.43263e-10	6.28393e-10	7.06911e-10	6.74733e-10	5.53956e-10	4.36526e-10	3.42134e-10	2.61819e-10	1.94085e-10	1.43761e-10	1.15171e-10	1.0246e-10
341.76	1.6355e-08	1.39828e-08	1.24385e-08	1.05018e-08	7.95664e-09	5.73963e-09	4.25014e-09	3.26443e-09	2.54837e-09	1.95104e-09	1.46857e-09	1.13068e-09	9.2887e-10	9.16079e-10	1.20384e-09	1.62477e-09	1.74726e-09	1.40496e-09	8.87569e-10	5.65722e-10	5.05287e-10	5.84465e-10	6.57495e-10	6.27567e-10	5.15232e-10	4.06011e-10	3.18217e-10	2.43517e-10	1.80518e-10	1.33711e-10	1.0712e-10	9.52976e-11
342.72	1.50023e-08	1.28263e-08	1.14097e-08	9.63324e-09	7.29855e-09	5.26491e-09	3.89861e-09	2.99444e-09	2.33759e-09	1.78967e-09	1.3471e-09	1.03716e-09	8.52044e-10	8.40311e-10	1.10427e-09	1.49039e-09	1.60275e-09	1.28876e-09	8.14159e-10	5.18931e-10	4.63495e-10	5.36125e-10	6.03114e-10	5.75661e-10	4.72617e-10	3.72431e-10	2.91898e-10	2.23376e-10	1.65588e-10	1.22652e-10	9.826e-11	8.74156e-11
343.68	1.3572e-08	1.16034e-08	1.0322e-08	8.71483e-09	6.60272e-09	4.76297e-09	3.52693e-09	2.70895e-09	2.11473e-09	1.61905e-09	1.21867e-09	9.38281e-10	7.70812e-10	7.60198e-10	9.98995e-10	1.3483e-09	1.44994e-09	1.16589e-09	7.36539e-10	4.69458e-10	4.19306e-10	4.85012e-10	5.45615e-10	5.20779e-10	4.27559e-10	3.36924e-10	2.64069e-10	2.02079e-10	1.49801e-10	1.10959e-10	8.88921e-11	7.90816e-11
344.64	1.21091e-08	1.03527e-08	9.20932e-09	7.77544e-09	5.891e-09	4.24956e-09	3.14675e-09	2.41695e-09	1.88678e-09	1.44453e-09	1.08731e-09	8.37141e-10	6.87724e-10	6.78254e-10	8.91311e-10	1.20296e-09	1.29365e-09	1.04022e-09	6.57146e-10	4.18854e-10	3.74108e-10	4.32731e-10	4.86802e-10	4.64643e-10	3.81471e-10	3.00606e-10	2.35604e-10	1.80297e-10	1.33653e-10	9.89984e-11	7.93102e-11	7.05572e-11
345.6	1.06551e-08	9.10958e-09	8.10351e-09	6.8418e-09	5.18363e-09	3.73929e-09	2.7689e-09	2.12673e-09	1.66022e-09	1.27107e-09	9.56749e-10	7.36621e-10	6.05145e-10	5.96812e-10	7.84286e-10	1.05852e-09	1.13831e-09	9.1531e-10	5.78238e-10	3.68559e-10	3.29187e-10	3.80771e-10	4.28349e-10	4.08851e-10	3.35666e-10	2.64511e-10	2.07314e-10	1.58648e-10	1.17605e-10	8.71111e-11	6.9787e-11	6.2085e-11
346.56	9.24657e-09	7.90538e-09	7.0323e-09	5.93738e-09	4.49841e-09	3.24499e-09	2.40288e-09	1.8456e-09	1.44076e-09	1.10305e-09	8.30276e-10	6.39247e-10	5.25151e-10	5.1792e-10	6.80612e-10	9.1859e-10	9.8784e-10	7.94316e-10	5.01801e-10	3.1984e-10	2.85672e-10	3.30437e-10	3.71725e-10	3.54805e-10	2.91294e-10	2.29545e-10	1.79909e-10	1.37676e-10	1.02059e-10	7.55959e-11	6.05619e-11	5.3878e-11
347.52	7.9138e-09	6.76592e-09	6.01869e-09	5.08158e-09	3.85002e-09	2.77727e-09	2.05654e-09	1.57958e-09	1.23309e-09	9.4406e-10	7.10603e-10	5.47107e-10	4.49457e-10	4.43268e-10	5.8251e-10	7.86187e-10	8.45456e-10	6.79825e-10	4.29473e-10	2.73739e-10	2.44496e-10	2.82808e-10	3.18146e-10	3.03664e-10	2.49308e-10	1.96459e-10	1.53978e-10	1.17832e-10	8.73482e-11	6.46997e-11	5.18326e-11	4.61121e-11
348.48	6.67987e-09	5.71098e-09	5.08025e-09	4.28926e-09	3.24972e-09	2.34423e-09	1.73588e-09	1.33329e-09	1.04083e-09	7.96862e-10	5.99805e-10	4.61802e-10	3.79378e-10	3.74154e-10	4.91685e-10	6.63605e-10	7.13632e-10	5.73827e-10	3.62509e-10	2.31057e-10	2.06374e-10	2.38713e-10	2.6854e-10	2.56317e-10	2.10436e-10	1.65827e-10	1.29969e-10	9.94593e-11	7.37289e-11	5.46117e-11	4.37509e-11	3.89223e-11
349.44	5.56072e-09	4.75415e-09	4.2291e-09	3.57063e-09	2.70526e-09	1.95148e-09	1.44505e-09	1.10991e-09	8.66446e-10	6.63355e-10	4.99313e-10	3.84432e-10	3.15816e-10	3.11468e-10	4.09308e-10	5.52424e-10	5.94069e-10	4.77687e-10	3.01774e-10	1.92346e-10	1.71798e-10	1.98719e-10	2.23549e-10	2.13373e-10	1.75179e-10	1.38044e-10	1.08194e-10	8.27958e-11	6.13763e-11	4.5462e-11	3.64208e-11	3.24012e-11
350.4	4.56534e-09	3.90315e-09	3.47209e-09	2.93148e-09	2.22102e-09	1.60216e-09	1.18638e-09	9.11234e-10	7.11351e-10	5.44613e-10	4.09935e-10	3.15618e-10	2.59285e-10	2.55714e-10	3.36041e-10	4.53539e-10	4.8773e-10	3.9218e-10	2.47756e-10	1.57916e-10	1.41046e-10	1.63148e-10	1.83533e-10	1.75179e-10	1.43822e-10	1.13334e-10	8.88272e-11	6.79752e-11	5.03898e-11	3.73242e-11	2.99014e-11	2.66014e-11
351.36	3.69654e-09	3.16036e-09	2.81133e-09	2.37361e-09	1.79835e-09	1.29726e-09	9.60609e-10	7.37822e-10	5.75977e-10	4.40971e-10	3.31923e-10	2.55554e-10	2.09942e-10	2.07051e-10	2.72091e-10	3.67228e-10	3.94913e-10	3.17547e-10	2.00607e-10	1.27863e-10	1.14204e-10	1.321e-10	1.48606e-10	1.41842e-10	1.16452e-10	9.17661e-11	7.1923e-11	5.50392e-11	4.08004e-11	3.02212e-11	2.4211e-11	2.1539e-11
352.32	2.95186e-09	2.5237e-09	2.24498e-09	1.89544e-09	1.43607e-09	1.03593e-09	7.67093e-10	5.89187e-10	4.59946e-10	3.52137e-10	2.65056e-10	2.04072e-10	1.67649e-10	1.6534e-10	2.17278e-10	2.9325e-10	3.15357e-10	2.53576e-10	1.60194e-10	1.02105e-10	9.11975e-11	1.05488e-10	1.18669e-10	1.13267e-10	9.29924e-11	7.32796e-11	5.7434e-11	4.39515e-11	3.25811e-11	2.41331e-11	1.93337e-11	1.71999e-11
353.28	2.32475e-09	1.98755e-09	1.76805e-09	1.49276e-09	1.13098e-09	8.15848e-10	6.04127e-10	4.64016e-10	3.62232e-10	2.77327e-10	2.08746e-10	1.60718e-10	1.32032e-10	1.30214e-10	1.71118e-10	2.3095e-10	2.48361e-10	1.99705e-10	1.26162e-10	8.04133e-11	7.1823e-11	8.30776e-11	9.34583e-11	8.92042e-11	7.32366e-11	5.77117e-11	4.52324e-11	3.46142e-11	2.56594e-11	1.90061e-11	1.52263e-11	1.35459e-11
354.24	1.80566e-09	1.54376e-09	1.37326e-09	1.15945e-09	8.78446e-10	6.33679e-10	4.69233e-10	3.60407e-10	2.8135e-10	2.15403e-10	1.62136e-10	1.24832e-10	1.02551e-10	1.01139e-10	1.32909e-10	1.79382e-10	1.92905e-10	1.55113e-10	9.79913e-11	6.2458e-11	5.57857e-11	6.45274e-11	7.25902e-11	6.92859e-11	5.68837e-11	4.48253e-11	3.51325e-11	2.68852e-11	1.99299e-11	1.47623e-11	1.18265e-11	1.05212e-11
355.2	1.38317e-09	1.18255e-09	1.05194e-09	8.88158e-10	6.72906e-10	4.8541e-10	3.59441e-10	2.76078e-10	2.15519e-10	1.65003e-10	1.24199e-10	9.56233e-11	7.8556e-11	7.74743e-11	1.01811e-10	1.3741e-10	1.47769e-10	1.1882e-10	7.50631e-11	4.7844e-11	4.27329e-11	4.94292e-11	5.56054e-11	5.30743e-11	4.3574e-11	3.4337e-11	2.69121e-11	2.05946e-11	1.52667e-11	1.13082e-11	9.05929e-12	8.05947e-12
356.16	1.04495e-09	8.93381e-10	7.94715e-10	6.70979e-10	5.08362e-10	3.66714e-10	2.71548e-10	2.0857e-10	1.62819e-10	1.24655e-10	9.38289e-11	7.22408e-11	5.93469e-11	5.85297e-11	7.69154e-11	1.03809e-10	1.11635e-10	8.9765e-11	5.67081e-11	3.61448e-11	3.22835e-11	3.73424e-11	4.20084e-11	4.00962e-11	3.29189e-11	2.59407e-11	2.03314e-11	1.55586e-11	1.15336e-11	8.54303e-12	6.84405e-12	6.0887e-12
357.12	7.78561e-10	6.65633e-10	5.9212e-10	4.99927e-10	3.78766e-10	2.73228e-10	2.02323e-10	1.55399e-10	1.21312e-10	9.28769e-11	6.99092e-11	5.38245e-11	4.42177e-11	4.36088e-11	5.73075e-11	7.73453e-11	8.31761e-11	6.68813e-11	4.22516e-11	2.69305e-11	2.40536e-11	2.78228e-11	3.12992e-11	2.98745e-11	2.4527e-11	1.93277e-11	1.51483e-11	1.15923e-11	8.59334e-12	6.36517e-12	5.09931e-12	4.53652e-12
358.08	5.72098e-10	4.89116e-10	4.35098e-10	3.67354e-10	2.78323e-10	2.00772e-10	1.48669e-10	1.1419e-10	8.91416e-11	6.82472e-11	5.13703e-11	3.9551e-11	3.24918e-11	3.20444e-11	4.21103e-11	5.68344e-11	6.1119e-11	4.91454e-11	3.10471e-11	1.97889e-11	1.76749e-11	2.04446e-11	2.29991e-11	2.19522e-11	1.80228e-11	1.42022e-11	1.11312e-11	8.51819e-12	6.31451e-12	4.67722e-12	3.74704e-12	3.3335e-12
359.04	4.14598e-10	3.54461e-10	3.15314e-10	2.6622e-10	2.017e-10	1.45499e-10	1.0774e-10	8.2753e-11	6.46007e-11	4.94586e-11	3.72279e-11	2.86625e-11	2.35467e-11	2.32225e-11	3.05173e-11	4.11878e-11	4.42928e-11	3.56155e-11	2.24998e-11	1.4341e-11	1.2809e-11	1.48161e-11	1.66674e-11	1.59087e-11	1.30611e-11	1.02923e-11	8.06677e-12	6.17311e-12	4.57611e-12	3.38957e-12	2.71547e-12	2.41578e-12
360	2.96322e-10	2.53341e-10	2.25362e-10	1.90273e-10	1.44159e-10	1.03991e-10	7.70043e-11	5.91453e-11	4.61715e-11	3.53491e-11	2.66076e-11	2.04857e-11	1.68293e-11	1.65976e-11	2.18113e-11	2.94377e-11	3.1657e-11	2.54551e-11	1.6081e-11	1.02498e-11	9.15482e-12	1.05894e-11	1.19125e-11	1.13703e-11	9.335e-12	7.35614e-12	5.76548e-12	4.41205e-12	3.27064e-12	2.42259e-12	1.9408e-12	1.72661e-12
360.96	2.08871e-10	1.78575e-10	1.58853e-10	1.3412e-10	1.01615e-10	7.33013e-11	5.42788e-11	4.16904e-11	3.25454e-11	2.49169e-11	1.87552e-11	1.444e-11	1.18627e-11	1.16993e-11	1.53744e-11	2.07501e-11	2.23144e-11	1.79428e-11	1.13352e-11	7.22488e-12	6.45306e-12	7.46425e-12	8.39692e-12	8.0147e-12	6.58006e-12	5.1852e-12	4.06398e-12	3.10997e-12	2.30541e-12	1.70764e-12	1.36804e-12	1.21705e-12
361.92	1.45202e-10	1.24141e-10	1.10431e-10	9.3237e-11	7.06403e-11	5.09573e-11	3.77334e-11	2.89822e-11	2.26248e-11	1.73216e-11	1.30381e-11	1.00383e-11	8.24665e-12	8.13309e-12	1.06879e-11	1.4425e-11	1.55124e-11	1.24734e-11	7.87997e-12	5.02256e-12	4.48601e-12	5.18897e-12	5.83734e-12	5.57163e-12	4.57431e-12	3.60463e-12	2.82518e-12	2.16198e-12	1.60267e-12	1.18711e-12	9.51026e-13	8.46066e-13
362.88	9.95517e-11	8.5112e-11	7.57121e-11	6.39238e-11	4.84314e-11	3.49366e-11	2.58702e-11	1.98703e-11	1.55117e-11	1.18758e-11	8.93903e-12	6.88234e-12	5.65395e-12	5.57609e-12	7.32769e-12	9.88985e-12	1.06354e-11	8.55187e-12	5.40256e-12	3.4435e-12	3.07564e-12	3.55759e-12	4.00212e-12	3.81994e-12	3.13617e-12	2.47136e-12	1.93696e-12	1.48226e-12	1.0988e-12	8.1389e-13	6.52029e-13	5.80068e-13
363.84	6.73135e-11	5.75499e-11	5.1194e-11	4.32232e-11	3.27477e-11	2.3623e-11	1.74926e-11	1.34357e-11	1.04885e-11	8.03003e-12	6.04428e-12	4.65361e-12	3.82301e-12	3.77037e-12	4.95474e-12	6.68719e-12	7.19132e-12	5.78249e-12	3.65303e-12	2.32838e-12	2.07964e-12	2.40552e-12	2.7061e-12	2.58292e-12	2.12057e-12	1.67105e-12	1.30971e-12	1.00226e-12	7.42971e-13	5.50326e-13	4.4088e-13	3.92223e-13
364.8	4.48886e-11	3.83776e-11	3.41391e-11	2.88237e-11	2.18381e-11	1.57532e-11	1.16651e-11	8.95968e-12	6.99433e-12	5.35489e-12	4.03067e-12	3.1033e-12	2.54941e-12	2.5143e-12	3.30411e-12	4.4594e-12	4.79559e-12	3.8561e-12	2.43605e-12	1.5527e-12	1.38683e-12	1.60414e-12	1.80458e-12	1.72244e-12	1.41412e-12	1.11435e-12	8.7339e-13	6.68364e-13	4.95456e-13	3.66989e-13	2.94005e-13	2.61557e-13
365.76	2.95222e-11	2.52401e-11	2.24525e-11	1.89567e-11	1.43624e-11	1.03605e-11	7.67185e-12	5.89257e-12	4.60001e-12	3.52179e-12	2.65088e-12	2.04097e-12	1.67669e-12	1.6536e-12	2.17304e-12	2.93285e-12	3.15395e-12	2.53607e-12	1.60214e-12	1.02117e-12	9.12084e-13	1.05501e-12	1.18683e-12	1.13281e-12	9.30036e-13	7.32884e-13	5.74408e-13	4.39568e-13	3.2585e-13	2.4136e-13	1.9336e-13	1.7202e-13
366.72	1.91488e-11	1.63713e-11	1.45632e-11	1.22957e-11	9.31577e-12	6.72006e-12	4.97613e-12	3.82206e-12	2.98367e-12	2.28431e-12	1.71942e-12	1.32382e-12	1.08754e-12	1.07256e-12	1.40948e-12	1.90231e-12	2.04572e-12	1.64495e-12	1.03918e-12	6.62357e-13	5.91598e-13	6.84302e-13	7.69807e-13	7.34766e-13	6.03242e-13	4.75365e-13	3.72574e-13	2.85113e-13	2.11354e-13	1.56552e-13	1.25418e-13	1.11576e-13
367.68	1.22493e-11	1.04726e-11	9.31599e-12	7.86549e-12	5.95923e-12	4.29877e-12	3.1832e-12	2.44494e-12	1.90863e-12	1.46126e-12	1.0999e-12	8.46837e-13	6.95689e-13	6.8611e-13	9.01634e-13	1.21689e-12	1.30863e-12	1.05226e-12	6.64757e-13	4.23705e-13	3.78441e-13	4.37743e-13	4.9244e-13	4.70024e-13	3.8589e-13	3.04088e-13	2.38333e-13	1.82385e-13	1.35201e-13	1.00145e-13	8.02288e-14	7.13744e-14
368.64	7.72792e-12	6.60701e-12	5.87732e-12	4.96223e-12	3.75959e-12	2.71204e-12	2.00823e-12	1.54248e-12	1.20413e-12	9.21887e-13	6.93912e-13	5.34257e-13	4.38901e-13	4.32857e-13	5.68829e-13	7.67722e-13	8.25598e-13	6.63858e-13	4.19386e-13	2.67309e-13	2.38753e-13	2.76166e-13	3.10673e-13	2.96532e-13	2.43452e-13	1.91845e-13	1.50361e-13	1.15064e-13	8.52967e-14	6.31801e-14	5.06152e-14	4.50291e-14
369.6	4.80832e-12	4.11088e-12	3.65687e-12	3.0875e-12	2.33922e-12	1.68743e-12	1.24952e-12	9.59731e-13	7.4921e-13	5.73598e-13	4.31753e-13	3.32415e-13	2.73084e-13	2.69324e-13	3.53925e-13	4.77677e-13	5.13688e-13	4.13053e-13	2.60942e-13	1.6632e-13	1.48552e-13	1.71831e-13	1.93301e-13	1.84502e-13	1.51476e-13	1.19366e-13	9.35547e-14	7.1593e-14	5.30716e-14	3.93107e-14	3.14928e-14	2.80171e-14
370.56	0	0	0	0	0	0	0	0	0	0	0	0	0	0	0	0	0	0	0	0	0	0	0	0	0	0	0	0	0	0	0	0
371.52	0	0	0	0	0	0	0	0	0	0	0	0	0	0	0	0	0	0	0	0	0	0	0	0	0	0	0	0	0	0	0	0
372.48	0	0	0	0	0	0	0	0	0	0	0	0	0	0	0	0	0	0	0	0	0	0	0	0	0	0	0	0	0	0	0	0
373.44	0	0	0	0	0	0	0	0	0	0	0	0	0	0	0	0	0	0	0	0	0	0	0	0	0	0	0	0	0	0	0	0
374.4	0	0	0	0	0	0	0	0	0	0	0	0	0	0	0	0	0	0	0	0	0	0	0	0	0	0	0	0	0	0	0	0
375.36	0	0	0	0	0	0	0	0	0	0	0	0	0	0	0	0	0	0	0	0	0	0	0	0	0	0	0	0	0	0	0	0
376.32	0	0	0	0	0	0	0	0	0	0	0	0	0	0	0	0	0	0	0	0	0	0	0	0	0	0	0	0	0	0	0	0
377.28	0	0	0	0	0	0	0	0	0	0	0	0	0	0	0	0	0	0	0	0	0	0	0	0	0	0	0	0	0	0	0	0
378.24	0	0	0	0	0	0	0	0	0	0	0	0	0	0	0	0	0	0	0	0	0	0	0	0	0	0	0	0	0	0	0	0
379.2	0	0	0	0	0	0	0	0	0	0	0	0	0	0	0	0	0	0	0	0	0	0	0	0	0	0	0	0	0	0	0	0
380.16	0	0	0	0	0	0	0	0	0	0	0	0	0	0	0	0	0	0	0	0	0	0	0	0	0	0	0	0	0	0	0	0
381.12	0	0	0	0	0	0	0	0	0	0	0	0	0	0	0	0	0	0	0	0	0	0	0	0	0	0	0	0	0	0	0	0
382.08	2.58661e-11	1.81681e-11	1.3069e-11	9.37422e-12	6.57065e-12	4.64634e-12	3.44214e-12	2.56508e-12	1.72983e-12	9.67366e-13	4.63039e-13	2.28373e-13	1.58169e-13	1.47326e-13	1.39235e-13	1.29561e-13	1.17888e-13	8.87675e-14	5.07699e-14	2.59778e-14	1.71255e-14	1.67408e-14	1.58911e-14	1.05142e-14	4.95415e-15	3.10617e-15	7.89851e-15	2.19362e-14	4.16398e-14	6.06023e-14	7.50523e-14	8.2973e-14
383.04	4.2288e-11	2.97026e-11	2.13662e-11	1.53257e-11	1.07422e-11	7.5962e-12	5.62749e-12	4.19359e-12	2.82806e-12	1.58153e-12	7.57013e-13	3.73363e-13	2.58588e-13	2.40861e-13	2.27632e-13	2.11817e-13	1.92732e-13	1.45124e-13	8.30027e-14	4.24706e-14	2.79982e-14	2.73692e-14	2.598e-14	1.71895e-14	8.09944e-15	5.07821e-15	1.29131e-14	3.58631e-14	6.8076e-14	9.90775e-14	1.22701e-13	1.35651e-13
384	2.49015e-10	1.76909e-10	1.32513e-10	1.00974e-10	7.61589e-11	5.76381e-11	4.45835e-11	3.52294e-11	2.79555e-11	2.20339e-11	1.75537e-11	1.46745e-11	1.3323e-11	1.26684e-11	1.16781e-11	1.00312e-11	8.04813e-12	5.79867e-12	3.67396e-12	2.31211e-12	1.62593e-12	1.26558e-12	1.02673e-12	7.77489e-13	5.20844e-13	3.3588e-13	2.17533e-13	1.46159e-13	1.34887e-13	1.73847e-13	2.27065e-13	2.77675e-13
384.96	4.00657e-10	2.84656e-10	2.13257e-10	1.62541e-10	1.22629e-10	9.28294e-11	7.18145e-11	5.67576e-11	4.50596e-11	3.5542e-11	2.83362e-11	2.36991e-11	2.15199e-11	2.04627e-11	1.8863e-11	1.62022e-11	1.29982e-11	9.36492e-12	5.93385e-12	3.73472e-12	2.62642e-12	2.0441e-12	1.65817e-12	1.25575e-12	8.41374e-13	5.42588e-13	3.51006e-13	2.34705e-13	2.15144e-13	2.76811e-13	3.61829e-13	4.43077e-13
385.92	6.35801e-10	4.51742e-10	3.38492e-10	2.58055e-10	1.94743e-10	1.47455e-10	1.1409e-10	9.01861e-11	7.16312e-11	5.65436e-11	4.51129e-11	3.77474e-11	3.42817e-11	3.25979e-11	3.00491e-11	2.58092e-11	2.0704e-11	1.49164e-11	9.45198e-12	5.94964e-12	4.18416e-12	3.25611e-12	2.6411e-12	2.00029e-12	1.34046e-12	8.64448e-13	5.5859e-13	3.71727e-13	3.38442e-13	4.347e-13	5.68655e-13	6.97301e-13
386.88	1.00247e-09	7.13017e-10	5.34562e-10	4.07557e-10	3.07498e-10	2.32746e-10	1.80056e-10	1.42393e-10	1.13236e-10	8.95476e-11	7.15807e-11	5.99947e-11	5.45489e-11	5.18885e-11	4.78092e-11	4.10121e-11	3.28493e-11	2.36386e-11	1.49595e-11	9.39659e-12	6.5939e-12	5.12398e-12	4.15385e-12	3.14756e-12	2.11255e-12	1.36587e-12	8.84301e-13	5.8577e-13	5.27034e-13	6.73759e-13	8.8229e-13	1.08428e-12
387.84	1.54803e-09	1.10116e-09	8.25712e-10	6.29678e-10	4.75202e-10	3.59755e-10	2.78347e-10	2.20167e-10	1.75168e-10	1.38632e-10	1.109e-10	9.29957e-11	8.45705e-11	8.04479e-11	7.4121e-11	6.35772e-11	5.09164e-11	3.66369e-11	2.31854e-11	1.45636e-11	1.02191e-11	7.93968e-12	6.43574e-12	4.87712e-12	3.2741e-12	2.11714e-12	1.36939e-12	9.02887e-13	8.06643e-13	1.02921e-12	1.34886e-12	1.66007e-12
388.8	2.35774e-09	1.6773e-09	1.25796e-09	9.59526e-10	7.24304e-10	5.48448e-10	4.24395e-10	3.35751e-10	2.67256e-10	2.11675e-10	1.6946e-10	1.42169e-10	1.29314e-10	1.23013e-10	1.13335e-10	9.72039e-11	7.78361e-11	5.60025e-11	3.54406e-11	2.22616e-11	1.56194e-11	1.21334e-11	9.83399e-12	7.45311e-12	5.00453e-12	3.23651e-12	2.09147e-12	1.37264e-12	1.21766e-12	1.55059e-12	2.03384e-12	2.50675e-12
389.76	3.73018e-09	2.64468e-09	1.97328e-09	1.49898e-09	1.12977e-09	8.55591e-10	6.62661e-10	5.25041e-10	4.18981e-10	3.33017e-10	2.67366e-10	2.24204e-10	2.03029e-10	1.92098e-10	1.76149e-10	1.50567e-10	1.20462e-10	8.68681e-11	5.5289e-11	3.50779e-11	2.4936e-11	1.96165e-11	1.60222e-11	1.21869e-11	8.20833e-12	5.33754e-12	3.47679e-12	2.26872e-12	1.92535e-12	2.37042e-12	3.08307e-12	3.79217e-12
390.72	5.55543e-09	3.93782e-09	2.93711e-09	2.23066e-09	1.68133e-09	1.27352e-09	9.86535e-10	7.81895e-10	6.24355e-10	4.96744e-10	3.99176e-10	3.34857e-10	3.03154e-10	2.86693e-10	2.62764e-10	2.24509e-10	1.79584e-10	1.29521e-10	8.24805e-11	5.23785e-11	3.72775e-11	2.93554e-11	2.39914e-11	1.82559e-11	1.23018e-11	8.0042e-12	5.21381e-12	3.38802e-12	2.84588e-12	3.48495e-12	4.53172e-12	5.58002e-12
391.68	8.16456e-09	5.78565e-09	4.31364e-09	3.27526e-09	2.46875e-09	1.87027e-09	1.44909e-09	1.14887e-09	9.17993e-10	7.31095e-10	5.88031e-10	4.93454e-10	4.46604e-10	4.22127e-10	3.86692e-10	3.3025e-10	2.64109e-10	1.90514e-10	1.21392e-10	7.71676e-11	5.4989e-11	4.33517e-11	3.54542e-11	2.69901e-11	1.81961e-11	1.1847e-11	7.71774e-12	4.99482e-12	4.15171e-12	5.05489e-12	6.57117e-12	8.0997e-12
392.64	1.18411e-08	8.38843e-09	6.25138e-09	4.74511e-09	3.57667e-09	2.71006e-09	2.10018e-09	1.66561e-09	1.33179e-09	1.06172e-09	8.54733e-10	7.17497e-10	6.49156e-10	6.13221e-10	5.61426e-10	4.79253e-10	3.83184e-10	2.7646e-10	1.76268e-10	1.12175e-10	8.00445e-11	6.31827e-11	5.17109e-11	3.93839e-11	2.6565e-11	1.73078e-11	1.12774e-11	7.26997e-12	5.97818e-12	7.2342e-12	9.40012e-12	1.15984e-11
393.6	1.69481e-08	1.20022e-08	8.93993e-09	6.78344e-09	5.11297e-09	3.87475e-09	3.00338e-09	2.38272e-09	1.90648e-09	1.52143e-09	1.22595e-09	1.02943e-09	9.31021e-10	8.78923e-10	8.04191e-10	6.86135e-10	5.4847e-10	3.95792e-10	2.52527e-10	1.60898e-10	1.14983e-10	9.08841e-11	7.44432e-11	5.67248e-11	3.82816e-11	2.49599e-11	1.62685e-11	1.04476e-11	8.49717e-12	1.02153e-11	1.32663e-11	1.63844e-11
394.56	2.39407e-08	1.69478e-08	1.26165e-08	9.5692e-09	7.21238e-09	5.46658e-09	4.23813e-09	3.36348e-09	2.69309e-09	2.1514e-09	1.73518e-09	1.45747e-09	1.31756e-09	1.24297e-09	1.13652e-09	9.69151e-10	7.74516e-10	5.59044e-10	3.56953e-10	2.27728e-10	1.63007e-10	1.29033e-10	1.05785e-10	8.06481e-11	5.44562e-11	3.55338e-11	2.31701e-11	1.48255e-11	1.19227e-11	1.42335e-11	1.84714e-11	2.2834e-11
395.52	3.33784e-08	2.3619e-08	1.75714e-08	1.33212e-08	1.00395e-08	7.61051e-09	5.90154e-09	4.68529e-09	3.75414e-09	3.0022e-09	2.42364e-09	2.03629e-09	1.83992e-09	1.73445e-09	1.58477e-09	1.35059e-09	1.07908e-09	7.79078e-10	4.97852e-10	3.18065e-10	2.28071e-10	1.80827e-10	1.4839e-10	1.13191e-10	7.64733e-11	4.9942e-11	3.25826e-11	2.07752e-11	1.65162e-11	1.95702e-11	2.53751e-11	3.1395e-11
396.48	4.59339e-08	3.24884e-08	2.41527e-08	1.83008e-08	1.3791e-08	1.04558e-08	8.10969e-09	6.44079e-09	5.16453e-09	4.13453e-09	3.34089e-09	2.80766e-09	2.53552e-09	2.3882e-09	2.1804e-09	1.85702e-09	1.48331e-09	1.07124e-09	6.85159e-10	4.38398e-10	3.14958e-10	2.50151e-10	2.05493e-10	1.5684e-10	1.06025e-10	6.93025e-11	4.52434e-11	2.87515e-11	2.25899e-11	2.65537e-11	3.4394e-11	4.25874e-11
397.44	6.24011e-08	4.41129e-08	3.27688e-08	2.48145e-08	1.8697e-08	1.41773e-08	1.09987e-08	8.73872e-09	7.01237e-09	5.61995e-09	4.54548e-09	3.82086e-09	3.44839e-09	3.24518e-09	2.96039e-09	2.51973e-09	2.01218e-09	1.45367e-09	9.30643e-10	5.96447e-10	4.29382e-10	3.41667e-10	2.80985e-10	2.14592e-10	1.45162e-10	9.49832e-11	6.20705e-11	3.93352e-11	3.05461e-11	3.55953e-11	4.60387e-11	5.70397e-11
398.4	8.36804e-08	5.9123e-08	4.38806e-08	3.32069e-08	2.50161e-08	1.89713e-08	1.47214e-08	1.17012e-08	9.39681e-09	7.5393e-09	6.10372e-09	5.13173e-09	4.62836e-09	4.3514e-09	3.96592e-09	3.37315e-09	2.69295e-09	1.94617e-09	1.24724e-09	8.00781e-10	5.77768e-10	4.60678e-10	3.7932e-10	2.89879e-10	1.96217e-10	1.28519e-10	8.40661e-11	5.3119e-11	4.07509e-11	4.70548e-11	6.07691e-11	7.53357e-11
399.36	1.10785e-07	7.82257e-08	5.8003e-08	4.38615e-08	3.30357e-08	2.5056e-08	1.94478e-08	1.54645e-08	1.24288e-08	9.98322e-09	8.09012e-09	6.80303e-09	6.13115e-09	5.75823e-09	5.24297e-09	4.45588e-09	3.55632e-09	2.57113e-09	1.64962e-09	1.06116e-09	7.67477e-10	6.13286e-10	5.05637e-10	3.86675e-10	2.61912e-10	1.71732e-10	1.12455e-10	7.08645e-11	5.36956e-11	6.14004e-11	7.91577e-11	9.8182e-11
400.32	1.44808e-07	1.02182e-07	7.56871e-08	5.71871e-08	4.30616e-08	3.26637e-08	2.53591e-08	2.01739e-08	1.62269e-08	1.3049e-08	1.05849e-08	8.90228e-09	8.01651e-09	7.5204e-09	6.84022e-09	5.80852e-09	4.63449e-09	3.35208e-09	2.1533e-09	1.38804e-09	1.00649e-09	8.06183e-10	6.65607e-10	5.09374e-10	3.45262e-10	2.26638e-10	1.48591e-10	9.34027e-11	6.98893e-11	7.9092e-11	1.01761e-10	1.26268e-10
401.28	1.86894e-07	1.31785e-07	9.75027e-08	7.36035e-08	5.5407e-08	4.20324e-08	3.26413e-08	2.5979e-08	2.09136e-08	1.68377e-08	1.36717e-08	1.14998e-08	1.03463e-08	9.69413e-09	8.8073e-09	7.47227e-09	5.9601e-09	4.31295e-09	2.7742e-09	1.79228e-09	1.30323e-09	1.04651e-09	8.65321e-10	6.6271e-10	4.49519e-10	2.95425e-10	1.93956e-10	1.21642e-10	8.98681e-11	1.00584e-10	1.29116e-10	1.60254e-10
402.24	2.38189e-07	1.67824e-07	1.24013e-07	9.35224e-08	7.03781e-08	5.33946e-08	4.14763e-08	3.30264e-08	2.66096e-08	2.14493e-08	1.74336e-08	1.46654e-08	1.31815e-08	1.23344e-08	1.11923e-08	9.48676e-09	7.56445e-09	5.47679e-09	3.52783e-09	2.28466e-09	1.66621e-09	1.34161e-09	1.1111e-09	8.51613e-10	5.78085e-10	3.80392e-10	2.50117e-10	1.56547e-10	1.14177e-10	1.26301e-10	1.61704e-10	2.00727e-10
403.2	2.99783e-07	2.11044e-07	1.55741e-07	1.17322e-07	8.82548e-08	6.69628e-08	5.20307e-08	4.14513e-08	3.34269e-08	2.69775e-08	2.1949e-08	1.84649e-08	1.65789e-08	1.54916e-08	1.40387e-08	1.18873e-08	9.47539e-09	6.86429e-09	4.42838e-09	2.87528e-09	2.10364e-09	1.69871e-09	1.40922e-09	1.08101e-09	7.34368e-10	4.83859e-10	3.18678e-10	1.99104e-10	1.43345e-10	1.56608e-10	1.99914e-10	2.48152e-10
404.16	3.72638e-07	2.62096e-07	1.93134e-07	1.45319e-07	1.09269e-07	8.29134e-08	6.44436e-08	5.13668e-08	4.14602e-08	3.35028e-08	2.72857e-08	2.29552e-08	2.05868e-08	1.92075e-08	1.73816e-08	1.4702e-08	1.17149e-08	8.49198e-09	5.48752e-09	3.57284e-09	2.62289e-09	2.12451e-09	1.76561e-09	1.35556e-09	9.21616e-10	6.0806e-10	4.012e-10	2.50283e-10	1.7786e-10	1.9178e-10	2.44e-10	3.02815e-10
405.12	4.57508e-07	3.21478e-07	2.36522e-07	1.77738e-07	1.33583e-07	1.01369e-07	7.88121e-08	6.28535e-08	5.07786e-08	4.10848e-08	3.34953e-08	2.81791e-08	2.52403e-08	2.35109e-08	2.12439e-08	1.79483e-08	1.42964e-08	1.03704e-08	6.71327e-09	4.38385e-09	3.22994e-09	2.62469e-09	2.18541e-09	1.67937e-09	1.14271e-09	7.55e-10	4.99122e-10	3.10981e-10	2.18133e-10	2.31971e-10	2.94039e-10	3.64773e-10
406.08	5.54856e-07	3.89478e-07	2.86073e-07	2.14677e-07	1.6126e-07	1.22378e-07	9.51771e-08	7.59473e-08	6.14153e-08	4.97554e-08	4.06064e-08	3.41599e-08	3.05566e-08	2.84135e-08	2.56326e-08	2.16297e-08	1.72223e-08	1.25021e-08	8.10867e-09	5.31181e-09	3.92868e-09	3.20344e-09	2.67257e-09	2.05564e-09	1.39992e-09	9.26307e-10	6.13648e-10	3.81966e-10	2.64468e-10	2.77182e-10	3.49896e-10	4.33805e-10
407.04	6.64765e-07	4.66114e-07	3.4175e-07	2.56078e-07	1.9225e-07	1.45902e-07	1.1351e-07	9.0629e-08	7.33592e-08	5.95101e-08	4.86183e-08	4.08965e-08	3.65302e-08	3.39054e-08	3.05347e-08	2.57328e-08	2.04815e-08	1.488e-08	9.67068e-09	6.35638e-09	4.72037e-09	3.86283e-09	3.22936e-09	2.48629e-09	1.69468e-09	1.12305e-09	7.45639e-10	4.63805e-10	3.17022e-10	3.27238e-10	4.11194e-10	5.09378e-10
408	7.86864e-07	5.51081e-07	4.0328e-07	3.01702e-07	2.26361e-07	1.71796e-07	1.33701e-07	1.06814e-07	8.65467e-08	7.03022e-08	5.74957e-08	4.83582e-08	4.3129e-08	3.99516e-08	3.59145e-08	3.02251e-08	2.40476e-08	1.7486e-08	1.13891e-08	7.51267e-09	5.60297e-09	4.60237e-09	3.85591e-09	2.97161e-09	2.02728e-09	1.34559e-09	8.95494e-10	5.56797e-10	3.75775e-10	3.81768e-10	4.77297e-10	5.90622e-10
408.96	9.20263e-07	6.43709e-07	4.70117e-07	3.51109e-07	2.63252e-07	1.99798e-07	1.5555e-07	1.24347e-07	1.00856e-07	8.20371e-08	6.7164e-08	5.64809e-08	5.02913e-08	4.64893e-08	4.17113e-08	3.50529e-08	2.78774e-08	2.02899e-08	1.32461e-08	8.77066e-09	6.57065e-09	5.41846e-09	4.54977e-09	3.50993e-09	2.39671e-09	1.59339e-09	1.06303e-09	6.60899e-10	4.40499e-10	4.40199e-10	5.47306e-10	6.76331e-10
409.92	1.0635e-06	7.42937e-07	5.41432e-07	4.03644e-07	3.0242e-07	2.29528e-07	1.78762e-07	1.42996e-07	1.16103e-07	9.45694e-08	7.75065e-08	6.51651e-08	5.79236e-08	5.3427e-08	4.78387e-08	4.01411e-08	3.19109e-08	2.32491e-08	1.52155e-08	1.01149e-08	7.61346e-09	6.30405e-09	5.30558e-09	4.09727e-09	2.80038e-09	1.86486e-09	1.24738e-09	7.75663e-10	5.10733e-10	5.01752e-10	6.20073e-10	7.64981e-10
410.88	1.21455e-06	8.47298e-07	6.16108e-07	4.58442e-07	3.43208e-07	2.60486e-07	2.02951e-07	1.62454e-07	1.32042e-07	1.07702e-07	8.83638e-08	7.42756e-08	6.59011e-08	6.06446e-08	5.41854e-08	4.53942e-08	3.60719e-08	2.63092e-08	1.72632e-08	1.15245e-08	8.7171e-09	7.24837e-09	6.11478e-09	4.72721e-09	3.23398e-09	2.15731e-09	1.44691e-09	9.00181e-10	5.85769e-10	5.65461e-10	6.94229e-10	8.54772e-10
411.84	1.3708e-06	9.54939e-07	6.92755e-07	5.14442e-07	3.84812e-07	2.92061e-07	2.27642e-07	1.82344e-07	1.48368e-07	1.2119e-07	9.95356e-08	8.36424e-08	7.40692e-08	6.79957e-08	6.06176e-08	5.06982e-08	4.02699e-08	2.94051e-08	1.9348e-08	1.29731e-08	9.86304e-09	8.23691e-09	6.96556e-09	5.39075e-09	3.69148e-09	2.4668e-09	1.65915e-09	1.03305e-09	6.64645e-10	6.30197e-10	7.68236e-10	9.43697e-10
412.8	1.52913e-06	1.06366e-06	7.69743e-07	5.70414e-07	4.26304e-07	3.23548e-07	2.52287e-07	2.02229e-07	1.64729e-07	1.34745e-07	1.10785e-07	9.30655e-08	8.22477e-08	7.53121e-08	6.69829e-08	5.5925e-08	4.4403e-08	3.24633e-08	2.14223e-08	1.44302e-08	1.10288e-08	9.25155e-09	7.84289e-09	6.07637e-09	4.16503e-09	2.78823e-09	1.88081e-09	1.17235e-09	7.46155e-10	6.94704e-10	8.40441e-10	1.02962e-09
413.76	1.68598e-06	1.17096e-06	8.45254e-07	6.24999e-07	4.66666e-07	3.54172e-07	2.76284e-07	2.21625e-07	1.80729e-07	1.48044e-07	1.21848e-07	1.02321e-07	9.02369e-08	8.24092e-08	7.31165e-08	6.09365e-08	4.83621e-08	3.54044e-08	2.34344e-08	1.58612e-08	1.21886e-08	1.02709e-08	8.72882e-09	6.77021e-09	4.64521e-09	3.11533e-09	2.10778e-09	1.31566e-09	8.28865e-10	7.57643e-10	9.09151e-10	1.11038e-09
414.72	1.83747e-06	1.27417e-06	9.17346e-07	6.76763e-07	5.04827e-07	3.83122e-07	2.98997e-07	2.40024e-07	1.95952e-07	1.60743e-07	1.32437e-07	1.11168e-07	9.7825e-08	8.90939e-08	7.88478e-08	6.55916e-08	5.20357e-08	3.81468e-08	2.53302e-08	1.72295e-08	1.3314e-08	1.12711e-08	9.60295e-09	7.45645e-09	5.12116e-09	3.44088e-09	2.33524e-09	1.46012e-09	9.1115e-10	8.17643e-10	9.72709e-10	1.18389e-09
415.68	1.97958e-06	1.37048e-06	9.84037e-07	7.24257e-07	5.39708e-07	4.0958e-07	3.19788e-07	2.56908e-07	2.09973e-07	1.7249e-07	1.42262e-07	1.19362e-07	1.04797e-07	9.51733e-08	8.40085e-08	6.97523e-08	5.53151e-08	4.06105e-08	2.70556e-08	1.84976e-08	1.43754e-08	1.22263e-08	1.04431e-08	8.11782e-09	5.581e-09	3.75688e-09	2.55779e-09	1.60246e-09	9.91237e-10	8.73359e-10	1.02957e-09	1.24825e-09
416.64	2.10825e-06	1.45715e-06	1.04339e-06	7.66081e-07	5.70278e-07	4.32761e-07	3.38041e-07	2.71781e-07	2.22381e-07	1.82942e-07	1.51034e-07	1.2666e-07	1.10946e-07	1.00464e-07	8.84408e-08	7.32906e-08	5.80999e-08	4.27211e-08	2.85596e-08	1.96286e-08	1.53427e-08	1.31101e-08	1.12263e-08	8.73622e-09	6.01226e-09	4.05488e-09	2.76963e-09	1.73915e-09	1.06727e-09	9.2352e-10	1.07837e-09	1.30179e-09
417.6	2.21964e-06	1.53156e-06	1.09359e-06	8.00955e-07	5.95597e-07	4.51954e-07	3.53198e-07	2.84188e-07	2.32796e-07	1.91779e-07	1.58486e-07	1.3284e-07	1.16081e-07	1.04799e-07	9.20054e-08	7.60955e-08	6.03032e-08	4.4413e-08	2.9796e-08	2.05887e-08	1.61873e-08	1.38965e-08	1.19294e-08	9.29355e-09	6.40236e-09	4.32629e-09	2.96479e-09	1.86653e-09	1.13737e-09	9.6698e-10	1.11798e-09	1.34325e-09
418.56	2.31026e-06	1.59137e-06	1.13307e-06	8.27778e-07	6.14866e-07	4.66554e-07	3.6478e-07	2.93738e-07	2.40889e-07	1.98722e-07	1.64381e-07	1.37705e-07	1.20037e-07	1.08042e-07	9.45886e-08	7.80784e-08	6.18562e-08	4.56338e-08	3.07265e-08	2.13479e-08	1.68828e-08	1.45609e-08	1.25306e-08	9.77253e-09	6.73928e-09	4.56283e-09	3.13745e-09	1.98094e-09	1.19971e-09	1.00276e-09	1.14756e-09	1.37172e-09
419.52	2.37717e-06	1.63466e-06	1.16056e-06	8.4569e-07	6.27468e-07	4.76093e-07	3.72418e-07	3.00125e-07	2.46402e-07	2.03546e-07	1.68528e-07	1.41097e-07	1.22688e-07	1.10087e-07	9.61086e-08	7.9178e-08	6.27116e-08	4.63462e-08	3.13222e-08	2.18823e-08	1.7407e-08	1.50819e-08	1.30103e-08	1.01575e-08	7.01209e-09	4.75691e-09	3.28215e-09	2.07891e-09	1.25259e-09	1.03009e-09	1.16658e-09	1.38674e-09
420.48	2.41815e-06	1.65999e-06	1.17514e-06	8.54111e-07	6.32999e-07	4.80268e-07	3.75867e-07	3.03143e-07	2.49154e-07	2.06093e-07	1.7079e-07	1.42903e-07	1.23946e-07	1.10869e-07	9.65195e-08	7.93632e-08	6.28461e-08	4.65301e-08	3.15652e-08	2.21749e-08	1.77425e-08	1.54418e-08	1.33523e-08	1.04355e-08	7.21153e-09	4.902e-09	3.3941e-09	2.15733e-09	1.29454e-09	1.04842e-09	1.17483e-09	1.38828e-09
421.44	2.43177e-06	1.66648e-06	1.17634e-06	8.52773e-07	6.31291e-07	4.78952e-07	3.75022e-07	3.02699e-07	2.49058e-07	2.06281e-07	1.71092e-07	1.43064e-07	1.23771e-07	1.10367e-07	9.58135e-08	7.86346e-08	6.22613e-08	4.61834e-08	3.14495e-08	2.22166e-08	1.7878e-08	1.56282e-08	1.35443e-08	1.05965e-08	7.33058e-09	4.99304e-09	3.46948e-09	2.21363e-09	1.32433e-09	1.05742e-09	1.17241e-09	1.37674e-09
422.4	2.41752e-06	1.65389e-06	1.16412e-06	8.41735e-07	6.22416e-07	4.72202e-07	3.6992e-07	2.98814e-07	2.46121e-07	2.04103e-07	1.69424e-07	1.41575e-07	1.22173e-07	1.08602e-07	9.40208e-08	7.70239e-08	6.09833e-08	4.53223e-08	3.0981e-08	2.20067e-08	1.78089e-08	1.56339e-08	1.35792e-08	1.06345e-08	7.36481e-09	5.02672e-09	3.50559e-09	2.24588e-09	1.3411e-09	1.05704e-09	1.15969e-09	1.35285e-09
423.36	2.37582e-06	1.62263e-06	1.13888e-06	8.21378e-07	6.06683e-07	4.60254e-07	3.60739e-07	2.91622e-07	2.40444e-07	1.99636e-07	1.65844e-07	1.38488e-07	1.19207e-07	1.05638e-07	9.12077e-08	7.45917e-08	5.90607e-08	4.39793e-08	3.01775e-08	2.15528e-08	1.75372e-08	1.54584e-08	1.34551e-08	1.05476e-08	7.31268e-09	5.00166e-09	3.50107e-09	2.25296e-09	1.34434e-09	1.04743e-09	1.1373e-09	1.31766e-09
424.32	2.308e-06	1.5737e-06	1.10146e-06	7.92382e-07	5.84624e-07	4.43512e-07	3.47791e-07	2.81368e-07	2.3222e-07	1.93029e-07	1.6047e-07	1.33908e-07	1.14974e-07	1.01577e-07	8.74726e-08	7.14239e-08	5.65616e-08	4.22021e-08	2.9067e-08	2.08705e-08	1.70719e-08	1.51071e-08	1.31756e-08	1.03384e-08	7.17566e-09	4.91852e-09	3.45596e-09	2.23458e-09	1.33396e-09	1.02896e-09	1.10607e-09	1.27247e-09
425.28	2.21625e-06	1.50868e-06	1.05307e-06	7.55694e-07	5.56958e-07	4.22523e-07	3.31498e-07	2.68386e-07	2.21717e-07	1.845e-07	1.53482e-07	1.27985e-07	1.09617e-07	9.65559e-08	8.29402e-08	6.76267e-08	5.35699e-08	4.005e-08	2.76865e-08	1.99824e-08	1.64284e-08	1.45912e-08	1.27498e-08	1.00136e-08	6.95817e-09	4.77999e-09	3.37173e-09	2.19131e-09	1.31026e-09	1.00221e-09	1.06698e-09	1.21871e-09
426.24	2.10349e-06	1.42965e-06	9.95248e-07	7.12473e-07	5.2456e-07	3.97952e-07	3.12376e-07	2.53087e-07	2.09269e-07	1.7432e-07	1.45102e-07	1.20909e-07	1.03305e-07	9.07335e-08	7.7755e-08	6.33206e-08	5.01803e-08	3.75915e-08	2.60801e-08	1.89169e-08	1.56272e-08	1.39277e-08	1.21915e-08	9.58375e-09	6.66735e-09	4.59065e-09	3.25116e-09	2.12458e-09	1.27396e-09	9.67906e-10	1.02111e-09	1.1579e-09
427.2	1.97323e-06	1.33905e-06	9.29765e-07	6.64034e-07	4.88413e-07	3.70542e-07	2.91006e-07	2.35938e-07	1.95258e-07	1.62805e-07	1.35591e-07	1.12901e-07	9.62341e-08	8.42883e-08	7.20736e-08	5.86346e-08	4.64941e-08	3.49e-08	2.42964e-08	1.7707e-08	1.46937e-08	1.31377e-08	1.15188e-08	9.06287e-09	6.31268e-09	4.35671e-09	3.09825e-09	2.03658e-09	1.22614e-09	9.26923e-10	9.69609e-10	1.0916e-09
428.16	1.82938e-06	1.23957e-06	8.58547e-07	6.11783e-07	4.49559e-07	3.41085e-07	2.68005e-07	2.17437e-07	1.80093e-07	1.50294e-07	1.25232e-07	1.04199e-07	8.86115e-08	7.74062e-08	6.60575e-08	5.36998e-08	4.26137e-08	3.20511e-08	2.23862e-08	1.6388e-08	1.36562e-08	1.22459e-08	1.07529e-08	8.4675e-09	5.90547e-09	4.08566e-09	2.91794e-09	1.93013e-09	1.16816e-09	8.80235e-10	9.13634e-10	1.0213e-09
429.12	1.67608e-06	1.13406e-06	7.83578e-07	5.57151e-07	4.09054e-07	3.1038e-07	2.43999e-07	1.9809e-07	1.64194e-07	1.37136e-07	1.14316e-07	9.50459e-08	8.06478e-08	7.02733e-08	5.98654e-08	4.86437e-08	3.86386e-08	2.91184e-08	2.04005e-08	1.49967e-08	1.25448e-08	1.1279e-08	9.91729e-09	7.81591e-09	5.45826e-09	3.78593e-09	2.7159e-09	1.80856e-09	1.10166e-09	8.28886e-10	8.5433e-10	9.48419e-10
430.08	1.51747e-06	1.02531e-06	7.06813e-07	5.01532e-07	3.6792e-07	2.79201e-07	2.19597e-07	1.78391e-07	1.4797e-07	1.23675e-07	1.03131e-07	8.56827e-08	7.25475e-08	6.30676e-08	5.36472e-08	4.35855e-08	3.46615e-08	2.61716e-08	1.83882e-08	1.35691e-08	1.13897e-08	1.02644e-08	9.03607e-09	7.12712e-09	4.98417e-09	3.46637e-09	2.49818e-09	1.6755e-09	1.02842e-09	7.73958e-10	7.92799e-10	8.74268e-10
431.04	1.35765e-06	9.1609e-07	6.30148e-07	4.46276e-07	3.27154e-07	2.48306e-07	1.95394e-07	1.58825e-07	1.31831e-07	1.10268e-07	9.19902e-08	7.63795e-08	6.45435e-08	5.59907e-08	4.7571e-08	3.86582e-08	3.07867e-08	2.32914e-08	1.64103e-08	1.21547e-08	1.02363e-08	9.2461e-09	8.15132e-09	6.43921e-09	4.51662e-09	3.1582e-09	2.29543e-09	1.55885e-09	9.69783e-10	7.29842e-10	7.3872e-10	8.05745e-10
432	1.20014e-06	8.08767e-07	5.55178e-07	3.92473e-07	2.87532e-07	2.18277e-07	1.71848e-07	1.39766e-07	1.16083e-07	9.71581e-08	8.10797e-08	6.72777e-08	5.6746e-08	4.91323e-08	4.17084e-08	3.39158e-08	2.7055e-08	2.05067e-08	1.44838e-08	1.07628e-08	9.08967e-09	8.22599e-09	7.26074e-09	5.74363e-09	4.03999e-09	2.83917e-09	2.07987e-09	1.42909e-09	9.00828e-10	6.79274e-10	6.81152e-10	7.35994e-10
432.96	1.04823e-06	7.0552e-07	4.83368e-07	3.41145e-07	2.49799e-07	1.8968e-07	1.49408e-07	1.21581e-07	1.01039e-07	8.46189e-08	7.06403e-08	5.85835e-08	4.93288e-08	4.26392e-08	3.61789e-08	2.94512e-08	2.35391e-08	1.7875e-08	1.26538e-08	9.43117e-09	7.98525e-09	7.239e-09	6.39787e-09	5.07051e-09	3.58036e-09	2.53332e-09	1.87489e-09	1.30733e-09	8.3755e-10	6.32968e-10	6.27267e-10	6.7008e-10
433.92	9.04593e-07	6.0812e-07	4.15888e-07	2.93089e-07	2.14529e-07	1.6295e-07	1.28416e-07	1.04553e-07	8.6938e-08	7.28577e-08	6.08498e-08	5.04447e-08	4.24131e-08	3.66109e-08	3.10612e-08	2.53244e-08	2.02859e-08	1.54333e-08	1.09493e-08	8.18413e-09	6.94579e-09	6.30727e-09	5.58329e-09	4.43706e-09	3.151e-09	2.25132e-09	1.68964e-09	1.20097e-09	7.85054e-10	5.94206e-10	5.79365e-10	6.0976e-10
434.88	7.71325e-07	5.17928e-07	3.53625e-07	2.48899e-07	1.82148e-07	1.38408e-07	1.0913e-07	8.88959e-08	7.39632e-08	6.20339e-08	5.18468e-08	4.29775e-08	3.60927e-08	3.11228e-08	2.64143e-08	2.15797e-08	1.73299e-08	1.32101e-08	9.39321e-09	7.04192e-09	5.99089e-09	5.45032e-09	4.83551e-09	3.85926e-09	2.76487e-09	2.00429e-09	1.53433e-09	1.11879e-09	7.49725e-10	5.67181e-10	5.40297e-10	5.5709e-10
435.84	6.49906e-07	4.35898e-07	2.9718e-07	2.08971e-07	1.52935e-07	1.1627e-07	9.17215e-08	7.47524e-08	6.22394e-08	5.22602e-08	4.3732e-08	3.62669e-08	3.04362e-08	2.6229e-08	2.2279e-08	1.82473e-08	1.46953e-08	1.12258e-08	8.00353e-09	6.02123e-09	5.13731e-09	4.6853e-09	4.17128e-09	3.3522e-09	2.43506e-09	1.80432e-09	1.42079e-09	1.07151e-09	7.39694e-10	5.57327e-10	5.13689e-10	5.14584e-10
436.8	5.4124e-07	3.62589e-07	2.46892e-07	1.73516e-07	1.27041e-07	9.66494e-08	7.62831e-08	6.22025e-08	5.18395e-08	4.36063e-08	3.65718e-08	3.03711e-08	2.54897e-08	2.19647e-08	1.86814e-08	1.53462e-08	1.23976e-08	9.49452e-09	6.79392e-09	5.13588e-09	4.39959e-09	4.02755e-09	3.6061e-09	2.93064e-09	2.17535e-09	1.66511e-09	1.36314e-09	1.07249e-09	7.65426e-10	5.71723e-10	5.04211e-10	4.85399e-10
437.76	4.45704e-07	2.98211e-07	2.02862e-07	1.42588e-07	1.04501e-07	7.95756e-08	6.28411e-08	5.12714e-08	4.27909e-08	3.61056e-08	3.04041e-08	2.53259e-08	2.12822e-08	1.83514e-08	1.56365e-08	1.28875e-08	1.04461e-08	8.02622e-09	5.77525e-09	4.39792e-09	3.79101e-09	3.49152e-09	3.1552e-09	2.60994e-09	2.00117e-09	1.60292e-09	1.37882e-09	1.13867e-09	8.40443e-10	6.19587e-10	5.17897e-10	4.73557e-10
438.72	3.63229e-07	2.42672e-07	1.64994e-07	1.16104e-07	8.52571e-08	6.5009e-08	5.13669e-08	4.19395e-08	3.50846e-08	2.97626e-08	2.52453e-08	2.11517e-08	1.78313e-08	1.54019e-08	1.3153e-08	1.08774e-08	8.84701e-09	6.82845e-09	4.95722e-09	3.8189e-09	3.32473e-09	3.09193e-09	2.83461e-09	2.40714e-09	1.93058e-09	1.63757e-09	1.48966e-09	1.29158e-09	9.82151e-10	7.12836e-10	5.62517e-10	4.84195e-10
439.68	2.93386e-07	1.95645e-07	1.33039e-07	9.38857e-08	6.91844e-08	5.2859e-08	4.17921e-08	3.41546e-08	2.86854e-08	2.45622e-08	2.10984e-08	1.78603e-08	1.51492e-08	1.31258e-08	1.12379e-08	9.32167e-09	7.60632e-09	5.90883e-09	4.35004e-09	3.41136e-09	3.01518e-09	2.84508e-09	2.66255e-09	2.34225e-09	1.98552e-09	1.79371e-09	1.72309e-09	1.55857e-09	1.21274e-09	8.66694e-10	6.47966e-10	5.23833e-10
440.64	2.35491e-07	1.56629e-07	1.06637e-07	7.56855e-08	5.61133e-08	4.30035e-08	3.40226e-08	2.78437e-08	2.35418e-08	2.04786e-08	1.79613e-08	1.54624e-08	1.32496e-08	1.15351e-08	9.9013e-09	8.22891e-09	6.73232e-09	5.27722e-09	3.96625e-09	3.19025e-09	2.87938e-09	2.77025e-09	2.66075e-09	2.4395e-09	2.19298e-09	2.10196e-09	2.11344e-09	1.97388e-09	1.5601e-09	1.1003e-09	7.8667e-10	6.00642e-10
441.6	1.88695e-07	1.25017e-07	8.53677e-08	6.12214e-08	4.5854e-08	3.53057e-08	2.7953e-08	2.29243e-08	1.9596e-08	1.74842e-08	1.58347e-08	1.39747e-08	1.21534e-08	1.06498e-08	9.16029e-09	7.61384e-09	6.2384e-09	4.94773e-09	3.82225e-09	3.17435e-09	2.93834e-09	2.89101e-09	2.85578e-09	2.72864e-09	2.58619e-09	2.6001e-09	2.70304e-09	2.57982e-09	2.05867e-09	1.43729e-09	9.93948e-10	7.24691e-10
442.56	1.52075e-07	1.00154e-07	6.87825e-08	5.02035e-08	3.82165e-08	2.96305e-08	2.34787e-08	1.93146e-08	1.67923e-08	1.5557e-08	1.47289e-08	1.34256e-08	1.1894e-08	1.05016e-08	9.04287e-09	7.50007e-09	6.14512e-09	4.94041e-09	3.9397e-09	3.38739e-09	3.21808e-09	3.23633e-09	3.28014e-09	3.24591e-09	3.20553e-09	3.3339e-09	3.54316e-09	3.42752e-09	2.75005e-09	1.90621e-09	1.28829e-09	9.08133e-10
443.52	1.24712e-07	8.13852e-08	5.64434e-08	4.23573e-08	3.30271e-08	2.58562e-08	2.05055e-08	1.69416e-08	1.5084e-08	1.46868e-08	1.46694e-08	1.38599e-08	1.25211e-08	1.11375e-08	9.59026e-09	7.92203e-09	6.4816e-09	5.28238e-09	4.34641e-09	3.85888e-09	3.75047e-09	3.84133e-09	3.97299e-09	4.0347e-09	4.09903e-09	4.35768e-09	4.69441e-09	4.57738e-09	3.68335e-09	2.54069e-09	1.6915e-09	1.16529e-09
444.48	1.05742e-07	6.80953e-08	4.79459e-08	3.74407e-08	3.0141e-08	2.38844e-08	1.89574e-08	1.57471e-08	1.44388e-08	1.48796e-08	1.56999e-08	1.53414e-08	1.41025e-08	1.26213e-08	1.08581e-08	8.92575e-09	7.28623e-09	6.00837e-09	5.07671e-09	4.62437e-09	4.57339e-09	4.74751e-09	4.98027e-09	5.1456e-09	5.32239e-09	5.73408e-09	6.2266e-09	6.09883e-09	4.9149e-09	3.37934e-09	2.22856e-09	1.51261e-09
445.44	4.52083e-06	4.49724e-06	3.60768e-06	2.53698e-06	1.71733e-06	1.18348e-06	8.51746e-07	6.37023e-07	4.85602e-07	3.69322e-07	2.76808e-07	2.10469e-07	1.68561e-07	1.40836e-07	1.18566e-07	9.73983e-08	7.57563e-08	5.38647e-08	3.72919e-08	2.95325e-08	2.72791e-08	2.68704e-08	2.55076e-08	2.20731e-08	1.83106e-08	1.63128e-08	1.57528e-08	1.48802e-08	1.26684e-08	1.00336e-08	7.99131e-09	6.62568e-09
446.4	7.32506e-06	7.30901e-06	5.86774e-06	4.1247e-06	2.78966e-06	1.92079e-06	1.38137e-06	1.03227e-06	7.857e-07	5.95751e-07	4.44443e-07	3.36391e-07	2.68599e-07	2.24033e-07	1.88479e-07	1.54797e-07	1.20218e-07	8.50957e-08	5.85183e-08	4.60997e-08	4.24724e-08	4.17488e-08	3.94412e-08	3.37848e-08	2.75903e-08	2.41718e-08	2.30618e-08	2.17025e-08	1.86003e-08	1.49493e-08	1.20986e-08	1.01686e-08
447.36	1.17377e-05	1.17308e-05	9.42086e-06	6.62031e-06	4.47496e-06	3.07956e-06	2.21381e-06	1.65351e-06	1.25725e-06	9.51196e-07	7.07137e-07	5.33354e-07	4.24866e-07	3.53906e-07	2.97608e-07	2.44414e-07	1.89624e-07	1.33766e-07	9.14745e-08	7.17197e-08	6.59037e-08	6.46411e-08	6.07961e-08	5.15948e-08	4.15202e-08	3.57877e-08	3.37289e-08	3.16078e-08	2.72586e-08	2.22194e-08	1.82592e-08	1.55437e-08
448.32	1.85872e-05	1.85932e-05	1.49343e-05	1.04921e-05	7.08916e-06	4.87687e-06	3.50496e-06	2.61705e-06	1.98838e-06	1.50179e-06	1.11341e-06	8.37461e-07	6.65853e-07	5.54068e-07	4.65783e-07	3.82548e-07	2.96579e-07	2.08649e-07	1.42017e-07	1.10882e-07	1.01643e-07	9.94947e-08	9.3204e-08	7.84454e-08	6.22889e-08	5.28735e-08	4.92444e-08	4.5953e-08	3.98653e-08	3.29349e-08	2.74537e-08	2.36454e-08
449.28	2.90572e-05	2.9083e-05	2.33615e-05	1.64092e-05	1.10838e-05	7.62303e-06	5.47767e-06	4.0891e-06	3.10505e-06	2.34206e-06	1.73261e-06	1.30031e-06	1.03227e-06	8.58261e-07	7.21343e-07	5.92485e-07	4.59097e-07	3.22281e-07	2.18512e-07	1.69997e-07	1.55498e-07	1.51938e-07	1.41839e-07	1.18521e-07	9.29983e-08	7.78448e-08	7.16987e-08	6.66348e-08	5.81294e-08	4.86275e-08	4.10643e-08	3.57379e-08
450.24	4.48228e-05	4.48795e-05	3.60515e-05	2.53185e-05	1.70977e-05	1.1757e-05	8.44717e-06	6.30481e-06	4.78542e-06	3.6057e-06	2.66278e-06	1.99482e-06	1.58166e-06	1.31416e-06	1.10432e-06	9.07131e-07	7.02625e-07	4.92369e-07	3.32765e-07	2.58101e-07	2.35653e-07	2.29902e-07	2.13987e-07	1.77705e-07	1.37998e-07	1.14076e-07	1.04002e-07	9.62896e-08	8.44309e-08	7.14382e-08	6.10296e-08	5.35986e-08
451.2	6.82102e-05	6.8315e-05	5.4878e-05	3.85348e-05	2.60179e-05	1.78883e-05	1.28512e-05	9.59073e-06	7.27692e-06	5.47832e-06	4.04003e-06	3.0222e-06	2.39383e-06	1.9879e-06	1.67027e-06	1.37214e-06	1.06247e-06	7.43471e-07	5.01145e-07	3.87723e-07	3.53451e-07	3.44372e-07	3.19735e-07	2.64134e-07	2.03292e-07	1.66212e-07	1.5015e-07	1.38533e-07	1.22038e-07	1.04315e-07	9.00258e-08	7.96854e-08
452.16	0.00010239	0.000102567	8.23938e-05	5.78498e-05	3.90533e-05	2.68476e-05	1.92864e-05	1.43918e-05	1.09167e-05	8.21283e-06	6.04976e-06	4.5203e-06	3.57751e-06	2.96956e-06	2.49483e-06	2.04967e-06	1.5867e-06	1.10902e-06	7.4593e-07	5.75904e-07	5.24316e-07	5.10287e-07	4.72794e-07	3.88861e-07	2.97022e-07	2.40541e-07	2.15542e-07	1.98248e-07	1.75369e-07	1.51251e-07	1.31683e-07	1.17337e-07
453.12	0.000151598	0.000151884	0.000122011	8.56581e-05	5.78194e-05	3.9745e-05	2.855e-05	2.13028e-05	1.61552e-05	1.21472e-05	8.93972e-06	6.67329e-06	5.27794e-06	4.37947e-06	3.67906e-06	3.02278e-06	2.33955e-06	1.63369e-06	1.09687e-06	8.454e-07	7.68843e-07	7.47589e-07	6.91464e-07	5.66626e-07	4.3004e-07	3.45431e-07	3.07352e-07	2.81918e-07	2.50294e-07	2.1756e-07	1.9084e-07	1.71005e-07
454.08	0.000221382	0.000221828	0.000178199	0.000125096	8.44318e-05	5.80343e-05	4.16859e-05	3.11023e-05	2.35825e-05	1.7724e-05	1.30343e-05	9.72229e-06	7.68526e-06	6.37515e-06	5.35523e-06	4.40019e-06	3.40509e-06	2.37592e-06	1.59291e-06	1.22598e-06	1.11398e-06	1.08237e-06	9.99681e-07	8.16705e-07	6.16524e-07	4.91806e-07	4.34943e-07	3.98004e-07	3.54477e-07	3.10182e-07	2.73819e-07	2.46514e-07
455.04	0.000318861	0.000319534	0.000256688	0.000180184	0.000121604	8.358e-05	6.00332e-05	4.47892e-05	3.39553e-05	2.55107e-05	1.87495e-05	1.39765e-05	1.10433e-05	9.1586e-06	7.69298e-06	6.32132e-06	4.89114e-06	3.4107e-06	2.28397e-06	1.75584e-06	1.59426e-06	1.54807e-06	1.42813e-06	1.16381e-06	8.74641e-07	6.93658e-07	6.10296e-07	5.57327e-07	4.97721e-07	4.38005e-07	3.88721e-07	3.51325e-07
456	0.000452958	0.000453949	0.000364666	0.000255969	0.00017274	0.000118721	8.52713e-05	6.36162e-05	4.82226e-05	3.62193e-05	2.6607e-05	1.98238e-05	1.56578e-05	1.29831e-05	1.09051e-05	8.961e-06	6.93289e-06	4.83203e-06	3.23266e-06	2.48282e-06	2.25301e-06	2.18662e-06	2.01527e-06	1.63889e-06	1.22716e-06	9.68513e-07	8.48417e-07	7.73443e-07	6.92311e-07	6.12164e-07	5.45699e-07	4.94793e-07
456.96	0.000634613	0.000636042	0.000510945	0.000358632	0.00024201	0.000166323	0.000119459	8.91187e-05	6.75478e-05	5.07221e-05	3.72463e-05	2.77394e-05	2.19037e-05	1.81593e-05	1.52522e-05	1.25336e-05	9.69607e-06	6.75513e-06	4.51571e-06	3.46561e-06	3.14331e-06	3.04942e-06	2.80826e-06	2.27993e-06	1.70198e-06	1.33785e-06	1.1677e-06	1.06296e-06	9.53298e-07	8.46306e-07	7.57198e-07	6.88383e-07
457.92	0.000876905	0.000878923	0.000706056	0.000495566	0.000334401	0.000229812	0.000165056	0.000123132	9.33212e-05	7.00624e-05	5.1432e-05	3.82915e-05	3.02288e-05	2.50582e-05	2.10461e-05	1.72951e-05	1.33788e-05	9.31774e-06	6.22484e-06	4.77433e-06	4.32861e-06	4.19791e-06	3.86346e-06	3.13227e-06	2.33245e-06	1.82735e-06	1.59011e-06	1.44573e-06	1.29867e-06	1.15675e-06	1.03809e-06	9.45801e-07
458.88	0.00119505	0.00119785	0.000962255	0.00067537	0.000455715	0.000313176	0.000224927	0.000167792	0.000127161	9.54534e-05	7.00534e-05	5.21413e-05	4.11547e-05	3.41117e-05	2.86495e-05	2.35439e-05	1.82115e-05	1.26801e-05	8.4668e-06	6.4906e-06	5.88277e-06	5.70359e-06	5.24644e-06	4.24874e-06	3.1574e-06	2.4669e-06	2.14126e-06	1.94488e-06	1.74938e-06	1.56247e-06	1.40569e-06	1.283e-06
459.84	0.00160622	0.00161004	0.00129338	0.000907753	0.000612504	0.000420916	0.000302303	0.00022551	0.000170894	0.000128266	9.41148e-05	7.00353e-05	5.52698e-05	4.58076e-05	3.84718e-05	3.16162e-05	2.44546e-05	1.70233e-05	1.13621e-05	8.70657e-06	7.88916e-06	7.64718e-06	7.03128e-06	5.68895e-06	4.22068e-06	3.29025e-06	2.85006e-06	2.58651e-06	2.32909e-06	2.08492e-06	1.87956e-06	1.71798e-06
460.8	0.00212918	0.00213429	0.00171452	0.00120331	0.000811915	0.000557943	0.000400714	0.000298917	0.000226513	0.000169994	0.000124712	9.27882e-05	7.32166e-05	6.06779e-05	5.09601e-05	4.18797e-05	3.2392e-05	2.25447e-05	1.50423e-05	1.15228e-05	1.04388e-05	1.01168e-05	9.29882e-06	7.51802e-06	5.57014e-06	4.3343e-06	3.74807e-06	3.39916e-06	3.06365e-06	2.74754e-06	2.48103e-06	2.27043e-06
[truncated: 1,220 more rows]

## Sheet: Fig.3d
Exp	200.275	-352.301	Cal. Int.	48	3.32778e-08	Cal. GS	0	2.2187e-08
[truncated: 12,000 more rows]

[truncated: 9 more sheets: Fig.4c, Fig.4d, Fig.4e, Fig.4f, Fig. S2. Atomic coordinates, Fig.S3, Fig.S5, Fig.S6, Fig.S7]
